# Supplementary material for: Regioselective synthesis and characterization of monovanadium-substituted β-octa­molybdate [VMo7O26]5−
Source: Acta Crystallogr C Struct Chem. 2019 Jun 7;75(Pt 7):872–6. doi: 10.1107/S205322961900620X (PMC6610555; doi:10.1107/S205322961900620X)
Supplement: Supplementary file 1 [file c-75-00872-sup1.cif]

##############################################################################
#                                                                            #
# This CIF contains the data in a paper accepted for publication in          #
# Acta Crystallographica Section C. It conforms to the requirements of       #
# Notes for Authors for Acta Crystallographica Section C, and has been       #
# peer reviewed under the auspices of the IUCr Commission on Journals.       #
#                                                                            #
# Full details of the Crystallographic Information File format               #
# are given in the paper "The Crystallographic Information File (CIF):       #
# a New Standard Archive File for Crystallography" by S. R. Hall, F. H.      #
# Allen and I. D. Brown [Acta Cryst. (1991), A47, 655-685].                  #
#                                                                            #
# The current version of the core CIF dictionary is obtainable from          #
# ftp://ftp.iucr.org/pub/cif_core.dic.                                       #
#                                                                            #
# Software is freely available for graphical display of the structure(s)     #
# in this CIF. For information consult the CIF software page                 #
# http://www.iucr.org/resources/cif/software.                                #
#                                                                            #
# This file may be used for bona fide research purposes within the           #
# scientific community so long as proper attribution is given to the journal # 
# article from which it was obtained.                                        #
#                                                                            #
##############################################################################
data_global
_audit_creation_method
;
Olex2 1.2
(compiled 2018.05.29 svn.r3508 for OlexSys, GUI svn.r5506)
;
_journal_date_recd_electronic     2019-03-14
_journal_date_accepted     2019-05-02
_journal_name_full     'Acta Crystallographica, Section C'
_journal_year     2019
_journal_volume     75
_journal_issue      7
_journal_page_first     872
_journal_page_last     876
_journal_paper_category     FA
_journal_paper_doi     10.1107/S205322961900620X
_journal_coeditor_code     KY3170
_publ_contact_author_name     'Annette Rompel'
_publ_contact_author_address
;
Department of Biophysical Chemistry
Faculty of Chemistry
University of Vienna
Althanstrasse 14
A-1090 Vienna
Austria
;
_publ_contact_author_email     annette.rompel@univie.ac.at
_publ_contact_author_fax     +43-1-4277-852501
_publ_contact_author_phone     +43-1-4277-52501
_publ_section_title
;
Regioselective synthesis and characterization of monovanadium-substituted
\b-octamolybdate [VMo~7~O~26~]^5-^
;
_publ_section_title_footnote     .
loop_
    _publ_author_name
    _publ_author_footnote
    _publ_author_address
    'Krivosudsk\'y, Luk\'a\<s' .
;
Universit\"at Wien,
Fakult\"at f\"ur Chemie,
Institut f\"ur Biophysikalische Chemie,
Althanstrasse 14,
Wien 1090,
Austria
Comenius University in Bratislava,
Faculty of Natural Sciences,
Department of Inorganic Chemistry,
Ilkovi\<cova 6,
842 15 Bratislava,
Slovakia
;
    'Roller, Alexander' .
;
Universit\"at Wien,
Fakult\"at f\"ur Chemie,
Zentrum f\"ur R\"ontgenstrukturanalyse,
W\"ahringer Strasse 42,
1090 Wien
Austria
;
    'Rompel, Annette' .
;
Universit\"at Wien,
Fakult\"at f\"ur Chemie,
Institut f\"ur Biophysikalische Chemie,
Althanstrasse 14,
Wien 1090,
Austria
;
_publ_section_synopsis
;
Monovanadium-substituted \b-octamolybdate [VMo~7~O~26~]^5-^ was prepared by a
one-pot approach using peroxido complexes of vanadium. ^51^V NMR spectroscopy
confirmed the high selectivity of the synthesis.
;
_database_code_depnum_ccdc_archive     'CCDC 1898165'
_chemical_name_systematic
;
Pentapotassium [hexaikosaoxido(heptamolybdenumvanadium)]ate
hexahydrate
;
_chemical_name_common
;
;
_chemical_formula_moiety     '5(K +), Mo7 O26 V 5-, 6(H2 O1)'
_chemical_formula_sum     'K5 Mo7 O32 V H12'
_chemical_formula_iupac     'K5 [V Mo7 O26], 6H2 O1'
_chemical_formula_weight     1442.12
_chemical_melting_point     ?
_space_group_crystal_system     monoclinic
_space_group_name_H-M_alt     'C 2/c'
_space_group_name_Hall     '-C 2yc'
loop_
    _space_group_symop_operation_xyz
    'x, y, z'
    '-x, y, -z+1/2'
    'x+1/2, y+1/2, z'
    '-x+1/2, y+1/2, -z+1/2'
    '-x, -y, -z'
    'x, -y, z-1/2'
    '-x+1/2, -y+1/2, -z'
    'x+1/2, -y+1/2, z-1/2'
_cell_length_a     12.9356(10)
_cell_length_b     16.1978(10)
_cell_length_c     13.8618(9)
_cell_angle_alpha     90
_cell_angle_beta     90.962(4)
_cell_angle_gamma     90
_cell_volume     2904.0(3)
_cell_formula_units_Z     4
_cell_measurement_reflns_used     9243
_cell_measurement_theta_min     3.543
_cell_measurement_theta_max     30.027
_cell_measurement_temperature     143.0
_exptl_crystal_description     block
_exptl_crystal_colour     'clear yellow'
_exptl_crystal_size_max     0.1
_exptl_crystal_size_mid     0.1
_exptl_crystal_size_min     0.1
_exptl_crystal_density_diffrn     3.298
_exptl_crystal_density_meas     ?
_exptl_crystal_density_method     ?
_exptl_crystal_F_000     2720
_exptl_absorpt_coefficient_mu     4.063
_exptl_absorpt_correction_type     multi-scan
_exptl_absorpt_process_details
;
(SADABS; Bruker, 2016)
;
_exptl_absorpt_correction_T_min     0.5121
_exptl_absorpt_correction_T_max     0.5642
_diffrn_ambient_temperature     143.0
_diffrn_source     'sealed xray tube'
_diffrn_radiation_type     MoK\a
_diffrn_radiation_wavelength     0.71073
_diffrn_measurement_device_type     'Bruker D8 Venture'
_diffrn_measurement_method     '\f and \w scans'
_diffrn_detector_area_resol_mean     ?
_diffrn_reflns_number     80344
_diffrn_reflns_av_R_equivalents     0.0572
_diffrn_reflns_av_unetI/netI     0.0177
_diffrn_reflns_theta_min     2.913
_diffrn_reflns_theta_max     30.051
_diffrn_reflns_theta_full     25.242
_diffrn_measured_fraction_theta_max     0.997
_diffrn_measured_fraction_theta_full     0.996
_diffrn_reflns_limit_h_min     -18
_diffrn_reflns_limit_h_max     18
_diffrn_reflns_limit_k_min     -22
_diffrn_reflns_limit_k_max     22
_diffrn_reflns_limit_l_min     -19
_diffrn_reflns_limit_l_max     19
_diffrn_standards_number     0
loop_
    _refln_index_h
    _refln_index_k
    _refln_index_l
    _refln_F_squared_meas
    _refln_F_squared_sigma
    -2 2 0 31.62 1.65
    -2 2 0 35.5 1.54
    -2 2 0 42.85 1.97
    -2 2 0 42.19 2
    -2 2 0 36.51 1.8
    -2 2 0 34.39 1.51
    -2 2 0 42.6 1.99
    -2 2 0 34.95 1.37
    -2 2 0 31.98 1.64
    2 -2 0 35.72 1.53
    2 -2 0 36.99 1.77
    2 -2 0 34.73 1.75
    2 -2 0 36.24 1.72
    2 -2 0 33.41 1.49
    2 -2 0 34.13 1.76
    2 -2 0 35.77 1.69
    2 -2 0 43.04 1.99
    -3 3 0 52.56 2.56
    -3 3 0 53.1 2.6
    -3 3 0 47.99 2.3
    -3 3 0 45.93 2.07
    -3 3 0 46.18 2.05
    -3 3 0 46.05 2.25
    3 -3 0 47.09 2.3
    3 -3 0 51.96 2.58
    3 -3 0 59.45 2.82
    3 -3 0 46.11 1.9
    3 -3 0 53.07 2.58
    3 -3 0 49.45 2.52
    3 -3 0 45.94 2.31
    -4 4 0 201.09 7.72
    -4 4 0 197.59 7.3
    -4 4 0 181.78 6.59
    -4 4 0 180.25 6.92
    -4 4 0 181.21 6.89
    -4 4 0 187.15 7.28
    -4 4 0 192.69 7.58
    4 -4 0 217.87 8.17
    4 -4 0 190.41 7.18
    4 -4 0 187.96 7.21
    4 -4 0 200.76 6.87
    4 -4 0 180.1 7.68
    4 -4 0 217.94 8.1
    4 -4 0 182.59 7.69
    -5 5 0 -0.08 0.07
    -5 5 0 0.09 0.16
    -5 5 0 0.19 0.21
    -5 5 0 0.12 0.1
    -5 5 0 0.15 0.22
    -5 5 0 0.01 0.11
    5 -5 0 0.19 0.19
    5 -5 0 -0.01 0.15
    5 -5 0 0 0.14
    5 -5 0 0.26 0.19
    5 -5 0 0.52 0.17
    5 -5 0 0.27 0.15
    5 -5 0 0.26 0.17
    -6 6 0 2.14 0.67
    -6 6 0 2.48 0.7
    -6 6 0 1.89 0.57
    -6 6 0 2.29 0.31
    -6 6 0 2.1 0.68
    -6 6 0 2.16 0.46
    -6 6 0 2.92 0.56
    6 -6 0 1.57 0.58
    6 -6 0 2.01 0.66
    6 -6 0 2.1 0.69
    6 -6 0 1.83 0.6
    6 -6 0 2.92 0.35
    -7 7 0 3.99 0.96
    -7 7 0 4.69 0.96
    -7 7 0 4.45 1.05
    -7 7 0 4.25 0.48
    -7 7 0 5.76 1.03
    -7 7 0 4.88 0.64
    -7 7 0 5.11 0.66
    7 -7 0 4.16 0.92
    7 -7 0 2.74 0.77
    7 -7 0 4.6 0.49
    -8 8 0 2.64 0.74
    -8 8 0 3.87 0.72
    -8 8 0 2.57 0.81
    -8 8 0 2.89 0.87
    -8 8 0 1.99 0.68
    -8 8 0 2.91 0.63
    8 -8 0 4.06 1.07
    8 -8 0 3.19 0.43
    8 -8 0 2.67 0.84
    8 -8 0 2.13 0.7
    8 -8 0 4.79 1.23
    -9 9 0 8.27 1.52
    -9 9 0 5.79 1.3
    -9 9 0 9.16 0.95
    -9 9 0 9.12 1.64
    -9 9 0 7.41 1.49
    -9 9 0 8.87 1.01
    9 -9 0 8.85 1.76
    9 -9 0 7.26 0.73
    9 -9 0 7.92 0.74
    9 -9 0 4.69 1.16
    9 -9 0 10.94 1.94
    9 -9 0 6.82 1.41
    -10 10 0 10.9 1.89
    -10 10 0 10.31 1.06
    -10 10 0 8.44 1.71
    -10 10 0 10.83 2.03
    -10 10 0 10.25 1.78
    -10 10 0 9.13 1.04
    10 -10 0 8.37 1.74
    10 -10 0 10.99 0.95
    10 -10 0 7.36 1.58
    10 -10 0 8 1.55
    10 -10 0 12.12 2.17
    10 -10 0 12.96 1.85
    -11 11 0 8.46 2
    -11 11 0 9.48 1.11
    -11 11 0 9.49 1.06
    -11 11 0 8.64 1.9
    -11 11 0 11.71 2.02
    -11 11 0 9.34 1.71
    11 -11 0 7.9 0.85
    11 -11 0 10.18 0.94
    11 -11 0 6.03 1.45
    11 -11 0 4.58 1.25
    11 -11 0 9.59 2.05
    11 -11 0 10.57 2.25
    -12 12 0 0.49 0.86
    -12 12 0 1.06 0.91
    -12 12 0 0.95 0.5
    -12 12 0 1.07 0.46
    12 -12 0 1.71 0.44
    12 -12 0 1.17 0.4
    12 -12 0 0.76 0.68
    12 -12 0 1.5 0.96
    -13 13 0 13.85 1.17
    -13 13 0 13.66 1.21
    -13 13 0 15.18 2.62
    -13 13 0 13.45 2.45
    13 -13 0 10.29 2.13
    13 -13 0 9.93 2.21
    13 -13 0 15.45 1.3
    13 -13 0 13.49 1.29
    14 -14 0 -1.62 0.79
    14 -14 0 0.45 0.95
    14 -14 0 0.14 0.35
    14 -14 0 1.6 0.9
    14 -14 0 -0.4 0.64
    13 -15 0 11.96 3.34
    13 -15 0 21.08 1.65
    13 -15 0 13.25 3.34
    12 -14 0 8.53 2.09
    12 -14 0 7.44 0.9
    12 -14 0 7.14 0.92
    12 -14 0 7.6 1.94
    -12 14 0 7.45 2.19
    -12 14 0 6.35 0.72
    -12 14 0 8.06 0.75
    -12 14 0 7.22 2.06
    11 -13 0 1.12 0.91
    11 -13 0 1.08 0.78
    11 -13 0 1.11 0.39
    11 -13 0 1.55 0.41
    -11 13 0 1.92 1.72
    -11 13 0 1.72 0.49
    -11 13 0 1.4 0.41
    -11 13 0 -0.11 1.24
    10 -12 0 26.2 2.86
    10 -12 0 31.03 3.1
    10 -12 0 32.25 1.9
    10 -12 0 30.99 1.85
    10 -12 0 29.86 3.16
    10 -12 0 27.43 2.91
    -10 12 0 30.23 2.96
    -10 12 0 32 1.97
    -10 12 0 31.34 3.04
    -10 12 0 30.34 1.98
    -10 12 0 30.28 3.16
    -10 12 0 28.9 3.19
    9 -11 0 27.91 2.86
    9 -11 0 26.52 2.43
    9 -11 0 30.17 2.89
    9 -11 0 32.01 1.81
    9 -11 0 32.17 2.95
    9 -11 0 30.54 2.99
    -9 11 0 24.72 2.46
    -9 11 0 28.62 1.89
    -9 11 0 26.23 2.72
    -9 11 0 25.52 2.55
    -9 11 0 28.9 1.85
    -9 11 0 30.16 2.93
    8 -10 0 1.94 0.41
    8 -10 0 4.16 1.11
    8 -10 0 2.1 0.76
    8 -10 0 1.69 0.67
    8 -10 0 1.81 0.4
    8 -10 0 2.55 0.85
    -8 10 0 1.13 0.74
    -8 10 0 2.43 0.57
    -8 10 0 1.54 0.64
    -8 10 0 2.71 0.84
    -8 10 0 2.83 0.63
    -8 10 0 1.83 0.81
    7 -9 0 37.49 2.98
    7 -9 0 35.44 2.9
    7 -9 0 41.1 1.97
    7 -9 0 40.8 1.96
    7 -9 0 39.59 2.97
    7 -9 0 34.29 2.83
    -7 9 0 39.74 3.12
    -7 9 0 37.34 3.08
    -7 9 0 39.74 2.24
    -7 9 0 39.41 2.2
    -7 9 0 37.34 3
    -7 9 0 40.61 3.07
    6 -8 0 0.49 0.35
    6 -8 0 1.11 0.27
    6 -8 0 1.42 0.32
    6 -8 0 1.64 0.64
    6 -8 0 1.04 0.46
    6 -8 0 0.83 0.55
    -6 8 0 0.59 0.42
    -6 8 0 1.56 0.41
    -6 8 0 1.41 0.37
    -6 8 0 2.26 0.74
    -6 8 0 1.17 0.56
    -6 8 0 0.65 0.41
    5 -7 0 42.74 1.86
    5 -7 0 39.39 2.67
    5 -7 0 38.34 3.16
    5 -7 0 36.34 3.14
    5 -7 0 38.89 2.72
    5 -7 0 42.49 1.87
    5 -7 0 42.49 2.75
    5 -7 0 40.49 2.7
    -5 7 0 38.82 2.02
    -5 7 0 39.11 2.06
    -5 7 0 39.29 2.69
    -5 7 0 42.12 2.6
    -5 7 0 36.82 2.52
    -5 7 0 37.88 2.61
    4 -6 0 11.2 0.7
    4 -6 0 10.55 0.69
    4 -6 0 11.83 1.15
    4 -6 0 10.36 1.21
    4 -6 0 9.23 1.06
    4 -6 0 10.01 1.09
    4 -6 0 11.97 1.26
    4 -6 0 12.01 1.2
    -4 6 0 9.52 0.78
    -4 6 0 9.03 1.01
    -4 6 0 10.59 1.17
    -4 6 0 10 1.11
    -4 6 0 10.51 1.09
    -4 6 0 11.69 1.2
    -4 6 0 9.71 0.81
    -4 6 0 10.73 1.15
    3 -5 0 24.28 1.65
    3 -5 0 23.36 1.66
    3 -5 0 21.57 1.58
    3 -5 0 25.95 1.13
    3 -5 0 22.8 1.64
    3 -5 0 22.83 1.65
    3 -5 0 23.76 1.69
    -3 5 0 19.83 1.53
    -3 5 0 23.04 1.27
    -3 5 0 22.48 1.54
    -3 5 0 20.04 1.55
    -3 5 0 23.11 1.6
    -3 5 0 21.51 1.56
    -3 5 0 23.13 1.25
    -3 5 0 23.81 1.61
    2 -4 0 6 0.76
    2 -4 0 4.06 0.52
    2 -4 0 5.57 0.69
    2 -4 0 4.06 0.53
    2 -4 0 4.57 0.57
    2 -4 0 4.67 0.34
    2 -4 0 3.39 0.5
    2 -4 0 4.51 0.33
    -2 4 0 4.64 0.58
    -2 4 0 3.54 0.52
    -2 4 0 4.27 0.54
    -2 4 0 3.77 0.52
    -2 4 0 4.37 0.53
    -2 4 0 4.47 0.57
    1 -3 0 4.87 0.49
    1 -3 0 4.9 0.48
    1 -3 0 4.64 0.51
    1 -3 0 4.19 0.48
    1 -3 0 5.28 0.54
    1 -3 0 4.56 0.49
    1 -3 0 4.7 0.29
    -1 3 0 4.93 0.49
    -1 3 0 4.89 0.51
    -1 3 0 4.53 0.29
    -1 3 0 5.39 0.57
    -1 3 0 5.46 0.56
    -1 3 0 4.83 0.5
    -1 3 0 4.39 0.49
    -2 0 0 0.31 0.16
    -2 0 0 2.1 0.4
    -2 0 0 0.28 0.15
    2 0 0 0.08 0.07
    2 0 0 0.13 0.1
    2 0 0 0.07 0.06
    2 0 0 0.11 0.11
    2 0 0 0.04 0.03
    2 0 0 0.12 0.09
    -3 1 0 7.57 0.64
    -3 1 0 7.17 0.73
    -3 1 0 7.43 0.43
    -3 1 0 9.63 0.88
    -3 1 0 10.3 0.75
    3 -1 0 8.08 0.7
    3 -1 0 6.23 0.62
    3 -1 0 7.57 0.43
    3 -1 0 9.91 0.86
    3 -1 0 10.84 0.92
    3 -1 0 7.64 0.64
    3 -1 0 8.14 0.65
    -4 2 0 504.35 18.4
    -4 2 0 577.74 19.11
    -4 2 0 502.45 18.43
    -4 2 0 563.42 19.01
    4 -2 0 514.96 19.06
    4 -2 0 513.99 18.65
    4 -2 0 525.31 19.04
    4 -2 0 605.02 19.51
    4 -2 0 587.56 19.38
    4 -2 0 504.57 18.6
    -5 3 0 0.28 0.11
    -5 3 0 0.52 0.22
    -5 3 0 0.46 0.23
    -5 3 0 0.34 0.22
    -5 3 0 0.38 0.26
    -5 3 0 0.21 0.15
    -5 3 0 0.55 0.22
    5 -3 0 0.99 0.36
    5 -3 0 1.04 0.37
    5 -3 0 0.82 0.27
    5 -3 0 0.8 0.18
    5 -3 0 0.75 0.3
    5 -3 0 0.85 0.33
    5 -3 0 0.99 0.3
    -6 4 0 3.99 0.4
    -6 4 0 5.02 0.85
    -6 4 0 4.6 0.93
    -6 4 0 4.05 0.89
    -6 4 0 5.03 0.85
    -6 4 0 3.38 0.61
    -6 4 0 3.79 0.56
    6 -4 0 2.92 0.71
    6 -4 0 4.28 0.56
    6 -4 0 4.31 0.85
    6 -4 0 4.38 0.59
    6 -4 0 4.45 0.42
    6 -4 0 2.87 0.7
    6 -4 0 2.99 0.67
    -7 5 0 26.92 2.22
    -7 5 0 24.58 1.33
    -7 5 0 27.6 2.2
    -7 5 0 26.23 1.72
    -7 5 0 27.18 1.9
    -7 5 0 27.32 1.95
    -7 5 0 26.15 1.76
    7 -5 0 28.36 1.45
    7 -5 0 28.86 1.89
    7 -5 0 38.19 2.79
    7 -5 0 23.7 2.15
    7 -5 0 26.33 2.22
    7 -5 0 37.1 2.8
    7 -5 0 28.32 1.83
    -8 6 0 6.99 0.63
    -8 6 0 6.28 1.1
    -8 6 0 7.38 0.85
    -8 6 0 4.93 1.1
    -8 6 0 6.69 0.83
    -8 6 0 5.43 1.11
    -8 6 0 7.04 1.22
    8 -6 0 7.12 1.53
    8 -6 0 6.34 1.2
    8 -6 0 6.29 0.82
    8 -6 0 7.19 1.48
    8 -6 0 6.89 0.63
    8 -6 0 6.05 1.23
    8 -6 0 6.49 0.88
    -9 7 0 109.54 5.34
    -9 7 0 108.62 4.31
    -9 7 0 100.99 5.74
    -9 7 0 105.39 5.91
    -9 7 0 107.58 4.92
    -9 7 0 106.32 4.84
    -9 7 0 107.3 5.38
    9 -7 0 102.16 5.83
    9 -7 0 104.16 5.84
    9 -7 0 102.38 5.7
    9 -7 0 105.02 5.84
    9 -7 0 108.37 4.93
    9 -7 0 107.17 4.28
    9 -7 0 108.69 5.01
    -10 8 0 3.56 0.8
    -10 8 0 3.1 1.47
    -10 8 0 2.28 1.67
    -10 8 0 3.69 0.94
    -10 8 0 2.85 0.78
    -10 8 0 4.03 0.84
    -10 8 0 3.64 0.6
    10 -8 0 3.8 1.15
    10 -8 0 3.08 0.53
    10 -8 0 2.47 0.9
    -11 9 0 50.66 3.52
    -11 9 0 51.77 3.6
    -11 9 0 33.54 4.5
    11 -9 0 54.64 2.73
    11 -9 0 49 5.38
    11 -9 0 53.68 4.69
    11 -9 0 50.62 4.56
    11 -9 0 52.89 5.53
    -12 10 0 9.45 1.8
    -12 10 0 9.45 1.8
    -12 10 0 5.96 1.09
    -12 10 0 6.18 0.92
    12 -10 0 5.03 1.41
    12 -10 0 5.86 1.6
    12 -10 0 6 1.46
    12 -10 0 5.8 0.74
    12 -10 0 8.13 1.79
    12 -10 0 6 1.5
    12 -10 0 5.2 1.48
    12 -10 0 4.78 0.66
    -13 11 0 9.2 1.8
    -13 11 0 12.16 1.35
    -13 11 0 8.82 1.71
    -13 11 0 11.11 1.25
    13 -11 0 8.22 1.87
    13 -11 0 10.85 1.08
    13 -11 0 7.42 1.79
    13 -11 0 8.75 0.97
    13 -11 0 9.34 2.05
    13 -11 0 8.81 1.89
    -14 12 0 67.66 4.86
    -14 12 0 53.21 4.49
    14 -12 0 65.34 5.34
    14 -12 0 64.51 3.42
    14 -12 0 66.36 5.32
    14 -12 0 67.89 3.47
    14 -12 0 67.56 5.51
    14 -12 0 66.53 5.25
    12 -16 0 -1.02 0.79
    12 -16 0 0.68 0.35
    12 -16 0 -1 0.79
    11 -15 0 23.81 2.91
    11 -15 0 23.09 1.68
    11 -15 0 23.9 2.88
    11 -15 0 22.45 2.03
    10 -14 0 12.95 2.66
    10 -14 0 15.34 2.16
    10 -14 0 11.29 2.44
    10 -14 0 15.47 2.25
    10 -14 0 13.51 1.18
    -10 14 0 14.16 1.12
    -10 14 0 8.14 1.86
    -10 14 0 14.4 1.17
    -10 14 0 12.81 2.15
    9 -13 0 68.43 4.96
    9 -13 0 65.45 4.72
    9 -13 0 65.15 3.11
    9 -13 0 60.89 3.05
    -9 13 0 60.82 3.05
    -9 13 0 62.79 4.52
    -9 13 0 59.5 4.39
    -9 13 0 63.64 4.76
    -9 13 0 64.89 4.69
    -9 13 0 63.8 3.14
    8 -12 0 8.78 0.85
    8 -12 0 11.53 2.2
    8 -12 0 10.6 0.95
    8 -12 0 11.12 2.12
    8 -12 0 7.08 2.3
    8 -12 0 8.64 2.16
    -8 12 0 8.75 0.93
    -8 12 0 10.44 1.03
    -8 12 0 7.6 1.46
    -8 12 0 7.38 1.59
    -8 12 0 8.94 1.66
    -8 12 0 8.35 1.65
    7 -11 0 9.42 1.63
    7 -11 0 9.9 0.85
    7 -11 0 9.59 1.8
    7 -11 0 10.99 1.63
    7 -11 0 12.68 0.95
    7 -11 0 9.01 1.6
    -7 11 0 10.89 1
    -7 11 0 10.87 1.45
    -7 11 0 6.41 1.36
    -7 11 0 7.83 1.5
    -7 11 0 7.54 1.41
    -7 11 0 11.46 1.05
    6 -10 0 54.6 2.49
    6 -10 0 49.74 3.48
    6 -10 0 55.52 2.51
    6 -10 0 55.73 3.67
    6 -10 0 57.71 3.71
    6 -10 0 57.01 3.61
    6 -10 0 52.16 3.64
    6 -10 0 57.02 3.68
    -6 10 0 60.85 2.86
    -6 10 0 56.28 3.64
    -6 10 0 54.14 3.69
    -6 10 0 55.02 3.78
    -6 10 0 52.72 3.61
    -6 10 0 54.82 2.82
    5 -9 0 137.3 6.65
    5 -9 0 140.53 5.42
    5 -9 0 144.03 6.77
    5 -9 0 149.23 6.83
    5 -9 0 151.19 5.48
    5 -9 0 136.48 6.63
    5 -9 0 148.71 6.89
    5 -9 0 152.42 6.78
    -5 9 0 139.18 6.7
    -5 9 0 141.06 6.73
    -5 9 0 141.23 6.63
    -5 9 0 144.48 5.76
    -5 9 0 156.49 7
    -5 9 0 138.18 6.68
    -5 9 0 147.8 6.78
    -5 9 0 145.69 5.82
    4 -8 0 69.74 2.92
    4 -8 0 72.85 3.95
    4 -8 0 74.05 4
    4 -8 0 76.16 2.98
    4 -8 0 74.15 3.95
    4 -8 0 77.98 4.1
    4 -8 0 68.56 3.85
    4 -8 0 72.04 3.89
    -4 8 0 66.54 3.83
    -4 8 0 71.57 3.9
    -4 8 0 70.58 3.87
    -4 8 0 73.63 3.26
    -4 8 0 73.56 3.3
    -4 8 0 76.29 3.98
    -4 8 0 67.99 3.87
    -4 8 0 75.32 4.04
    3 -7 0 6.77 0.9
    3 -7 0 8.11 1.01
    3 -7 0 7.11 0.89
    3 -7 0 7.97 1.01
    3 -7 0 5.35 0.79
    3 -7 0 6.35 0.52
    3 -7 0 6.81 0.52
    3 -7 0 7.36 0.96
    -3 7 0 7.19 0.92
    -3 7 0 8.47 1.01
    -3 7 0 6.77 0.93
    -3 7 0 7.45 0.98
    -3 7 0 6.94 0.93
    -3 7 0 6.81 0.88
    2 -6 0 0.29 0.2
    2 -6 0 0.54 0.26
    2 -6 0 0.31 0.2
    2 -6 0 0.5 0.18
    2 -6 0 0.28 0.21
    2 -6 0 0.38 0.25
    2 -6 0 0.42 0.23
    -2 6 0 0.33 0.11
    -2 6 0 0.05 0.11
    -2 6 0 0.13 0.15
    -2 6 0 0.31 0.22
    -2 6 0 0.09 0.11
    -2 6 0 0.22 0.14
    -2 6 0 0.63 0.27
    1 -5 0 218.73 8.14
    1 -5 0 221.23 8.14
    1 -5 0 219.4 8.21
    1 -5 0 219.24 8.25
    -1 5 0 272.74 9.96
    -1 5 0 225.48 9.36
    -1 5 0 297.54 10.1
    -1 5 0 247.1 9.47
    0 -4 0 43.57 1.99
    0 -4 0 41.66 1.97
    0 -4 0 43.42 2.17
    0 -4 0 51.6 2.37
    0 -4 0 40.84 1.65
    0 -4 0 42.19 2.18
    0 4 0 48.41 2.39
    0 4 0 43.3 2.06
    0 4 0 43.24 2.28
    0 4 0 51.29 2.22
    -1 -3 0 3.84 0.41
    -1 -3 0 5.38 0.55
    -1 -3 0 4.47 0.28
    -1 -3 0 4.51 0.5
    -1 -3 0 4.12 0.47
    -1 -3 0 5.41 0.54
    -1 -3 0 3.88 0.42
    1 3 0 4.51 0.28
    1 3 0 4.08 0.42
    1 3 0 5.14 0.52
    1 3 0 3.91 0.45
    1 3 0 4.52 0.48
    1 3 0 3.55 0.43
    1 3 0 4.63 0.42
    1 3 0 4.77 0.5
    1 3 0 3.89 0.46
    -2 -2 0 37.8 1.67
    -2 -2 0 38.85 1.91
    -2 -2 0 34.89 1.84
    -2 -2 0 39.21 1.68
    -2 -2 0 32.24 1.65
    -2 -2 0 29.8 1.61
    2 2 0 32.83 1.69
    2 2 0 34.48 1.64
    2 2 0 29.82 1.64
    2 2 0 34.7 1.63
    2 2 0 33.64 1.27
    2 2 0 29.1 1.62
    2 2 0 36.16 1.76
    -3 -1 0 8.32 0.45
    -3 -1 0 7.24 0.7
    -3 -1 0 8.82 0.74
    -3 -1 0 8.83 0.76
    -3 -1 0 6.77 0.65
    -3 -1 0 8.18 0.73
    -3 -1 0 8.06 0.75
    3 1 0 8.34 0.76
    3 1 0 7.75 0.72
    3 1 0 7.52 0.7
    3 1 0 10.64 0.88
    3 1 0 7.51 0.44
    3 1 0 8.14 0.71
    3 1 0 9.24 0.74
    -4 0 0 8.1 0.78
    -4 0 0 9.44 0.91
    -4 0 0 7.08 0.46
    -4 0 0 10.59 0.98
    -4 0 0 7.54 0.77
    -4 0 0 6.71 0.73
    -4 0 0 8.55 0.81
    4 0 0 7.4 0.73
    4 0 0 7.6 0.77
    4 0 0 8.06 0.79
    4 0 0 7.66 0.47
    4 0 0 7.88 0.82
    4 0 0 7.59 0.79
    4 0 0 7.45 0.75
    -5 1 0 5.95 0.71
    -5 1 0 6.38 1.04
    -5 1 0 4.69 0.64
    -5 1 0 5.82 0.8
    -5 1 0 5.75 0.43
    5 -1 0 6.14 0.79
    5 -1 0 6.11 0.78
    5 -1 0 6.07 0.74
    5 -1 0 5.89 0.43
    5 -1 0 5.27 0.71
    5 -1 0 5.61 0.67
    5 -1 0 5.28 0.66
    -6 2 0 4.4 0.63
    -6 2 0 5.14 0.67
    -6 2 0 3.95 0.79
    -6 2 0 4.15 0.81
    -6 2 0 3.33 0.35
    6 -2 0 4.74 0.89
    6 -2 0 4.41 0.62
    6 -2 0 3.38 0.65
    6 -2 0 3.8 0.73
    6 -2 0 4.6 0.88
    6 -2 0 5.14 0.43
    6 -2 0 5.35 0.76
    -7 3 0 13.66 1.2
    -7 3 0 16.75 0.94
    -7 3 0 14.7 1.3
    -7 3 0 14.71 1.21
    -7 3 0 13.76 1.51
    -7 3 0 14.92 1.5
    -7 3 0 15.48 1.29
    7 -3 0 15.51 1.29
    7 -3 0 15.79 1.53
    7 -3 0 14.68 1.56
    7 -3 0 15.26 1.57
    7 -3 0 14.56 1.5
    7 -3 0 15.5 1.33
    7 -3 0 14.34 1.43
    7 -3 0 14.83 1.46
    7 -3 0 14.15 0.88
    -8 4 0 16.46 1.45
    -8 4 0 17.02 1.41
    -8 4 0 16.28 1.4
    -8 4 0 14.13 1.87
    -8 4 0 14.21 0.95
    -8 4 0 16.25 1.88
    -8 4 0 15.58 1.38
    8 -4 0 16.04 1.97
    8 -4 0 14.36 1.55
    8 -4 0 14.99 1.37
    8 -4 0 15.62 1.38
    8 -4 0 15.89 0.99
    8 -4 0 15.55 1.72
    8 -4 0 18.17 1.78
    8 -4 0 15.54 1.62
    8 -4 0 13.96 1.87
    -9 5 0 234.29 9.19
    -9 5 0 229.19 9.25
    -9 5 0 239.18 8.38
    -9 5 0 226.89 10.12
    -9 5 0 231.7 9.33
    -9 5 0 229.47 9.24
    -9 5 0 218.82 9.94
    9 -5 0 225.34 10.28
    9 -5 0 232.68 9.5
    9 -5 0 245.76 10.23
    9 -5 0 227.58 9.37
    9 -5 0 283.47 11.4
    9 -5 0 223.76 10.27
    9 -5 0 241.68 10.26
    9 -5 0 229 8.58
    -10 6 0 11.33 1.34
    -10 6 0 13.04 1.61
    -10 6 0 13.63 1.49
    -10 6 0 13.31 1.82
    -10 6 0 12.41 1.57
    -10 6 0 12.81 0.96
    -10 6 0 11.36 1.64
    10 -6 0 12.42 1.74
    10 -6 0 16.28 2.07
    10 -6 0 12.15 1.32
    10 -6 0 13.25 0.98
    10 -6 0 10.51 1.27
    10 -6 0 11.01 1.54
    10 -6 0 8.55 1.67
    10 -6 0 14.22 1.71
    10 -6 0 13.53 1.82
    -11 7 0 0.44 0.35
    -11 7 0 1.17 0.53
    -11 7 0 0.54 0.48
    -11 7 0 0.31 0.16
    -11 7 0 -0.27 0.53
    -11 7 0 0.36 0.46
    -11 7 0 -0.07 0.54
    11 -7 0 0.32 0.3
    11 -7 0 0.53 0.3
    11 -7 0 0.21 0.33
    11 -7 0 1.48 0.6
    11 -7 0 0.05 0.22
    11 -7 0 0.6 0.53
    11 -7 0 0.76 0.63
    11 -7 0 0.59 0.26
    11 -7 0 0.27 0.39
    -12 8 0 5.85 1.34
    -12 8 0 3.5 0.82
    -12 8 0 2.71 1.18
    -12 8 0 3.94 0.92
    -12 8 0 1.77 1.11
    -12 8 0 4.52 1.13
    12 -8 0 1.5 0.7
    12 -8 0 2.2 0.81
    12 -8 0 3.3 1.07
    12 -8 0 2.88 0.91
    12 -8 0 3.82 0.67
    12 -8 0 3.91 1.17
    12 -8 0 3.92 1.2
    -13 9 0 145.03 7.45
    -13 9 0 153.04 6.83
    -13 9 0 154.64 6.94
    -13 9 0 151.5 7.65
    13 -9 0 166.66 6.59
    13 -9 0 165.72 8.73
    13 -9 0 158.37 8.68
    13 -9 0 159.28 8.73
    13 -9 0 157.85 8.84
    -14 10 0 10.24 1.97
    -14 10 0 12.38 2.11
    -14 10 0 12.99 1.47
    -14 10 0 14.5 1.57
    14 -10 0 15.22 1.27
    14 -10 0 10.25 2.09
    14 -10 0 12.27 2.23
    14 -10 0 10.19 2.05
    14 -10 0 10.82 2.02
    -15 11 0 0.65 1.22
    -15 11 0 1.34 1.08
    15 -11 0 1.05 0.93
    15 -11 0 0.16 0.34
    15 -11 0 0.56 1.34
    15 -11 0 1.35 0.93
    15 -11 0 0.93 1.46
    11 -17 0 30.21 3.53
    11 -17 0 31.04 3.4
    11 -17 0 37.6 2.31
    10 -16 0 9.4 1.97
    10 -16 0 11.05 2.22
    10 -16 0 13.89 1.21
    9 -15 0 0 0.43
    9 -15 0 -0.48 0.7
    9 -15 0 0.62 0.45
    9 -15 0 -0.92 0.78
    9 -15 0 0.23 0.27
    -9 15 0 0.55 0.31
    -9 15 0 0.2 0.71
    -9 15 0 0.91 0.38
    -9 15 0 0.59 0.93
    8 -14 0 1.41 0.94
    8 -14 0 1.87 0.47
    8 -14 0 1.59 0.95
    8 -14 0 1.81 0.45
    -8 14 0 2.46 0.55
    -8 14 0 2.66 0.57
    -8 14 0 1.68 0.77
    -8 14 0 2.29 1
    7 -13 0 49.04 3.73
    7 -13 0 43.74 3.59
    7 -13 0 49.3 2.47
    7 -13 0 49.35 3.76
    7 -13 0 54.89 2.56
    7 -13 0 44.6 3.68
    -7 13 0 49.04 3.95
    -7 13 0 46.74 3.8
    -7 13 0 51.16 3.96
    -7 13 0 49.35 2.72
    -7 13 0 50.38 3.98
    -7 13 0 50.7 2.7
    6 -12 0 8.4 1.66
    6 -12 0 9.33 0.98
    6 -12 0 8.43 0.78
    6 -12 0 8.34 1.61
    6 -12 0 12.85 2.05
    6 -12 0 8.42 1.6
    6 -12 0 11.91 1.96
    6 -12 0 11.16 1.61
    -6 12 0 9.96 1.44
    -6 12 0 11.15 1.57
    -6 12 0 8.74 0.95
    -6 12 0 10.67 1.56
    -6 12 0 11.57 1.98
    -6 12 0 10.6 1.04
    -6 12 0 9.2 1.69
    -6 12 0 9.79 1.76
    5 -11 0 19.93 1.24
    5 -11 0 20.3 2.03
    5 -11 0 19.31 1.23
    5 -11 0 20.9 2.02
    5 -11 0 23.21 2.2
    5 -11 0 23.01 2.12
    5 -11 0 22.46 2.12
    5 -11 0 17.64 1.94
    -5 11 0 18.2 2.04
    -5 11 0 19.52 2.01
    -5 11 0 20.96 1.53
    -5 11 0 19.59 2.05
    -5 11 0 18.59 1.43
    -5 11 0 20.15 2.04
    -5 11 0 23.27 2.16
    -5 11 0 20.49 2.07
    4 -10 0 68.87 2.9
    4 -10 0 65.81 3.9
    4 -10 0 68.55 3.93
    4 -10 0 68.64 2.88
    4 -10 0 65.5 3.93
    4 -10 0 68.91 4.09
    4 -10 0 68.36 4.03
    4 -10 0 72.87 4.13
    -4 10 0 70.15 4.12
    -4 10 0 61.83 3.94
    -4 10 0 69.2 3.95
    -4 10 0 66.34 3.97
    -4 10 0 72.52 4.01
    -4 10 0 62.62 3.89
    3 -9 0 0.5 0.35
    3 -9 0 0.69 0.35
    3 -9 0 0.38 0.33
    3 -9 0 0.69 0.36
    3 -9 0 0.5 0.29
    3 -9 0 0.04 0.19
    3 -9 0 0.53 0.17
    -3 9 0 0.26 0.2
    -3 9 0 0.56 0.37
    -3 9 0 -0.1 0.12
    -3 9 0 0.63 0.35
    2 -8 0 95.88 3.82
    2 -8 0 105.34 4.82
    2 -8 0 98.03 4.78
    2 -8 0 101.49 5.08
    2 -8 0 108.01 4.75
    2 -8 0 103.5 5.07
    2 -8 0 102.36 4.68
    -2 8 0 89.84 4.65
    -2 8 0 100.63 3.68
    -2 8 0 88.8 4.59
    -2 8 0 101.26 4.57
    -2 8 0 98.51 4.53
    1 -7 0 388.57 14.6
    1 -7 0 433.83 15.01
    1 -7 0 411.07 15.13
    1 -7 0 400.86 15.17
    1 -7 0 414.36 14.94
    1 -7 0 394.78 14.6
    -1 7 0 398.61 13.49
    -1 7 0 343.44 13.64
    -1 7 0 389.47 13.48
    -1 7 0 342.71 13.57
    0 -6 0 179.21 6.61
    0 -6 0 201.48 7.72
    0 -6 0 181.62 7.41
    0 -6 0 184.85 7.18
    0 -6 0 183.07 7.37
    0 -6 0 210.65 7.83
    0 -6 0 192.72 7.2
    0 6 0 186.03 6.86
    0 6 0 177.63 6.81
    0 6 0 185.16 6.25
    0 6 0 167.25 7.02
    0 6 0 173.19 7.11
    -1 -5 0 216.95 7.89
    -1 -5 0 242.62 8.43
    -1 -5 0 206.58 8.11
    -1 -5 0 198.91 8.04
    1 5 0 208.45 8.29
    1 5 0 226.41 8.65
    1 5 0 233.01 8.63
    1 5 0 217.14 8.31
    1 5 0 267.8 9.04
    -2 -4 0 5.19 0.62
    -2 -4 0 4.34 0.55
    -2 -4 0 3.67 0.3
    2 4 0 5.72 0.66
    2 4 0 3.56 0.45
    2 4 0 4.56 0.54
    2 4 0 4.01 0.52
    2 4 0 5.15 0.63
    2 4 0 4.39 0.6
    2 4 0 4.65 0.58
    2 4 0 4.66 0.51
    2 4 0 4.02 0.31
    -3 -3 0 42.45 2.28
    -3 -3 0 58.79 2.87
    -3 -3 0 47.92 2.25
    -3 -3 0 46.89 1.86
    -3 -3 0 54.78 2.84
    -3 -3 0 52.91 2.36
    -3 -3 0 39.62 2.22
    3 3 0 49.6 2.55
    3 3 0 46.95 2.2
    3 3 0 46.41 2.34
    3 3 0 51.05 2.38
    3 3 0 46.01 2.21
    3 3 0 48.56 2.5
    3 3 0 47.55 1.85
    -4 -2 0 535.9 17.78
    -4 -2 0 437.55 17.3
    -4 -2 0 519.91 17.81
    -4 -2 0 519.34 17.42
    -4 -2 0 486.32 17.39
    -4 -2 0 480.93 17.34
    4 2 0 509.67 17.3
    4 2 0 462.23 17.36
    4 2 0 459.82 17.29
    4 2 0 531.48 17.38
    -5 -1 0 4.87 0.63
    -5 -1 0 6.42 0.78
    -5 -1 0 4.35 0.62
    -5 -1 0 5.28 0.73
    -5 -1 0 6.08 0.81
    -5 -1 0 5.18 0.41
    -5 -1 0 5.3 0.69
    5 1 0 5.04 0.66
    5 1 0 6.09 0.73
    5 1 0 5.8 0.76
    5 1 0 5.62 0.73
    5 1 0 6.34 0.76
    5 1 0 5.15 0.41
    5 1 0 5.46 0.72
    -6 0 0 58.61 3.07
    -6 0 0 60.44 2.35
    -6 0 0 56.13 3.06
    -6 0 0 55.54 3.06
    -6 0 0 60.29 3.14
    -6 0 0 58.86 3.07
    -6 0 0 54.91 3.1
    6 0 0 60.51 3.21
    6 0 0 63.81 3.3
    6 0 0 55.09 3.12
    6 0 0 69.27 3.28
    6 0 0 57.61 2.43
    6 0 0 65.46 3.32
    6 0 0 61.16 3.18
    -7 1 0 108.05 4.04
    -7 1 0 109.73 5.1
    -7 1 0 102.47 5.08
    -7 1 0 108.97 4.96
    -7 1 0 104.21 4.84
    7 -1 0 95.59 5.75
    7 -1 0 114.75 5.06
    7 -1 0 119.86 5.41
    7 -1 0 101 5.77
    7 -1 0 112.07 4.19
    7 -1 0 118.82 5.48
    7 -1 0 113.06 5.1
    -8 2 0 46.38 2.8
    -8 2 0 42.4 2.95
    -8 2 0 41.55 2.87
    -8 2 0 45.36 2.72
    -8 2 0 42.74 1.96
    8 -2 0 49.18 3
    8 -2 0 48.14 2.88
    8 -2 0 41.34 2.69
    8 -2 0 46.25 2.09
    8 -2 0 47.8 3.01
    8 -2 0 50.46 3.26
    8 -2 0 46 3.06
    -9 3 0 10.54 1.1
    -9 3 0 10.82 1.4
    -9 3 0 11.43 1.13
    -9 3 0 9.79 1.32
    -9 3 0 10.49 0.8
    -9 3 0 12.56 1.55
    -9 3 0 10.38 1.35
    9 -3 0 7.79 1.48
    9 -3 0 7.73 1.49
    9 -3 0 11.18 1.27
    9 -3 0 10.85 1.29
    9 -3 0 11.84 1.48
    9 -3 0 10.52 0.8
    9 -3 0 9.13 1.24
    9 -3 0 12.6 1.43
    9 -3 0 11.57 1.49
    -10 4 0 2.7 0.68
    -10 4 0 1.98 0.77
    -10 4 0 2.89 0.72
    -10 4 0 1.3 0.57
    -10 4 0 1.63 0.7
    -10 4 0 2.74 0.47
    -10 4 0 3.13 0.75
    10 -4 0 1.86 0.75
    10 -4 0 0.78 0.48
    10 -4 0 2.68 0.72
    10 -4 0 1.9 0.72
    10 -4 0 1.99 0.4
    10 -4 0 2.97 0.76
    10 -4 0 2.34 0.75
    10 -4 0 1.77 0.67
    10 -4 0 2.77 0.98
    -11 5 0 7.69 1.11
    -11 5 0 9.25 1.14
    -11 5 0 7.8 0.75
    -11 5 0 6.5 1.96
    -11 5 0 7.63 1.09
    -11 5 0 9.92 1.2
    -11 5 0 7.04 2.05
    11 -5 0 6.01 1.12
    11 -5 0 6.05 1.46
    11 -5 0 10.08 1.84
    11 -5 0 9.12 1.81
    11 -5 0 7.91 1.15
    11 -5 0 8.74 0.79
    11 -5 0 6.54 2.06
    11 -5 0 9.18 1.74
    11 -5 0 5.32 1.92
    -12 6 0 8.36 1.47
    -12 6 0 6.26 1.72
    -12 6 0 7.62 2.06
    -12 6 0 7.74 1.12
    -12 6 0 7.83 1.33
    -12 6 0 6.1 1.23
    -12 6 0 5.07 0.68
    12 -6 0 5.49 1.36
    12 -6 0 6.76 0.74
    12 -6 0 8.86 2.01
    12 -6 0 6.64 1.28
    12 -6 0 4.88 1.28
    12 -6 0 5.34 1.19
    12 -6 0 5.76 1.42
    12 -6 0 4.14 1.17
    12 -6 0 8.38 2.01
    -13 7 0 -0.74 0.29
    -13 7 0 0.77 0.83
    -13 7 0 0.04 0.82
    -13 7 0 0.15 0.15
    -13 7 0 -1.25 0.5
    -13 7 0 -0.72 0.45
    -13 7 0 0.09 0.38
    13 -7 0 -1.43 0.66
    13 -7 0 0.09 0.54
    13 -7 0 0.06 0.17
    13 -7 0 0.64 0.54
    -14 8 0 10.08 1.65
    -14 8 0 8.01 1.55
    -14 8 0 8.14 1.47
    -14 8 0 6.95 0.86
    -14 8 0 9.14 1.32
    14 -8 0 5.86 1.59
    14 -8 0 8.21 1.99
    14 -8 0 8.52 0.87
    14 -8 0 6.38 1.76
    14 -8 0 7.21 1.83
    -15 9 0 5.78 1.36
    -15 9 0 4.99 1.36
    -15 9 0 2.06 0.89
    -15 9 0 2.72 0.83
    15 -9 0 2.46 1.26
    15 -9 0 1.92 0.95
    15 -9 0 1.46 1.07
    15 -9 0 0.97 0.99
    -16 10 0 24.71 3.16
    -16 10 0 16.17 2.97
    16 -10 0 25.03 3.16
    16 -10 0 23.23 2.95
    16 -10 0 17.75 3.21
    16 -10 0 22.67 3.02
    16 -10 0 23.43 1.8
    10 -18 0 -0.36 0.66
    10 -18 0 -0.01 0.28
    10 -18 0 1.37 0.92
    9 -17 0 15.05 2.98
    9 -17 0 15.26 2.8
    9 -17 0 13.3 1.26
    8 -16 0 2.17 1.03
    8 -16 0 1.03 0.36
    8 -16 0 0.31 0.63
    8 -16 0 0.21 0.5
    8 -16 0 2.98 0.97
    -8 16 0 1.55 1.19
    -8 16 0 2.13 0.52
    -8 16 0 1.83 0.51
    -8 16 0 3.48 1.52
    7 -15 0 3.69 0.66
    7 -15 0 3.76 0.65
    7 -15 0 3.11 1.07
    7 -15 0 2.25 0.92
    -7 15 0 0.89 0.91
    -7 15 0 3.18 0.64
    -7 15 0 1.81 1.02
    -7 15 0 2.78 0.67
    6 -14 0 1.3 0.66
    6 -14 0 3.8 1.22
    6 -14 0 4.1 1.25
    6 -14 0 3.34 1.15
    6 -14 0 3.04 1.07
    6 -14 0 2.54 0.51
    6 -14 0 3.07 0.96
    6 -14 0 4.22 0.56
    -6 14 0 4.92 1.4
    -6 14 0 3.21 0.68
    -6 14 0 1.76 0.72
    -6 14 0 3.14 0.69
    -6 14 0 2.85 0.83
    -6 14 0 3.06 1.05
    5 -13 0 0.45 0.54
    5 -13 0 1.48 0.58
    5 -13 0 0.89 0.58
    5 -13 0 0.46 0.2
    5 -13 0 0.81 0.24
    5 -13 0 0.02 0.39
    5 -13 0 0.3 0.37
    5 -13 0 1.12 0.55
    -5 13 0 1.43 0.59
    -5 13 0 0.24 0.29
    -5 13 0 0.32 0.31
    -5 13 0 0.25 0.32
    -5 13 0 0.02 0.37
    -5 13 0 0.24 0.36
    4 -12 0 2.29 0.82
    4 -12 0 2.95 0.91
    4 -12 0 3.42 0.65
    4 -12 0 3.83 0.48
    4 -12 0 3.5 0.97
    4 -12 0 5.48 1.25
    4 -12 0 4.29 1.07
    4 -12 0 3.45 1
    -4 12 0 2.36 0.82
    -4 12 0 3.28 0.93
    -4 12 0 6.41 1.42
    -4 12 0 4.51 1.13
    3 -11 0 83.08 4.64
    3 -11 0 88.31 4.91
    3 -11 0 89.42 3.56
    3 -11 0 88.79 4.98
    3 -11 0 88.03 4.62
    3 -11 0 85.99 4.59
    3 -11 0 86.73 4.77
    -3 11 0 82.17 4.79
    -3 11 0 83.01 4.74
    -3 11 0 83.09 4.53
    -3 11 0 88.16 4.61
    -3 11 0 86.26 3.48
    2 -10 0 26.66 2.13
    2 -10 0 26.22 2.22
    2 -10 0 23.85 1.3
    2 -10 0 26.74 2.09
    2 -10 0 23.31 1.92
    2 -10 0 25.34 2.23
    2 -10 0 23.51 1.91
    -2 10 0 26.02 1.33
    -2 10 0 23.31 2.05
    -2 10 0 25.47 2.14
    -2 10 0 23.2 2.11
    -2 10 0 22.91 2.04
    1 -9 0 92.37 4.73
    1 -9 0 83.54 4.2
    1 -9 0 82.52 3.23
    1 -9 0 77.08 4.12
    1 -9 0 80.7 4.22
    1 -9 0 76.96 3.93
    1 -9 0 81 4.21
    1 -9 0 86.98 4.55
    1 -9 0 80.59 3.99
    -1 9 0 82.86 4.41
    -1 9 0 83.81 3.28
    -1 9 0 84.1 4.08
    -1 9 0 88.66 4.16
    -1 9 0 79.28 4.37
    0 -8 0 892.47 32.99
    0 -8 0 1000 34.73
    0 -8 0 959 33.06
    0 8 0 990.43 33.04
    0 8 0 847.59 32.17
    0 8 0 979.53 32.93
    -1 -7 0 371.3 14.26
    -1 -7 0 441.79 14.77
    -1 -7 0 375.03 13.96
    -1 -7 0 386.35 14.35
    -1 -7 0 385.08 13.98
    1 7 0 374.42 14.2
    1 7 0 376.27 14.15
    1 7 0 372.23 13.74
    1 7 0 404.82 14
    1 7 0 390.1 14.02
    1 7 0 385.96 13.77
    -2 -6 0 0.13 0.15
    -2 -6 0 0.3 0.11
    -2 -6 0 0.15 0.16
    -2 -6 0 0.5 0.23
    -2 -6 0 0.29 0.2
    2 6 0 1.08 0.46
    2 6 0 0.33 0.17
    2 6 0 0.25 0.17
    2 6 0 0.5 0.28
    2 6 0 0.34 0.12
    2 6 0 0.03 0.1
    2 6 0 0.28 0.23
    2 6 0 0.12 0.14
    2 6 0 0.41 0.17
    -3 -5 0 25.45 1.64
    -3 -5 0 25.61 1.67
    -3 -5 0 23.32 1.61
    -3 -5 0 23.47 1.12
    -3 -5 0 25.54 1.64
    3 5 0 22.31 1.06
    3 5 0 23.75 1.66
    3 5 0 23.42 1.69
    3 5 0 22.36 1.53
    3 5 0 28.68 1.86
    3 5 0 21.47 1.45
    3 5 0 21.75 1.49
    3 5 0 20.7 1.43
    -4 -4 0 165.57 7.2
    -4 -4 0 174.09 7.28
    -4 -4 0 186.47 7.18
    -4 -4 0 187.33 6.58
    -4 -4 0 185.84 7.14
    -4 -4 0 188.43 7.21
    -4 -4 0 205.73 7.91
    -4 -4 0 209.62 7.95
    -4 -4 0 188.7 7.25
    4 4 0 186.1 6.86
    4 4 0 202.65 7.79
    4 4 0 189.67 7.41
    4 4 0 200.51 7.77
    4 4 0 216.32 8.14
    4 4 0 188.49 7.44
    -5 -3 0 0.83 0.35
    -5 -3 0 0.1 0.14
    -5 -3 0 0.85 0.18
    -5 -3 0 0.38 0.2
    -5 -3 0 0.72 0.25
    -5 -3 0 0.44 0.2
    -5 -3 0 0.43 0.24
    -5 -3 0 0.35 0.19
    -5 -3 0 0.45 0.22
    5 3 0 0.96 0.21
    5 3 0 1.59 0.51
    5 3 0 0.55 0.3
    5 3 0 0.88 0.33
    5 3 0 0.29 0.19
    -6 -2 0 4.52 0.93
    -6 -2 0 5.35 0.75
    -6 -2 0 5.29 0.95
    -6 -2 0 4.17 0.53
    -6 -2 0 4.58 0.93
    -6 -2 0 4.64 0.57
    -6 -2 0 4.69 0.42
    -6 -2 0 4.8 0.85
    -6 -2 0 4.57 0.85
    6 2 0 3.04 0.67
    6 2 0 4.4 0.8
    6 2 0 3.65 0.71
    6 2 0 3.59 0.74
    6 2 0 4.12 0.79
    6 2 0 4.44 0.4
    6 2 0 3.99 0.75
    -7 -1 0 104.81 5
    -7 -1 0 101.7 4.96
    -7 -1 0 114.84 5.2
    -7 -1 0 106.48 4.03
    -7 -1 0 108.29 5.01
    -7 -1 0 94.34 4.92
    -7 -1 0 112.77 5.02
    7 1 0 134.79 5.67
    7 1 0 121.02 5.43
    7 1 0 101.49 5.22
    7 1 0 112.51 4.29
    7 1 0 105.88 5.2
    -8 0 0 200.49 7.86
    -8 0 0 177.42 6.55
    -8 0 0 174.91 7.76
    -8 0 0 175.67 7.74
    -8 0 0 174.93 7.85
    8 0 0 177.24 7.75
    8 0 0 181.41 7.97
    8 0 0 186.15 7.79
    8 0 0 180.07 7.72
    8 0 0 187.52 6.67
    8 0 0 184.42 7.87
    8 0 0 184.44 7.91
    -9 1 0 69.84 3.97
    -9 1 0 68.47 4.08
    -9 1 0 70.24 2.96
    -9 1 0 70.82 3.91
    -9 1 0 73.75 4.26
    9 -1 0 77.77 4.3
    9 -1 0 71.6 3.96
    9 -1 0 67.78 3.94
    9 -1 0 69.19 2.99
    9 -1 0 73.76 4.09
    9 -1 0 73.14 4.06
    9 -1 0 72.03 4.12
    -10 2 0 38.6 2.32
    -10 2 0 31.91 2.5
    -10 2 0 34.89 2.55
    -10 2 0 30.52 2.69
    -10 2 0 34.38 2.17
    -10 2 0 30.69 2.65
    -10 2 0 34.17 1.75
    10 -2 0 34.72 2.81
    10 -2 0 36.43 2.66
    10 -2 0 36.12 2.7
    10 -2 0 32.51 2.76
    10 -2 0 37.35 2.66
    10 -2 0 39.29 3.04
    10 -2 0 31.45 2.78
    10 -2 0 33 2.66
    10 -2 0 34.06 1.78
    -11 3 0 10.02 1.85
    -11 3 0 9.38 1.14
    -11 3 0 9.92 1.16
    -11 3 0 9.5 1.24
    -11 3 0 11.09 1.57
    -11 3 0 9.35 1.29
    -11 3 0 9.92 0.85
    11 -3 0 11.13 1.56
    11 -3 0 8.13 1.54
    11 -3 0 6.86 1.36
    11 -3 0 11.54 1.5
    11 -3 0 9.7 1.37
    11 -3 0 8.93 1.24
    11 -3 0 10.09 1.45
    11 -3 0 10.59 0.86
    11 -3 0 7.83 1.57
    -12 4 0 6.51 1.55
    -12 4 0 6.15 1.26
    -12 4 0 6.4 1.57
    -12 4 0 8.14 1.35
    -12 4 0 5.3 1.18
    -12 4 0 5.92 0.66
    -12 4 0 7.87 1.29
    12 -4 0 5.55 1.35
    12 -4 0 4.8 1.24
    12 -4 0 7.1 1.54
    12 -4 0 6.85 0.74
    12 -4 0 5.74 1.4
    12 -4 0 6.21 1.46
    12 -4 0 5.7 1.32
    12 -4 0 7.45 1.45
    12 -4 0 7.95 1.46
    -13 5 0 73.45 4.35
    -13 5 0 74.07 3.39
    -13 5 0 78.03 4.53
    -13 5 0 74.26 4.17
    -13 5 0 70.22 4.13
    -13 5 0 70.06 5.13
    -13 5 0 67.02 4.99
    13 -5 0 70.47 4.97
    13 -5 0 78.38 5.06
    13 -5 0 76.68 5.2
    13 -5 0 71.3 4.36
    13 -5 0 77.17 5.32
    13 -5 0 74.15 4.88
    13 -5 0 70.43 3.37
    13 -5 0 71.22 4.44
    13 -5 0 70.45 5.18
    -14 6 0 7.17 1.38
    -14 6 0 8.3 1.59
    -14 6 0 8.75 1.63
    -14 6 0 9.11 1.56
    -14 6 0 7.3 0.84
    14 -6 0 6.12 1.55
    14 -6 0 7.29 1.75
    14 -6 0 8.58 1.99
    14 -6 0 7.24 0.82
    14 -6 0 6.74 1.48
    14 -6 0 8.29 1.5
    14 -6 0 6.19 1.66
    -15 7 0 46.84 3.38
    -15 7 0 43.7 3.39
    -15 7 0 43.18 3.28
    -15 7 0 44.75 3.42
    -15 7 0 41.77 2.45
    15 -7 0 40.86 3.3
    15 -7 0 43.27 3.33
    15 -7 0 43.59 3.89
    15 -7 0 46.85 2.57
    15 -7 0 42.55 3.93
    15 -7 0 45.26 4.2
    15 -7 0 43.96 4.11
    -16 8 0 11.34 2.22
    -16 8 0 12.37 1.25
    -16 8 0 14.19 2.51
    16 -8 0 6.48 1.65
    16 -8 0 11.09 2.45
    16 -8 0 11.3 2.4
    16 -8 0 10.12 2.02
    16 -8 0 11.3 1.12
    9 -19 0 13.46 2.63
    9 -19 0 11.95 2.28
    9 -19 0 8.81 1.11
    8 -18 0 -1.16 0.58
    8 -18 0 0.39 0.32
    8 -18 0 -1.42 0.61
    8 -18 0 0.53 0.43
    -8 18 0 0.63 0.4
    -8 18 0 0.91 0.37
    -8 18 0 0.74 0.43
    -8 18 0 0.62 0.37
    7 -17 0 16.05 1.32
    7 -17 0 12.77 2.47
    7 -17 0 16.08 2.35
    7 -17 0 17.82 1.68
    7 -17 0 17.61 2.43
    7 -17 0 18.08 3
    -7 17 0 15.81 1.42
    -7 17 0 14.15 1.35
    -7 17 0 14.3 1.33
    -7 17 0 16.06 1.38
    6 -16 0 13.68 1.9
    6 -16 0 9.81 1.9
    6 -16 0 11.48 3.63
    6 -16 0 11.04 1.02
    6 -16 0 12.73 2.17
    6 -16 0 11.95 3.95
    6 -16 0 9.35 1.83
    6 -16 0 12.43 1.08
    -6 16 0 10.7 2.22
    -6 16 0 11.32 2.2
    -6 16 0 13.41 1.38
    -6 16 0 11.87 1.26
    5 -15 0 0.56 0.25
    5 -15 0 0.7 0.58
    5 -15 0 -0.06 0.48
    5 -15 0 1.22 0.77
    5 -15 0 0.35 0.56
    5 -15 0 0.77 0.63
    5 -15 0 0.53 0.25
    5 -15 0 1.08 0.73
    -5 15 0 0.67 0.6
    -5 15 0 0.65 0.67
    -5 15 0 0.01 0.51
    -5 15 0 0.11 0.33
    -5 15 0 0.3 0.52
    -5 15 0 0.14 0.35
    4 -14 0 149.69 7.39
    4 -14 0 143.02 7.11
    4 -14 0 136.61 7
    4 -14 0 148.17 7.68
    4 -14 0 142.64 5.62
    4 -14 0 136.95 5.62
    4 -14 0 145.19 7.41
    4 -14 0 144.05 7.51
    -4 14 0 144.84 7.18
    -4 14 0 141.91 8.14
    -4 14 0 141.42 8.26
    -4 14 0 143.53 7.17
    3 -13 0 1.61 0.64
    3 -13 0 2.51 0.9
    3 -13 0 1.94 0.71
    3 -13 0 2.01 0.41
    3 -13 0 1.25 0.57
    3 -13 0 0.73 0.45
    3 -13 0 2.06 0.8
    3 -13 0 1.72 0.63
    -3 13 0 2.78 0.98
    -3 13 0 1.78 0.4
    -3 13 0 2.76 0.84
    -3 13 0 3.06 0.92
    -3 13 0 2.67 0.8
    2 -12 0 24.29 2.22
    2 -12 0 23.76 1.37
    2 -12 0 24.74 2.2
    2 -12 0 25.55 2.14
    2 -12 0 24.48 2.18
    2 -12 0 27.37 2.17
    2 -12 0 21.91 2.11
    2 -12 0 23.96 2.3
    2 -12 0 25.11 2.38
    -2 12 0 24.49 2.1
    -2 12 0 25.05 1.41
    -2 12 0 24.17 2.08
    -2 12 0 27.99 2.48
    -2 12 0 24.58 2.27
    1 -11 0 0.98 0.38
    1 -11 0 3.05 1.01
    1 -11 0 2.39 0.95
    1 -11 0 0.54 0.35
    1 -11 0 0.55 0.41
    1 -11 0 1.2 0.29
    1 -11 0 0.8 0.44
    1 -11 0 0.78 0.42
    1 -11 0 0.58 0.3
    -1 11 0 1.11 0.51
    -1 11 0 1.24 0.47
    -1 11 0 1.05 0.45
    -1 11 0 0.53 0.41
    -1 11 0 0.91 0.24
    0 -10 0 282.91 11.32
    0 -10 0 276.37 10.94
    0 -10 0 254.13 10.88
    0 -10 0 280.4 10.61
    0 -10 0 274.18 10.58
    0 -10 0 272.75 9.64
    0 -10 0 268.16 10.81
    0 -10 0 280.89 11.19
    0 10 0 238.99 10.5
    0 10 0 267 10.11
    0 10 0 252.56 10.51
    0 10 0 264.85 10.11
    0 10 0 263.33 9.12
    -1 -9 0 83.4 3.93
    -1 -9 0 84.03 3.93
    -1 -9 0 87.47 4.45
    -1 -9 0 79.45 4.29
    -1 -9 0 78.56 4.16
    -1 -9 0 79.26 3.22
    -1 -9 0 84.96 4.3
    1 9 0 81.77 4.33
    1 9 0 84.78 4.09
    1 9 0 86.31 3.96
    1 9 0 83.27 3.93
    1 9 0 80.64 3.21
    1 9 0 75.82 4.16
    1 9 0 80.14 4.07
    -2 -8 0 89.8 4.98
    -2 -8 0 97.31 4.66
    -2 -8 0 99.61 4.4
    -2 -8 0 101.35 5.14
    -2 -8 0 102.94 4.77
    -2 -8 0 102.81 3.75
    -2 -8 0 93.26 4.35
    2 8 0 93.47 4.7
    2 8 0 103.3 4.83
    2 8 0 102.71 3.84
    2 8 0 99.75 4.86
    2 8 0 105.2 4.79
    2 8 0 95.91 4.81
    2 8 0 105.31 4.51
    2 8 0 95.45 4.73
    2 8 0 109.01 4.54
    -3 -7 0 6.8 0.91
    -3 -7 0 6.01 0.83
    -3 -7 0 5.65 0.81
    -3 -7 0 7.2 0.54
    -3 -7 0 6.34 0.86
    3 7 0 7.81 0.85
    3 7 0 7.3 0.94
    3 7 0 5.48 0.8
    3 7 0 6.99 0.8
    3 7 0 6.24 0.81
    3 7 0 6.7 0.9
    3 7 0 6.7 0.88
    3 7 0 6.75 0.87
    3 7 0 6.37 0.51
    -4 -6 0 10.44 1.04
    -4 -6 0 12.41 1.16
    -4 -6 0 10.63 1.12
    -4 -6 0 10.61 1.1
    -4 -6 0 11.01 0.7
    4 6 0 11.87 0.72
    4 6 0 9.67 1.14
    4 6 0 11.55 1.18
    4 6 0 9.63 1.04
    4 6 0 12.45 1.19
    4 6 0 10.86 1.07
    4 6 0 11.68 1.22
    -5 -5 0 0.61 0.48
    -5 -5 0 0.78 0.41
    -5 -5 0 0.37 0.14
    -5 -5 0 0.38 0.19
    -5 -5 0 0.12 0.1
    -5 -5 0 0.15 0.15
    -5 -5 0 0.14 0.15
    5 5 0 0.4 0.14
    5 5 0 -0.02 0.12
    5 5 0 0.23 0.15
    5 5 0 0.09 0.19
    5 5 0 0.29 0.18
    -6 -4 0 3.6 0.78
    -6 -4 0 3.83 0.8
    -6 -4 0 3.7 0.39
    -6 -4 0 5.81 0.71
    -6 -4 0 4.87 0.99
    -6 -4 0 3.54 0.74
    -6 -4 0 2.88 0.68
    -6 -4 0 3.94 0.8
    -6 -4 0 6.12 0.71
    6 4 0 4.88 0.96
    6 4 0 3.57 1.06
    6 4 0 4.21 0.41
    6 4 0 2.87 0.96
    6 4 0 5.06 0.98
    -7 -3 0 14.92 1.43
    -7 -3 0 14.7 1.43
    -7 -3 0 14.72 1.16
    -7 -3 0 13.9 1.41
    -7 -3 0 14.53 1.4
    -7 -3 0 13.72 0.88
    -7 -3 0 15.25 1.57
    -7 -3 0 17.18 1.63
    -7 -3 0 15.31 1.21
    7 3 0 12.97 1.35
    7 3 0 15.29 0.91
    7 3 0 14.18 1.49
    7 3 0 14.4 1.39
    7 3 0 15.8 1.55
    -8 -2 0 44.25 2.36
    -8 -2 0 44.19 1.98
    -8 -2 0 41.53 2.75
    -8 -2 0 39.18 2.79
    -8 -2 0 40.03 2.87
    -8 -2 0 46.74 2.97
    -8 -2 0 41.5 2.77
    -8 -2 0 43.04 2.37
    -8 -2 0 42.7 2.8
    8 2 0 43.95 2.96
    8 2 0 40.81 2.81
    8 2 0 44.5 3.03
    8 2 0 46.35 2.06
    8 2 0 45.85 2.85
    8 2 0 47.84 2.94
    8 2 0 48.28 3.01
    -9 -1 0 70.23 4.09
    -9 -1 0 73.97 4.15
    -9 -1 0 74.73 3.06
    -9 -1 0 72.04 4.2
    -9 -1 0 72.82 4.17
    9 1 0 81.67 4.36
    9 1 0 73.69 3.14
    9 1 0 77.31 4.28
    9 1 0 73.18 4.12
    9 1 0 79.56 4.38
    9 1 0 76.14 4.35
    9 1 0 74.51 4.19
    -10 0 0 44.95 3.16
    -10 0 0 46.68 3.13
    -10 0 0 40.86 2.05
    -10 0 0 43.62 3.25
    -10 0 0 40.44 3.08
    10 0 0 39.53 3.03
    10 0 0 44.24 3.11
    10 0 0 43.44 3.03
    10 0 0 42.82 3.09
    10 0 0 44.92 3.05
    10 0 0 40.08 2.97
    10 0 0 43.19 2.08
    -11 1 0 46.86 3.32
    -11 1 0 47.22 2.25
    -11 1 0 45.36 3.51
    -11 1 0 43.76 3.36
    -11 1 0 43.79 3.16
    11 -1 0 47.33 3.35
    11 -1 0 45.52 3.28
    11 -1 0 47.18 3.29
    11 -1 0 50.95 3.54
    11 -1 0 47.33 3.52
    11 -1 0 43.84 3.29
    -12 2 0 0.13 0.49
    -12 2 0 0.55 0.53
    -12 2 0 0.91 0.41
    -12 2 0 0.79 0.56
    -12 2 0 0.7 0.31
    -12 2 0 1.15 0.59
    12 -2 0 0.77 0.54
    12 -2 0 0.03 0.17
    12 -2 0 1.16 0.63
    12 -2 0 -0.44 0.39
    12 -2 0 -0.23 0.33
    12 -2 0 0.92 0.5
    12 -2 0 0.91 0.47
    12 -2 0 0.36 0.57
    12 -2 0 0.01 0.48
    -13 3 0 35.75 2.49
    -13 3 0 36.29 2.48
    -13 3 0 33.01 3.83
    -13 3 0 31.2 2.79
    -13 3 0 35.98 1.99
    -13 3 0 34.97 3.9
    -13 3 0 31.72 2.74
    13 -3 0 38.07 2.09
    13 -3 0 35.39 3.11
    13 -3 0 35.82 3.43
    13 -3 0 39.22 3.14
    13 -3 0 37.54 2.99
    13 -3 0 36.12 3.15
    13 -3 0 32.68 3.86
    13 -3 0 36.57 3.53
    13 -3 0 38.75 4.05
    -14 4 0 46.13 3.62
    -14 4 0 57.54 6.04
    -14 4 0 51.94 2.64
    -14 4 0 45.54 3.51
    -14 4 0 43.59 5.57
    -14 4 0 49.65 3.25
    -14 4 0 54.86 3.33
    14 -4 0 56.13 4.38
    14 -4 0 51.48 3.89
    14 -4 0 52.75 2.73
    14 -4 0 49.84 4.6
    14 -4 0 52.28 3.76
    14 -4 0 47.92 5.89
    14 -4 0 54.36 4.63
    14 -4 0 54.38 4.36
    -15 5 0 14.2 2.01
    -15 5 0 13.28 1.21
    -15 5 0 13.67 1.65
    -15 5 0 12.98 1.6
    -15 5 0 15.19 1.95
    15 -5 0 17.99 2.32
    15 -5 0 15.84 2.32
    15 -5 0 16.46 2.14
    15 -5 0 12.63 1.2
    15 -5 0 14.48 2.55
    15 -5 0 13.12 1.86
    15 -5 0 15.19 1.94
    -16 6 0 30.14 3.02
    -16 6 0 28.76 2.74
    -16 6 0 33.82 3.05
    -16 6 0 33.16 2.11
    -16 6 0 32.65 2.7
    16 -6 0 37.63 3.63
    16 -6 0 33.43 2.19
    16 -6 0 39.77 4.08
    16 -6 0 39.64 3.92
    16 -6 0 35.43 3.38
    16 -6 0 36.82 3.49
    16 -6 0 33.68 3.57
    -17 7 0 -0.18 0.99
    -17 7 0 0.99 0.52
    -17 7 0 0.08 1.02
    17 -7 0 0.25 1.04
    17 -7 0 2.1 1.04
    17 -7 0 0.78 0.84
    17 -7 0 1.83 1.14
    17 -7 0 0.5 0.35
    17 -7 0 0.71 1.25
    17 -7 0 1.12 1.07
    8 -20 0 1.04 0.52
    8 -20 0 2.57 1.04
    8 -20 0 1.99 1.07
    7 -19 0 44.2 2.58
    7 -19 0 37.93 3.86
    7 -19 0 42.92 4.11
    7 -19 0 42.36 2.52
    -7 19 0 41.49 2.61
    -7 19 0 40.51 2.49
    -7 19 0 42.29 2.47
    -7 19 0 42.49 2.59
    6 -18 0 3.35 1.17
    6 -18 0 1.75 0.97
    6 -18 0 3.11 1.33
    6 -18 0 2.1 0.55
    6 -18 0 3.07 1.22
    6 -18 0 3.68 0.71
    6 -18 0 7.31 1.89
    6 -18 0 2.49 1.13
    -6 18 0 3.59 0.85
    -6 18 0 2.9 0.74
    -6 18 0 4.53 0.93
    -6 18 0 3.13 0.81
    5 -17 0 7.61 0.85
    5 -17 0 5.52 1.33
    5 -17 0 8.85 1.97
    5 -17 0 6.61 1.49
    5 -17 0 7.18 1.79
    5 -17 0 6.36 1.53
    5 -17 0 8.14 0.85
    5 -17 0 6.79 1.89
    5 -17 0 7.58 1.63
    5 -17 0 10.45 2.34
    -5 17 0 8.01 1.19
    -5 17 0 9.57 1.22
    -5 17 0 10.06 1.91
    -5 17 0 8.82 1.2
    -5 17 0 8.37 2.21
    -5 17 0 9.6 1.22
    -5 17 0 8.29 1.96
    -5 17 0 8.92 1.88
    4 -16 0 35.94 2.01
    4 -16 0 36.77 3.27
    4 -16 0 23.36 4.56
    4 -16 0 33.58 3.03
    4 -16 0 22.65 4.34
    4 -16 0 35.89 2.03
    4 -16 0 35.63 3.09
    4 -16 0 31.79 3.2
    4 -16 0 41.6 3.4
    4 -16 0 37.06 3.24
    -4 16 0 34.78 2.51
    -4 16 0 34.79 2.46
    -4 16 0 36.97 3.12
    -4 16 0 35.66 3.09
    -4 16 0 42.96 3.67
    -4 16 0 32.8 3.17
    3 -15 0 117.34 6.38
    3 -15 0 107.69 6.23
    3 -15 0 112.64 4.67
    3 -15 0 119.7 6.66
    3 -15 0 112.74 6.41
    3 -15 0 112.7 6.62
    3 -15 0 114.18 6.26
    3 -15 0 113.8 6.04
    3 -15 0 112.02 6
    -3 15 0 108.9 6.34
    -3 15 0 113.42 5.4
    -3 15 0 99.92 6.28
    -3 15 0 118.58 6.09
    -3 15 0 110.98 5.3
    -3 15 0 107.21 5.91
    2 -14 0 5.49 1.23
    2 -14 0 7.66 1.57
    2 -14 0 6.83 1.53
    2 -14 0 4.86 1.1
    2 -14 0 6.54 0.66
    2 -14 0 6.35 1.49
    2 -14 0 6.23 1.47
    2 -14 0 5.39 1.3
    2 -14 0 6.09 1.23
    -2 14 0 5.58 1.34
    -2 14 0 7.64 1.56
    -2 14 0 6.41 1.25
    -2 14 0 5.39 1.18
    -2 14 0 6.78 1.2
    -2 14 0 5.15 1.04
    -2 14 0 7.11 0.69
    1 -13 0 18.59 2.12
    1 -13 0 16.81 1.81
    1 -13 0 17.25 1.75
    1 -13 0 17.66 1.75
    1 -13 0 16.01 1.83
    1 -13 0 17.43 1.87
    1 -13 0 16.76 1.87
    1 -13 0 22.2 2.42
    1 -13 0 17.62 1.15
    -1 13 0 16.29 1.1
    -1 13 0 15.99 1.58
    -1 13 0 16.82 1.73
    -1 13 0 17.11 1.64
    -1 13 0 15.29 1.86
    -1 13 0 20.94 1.87
    -1 13 0 15.44 1.89
    0 -12 0 281.36 11.18
    0 -12 0 266.88 11.29
    0 -12 0 280.69 11.28
    0 -12 0 271.65 11.26
    0 -12 0 261.68 11.57
    0 -12 0 272.32 11.66
    0 -12 0 266.36 10.76
    0 -12 0 273.31 9.7
    0 -12 0 265.64 10.75
    0 12 0 286.18 11.01
    0 12 0 262 9.82
    0 12 0 268.58 11.52
    0 12 0 279.64 11.06
    0 12 0 271.72 10.98
    0 12 0 272.38 10.98
    0 12 0 294.19 11.86
    -1 -11 0 1.01 0.44
    -1 -11 0 0.69 0.22
    -1 -11 0 2.17 0.59
    -1 -11 0 1.2 0.49
    -1 -11 0 2.1 0.57
    -1 -11 0 1.51 0.57
    -1 -11 0 1.01 0.46
    1 11 0 1.54 0.5
    1 11 0 0.75 0.22
    1 11 0 1.52 0.54
    1 11 0 0.2 0.25
    1 11 0 0.61 0.38
    -2 -10 0 25.43 1.85
    -2 -10 0 21.57 1.95
    -2 -10 0 24.15 1.83
    -2 -10 0 21 1.93
    -2 -10 0 26.33 2.18
    -2 -10 0 28.94 2.32
    -2 -10 0 25.84 1.34
    2 10 0 25.83 1.86
    2 10 0 24.37 1.3
    2 10 0 23.53 1.97
    2 10 0 21.28 1.93
    2 10 0 25 1.83
    2 10 0 25.29 2.1
    2 10 0 24.65 2.12
    -3 -9 0 0.25 0.26
    -3 -9 0 0.56 0.36
    -3 -9 0 0.12 0.2
    -3 -9 0 0.56 0.33
    -3 -9 0 0.43 0.16
    3 9 0 0.24 0.27
    3 9 0 0.17 0.27
    3 9 0 0.32 0.26
    3 9 0 0.53 0.25
    3 9 0 0.46 0.16
    3 9 0 -0.03 0.2
    3 9 0 0.34 0.24
    3 9 0 0.87 0.47
    3 9 0 0.06 0.24
    -4 -8 0 66.92 4.61
    -4 -8 0 71.12 3.83
    -4 -8 0 63.01 4.4
    -4 -8 0 72.35 3.81
    -4 -8 0 73.94 2.88
    4 8 0 77.51 4.08
    4 8 0 71.04 3.63
    4 8 0 74 3.92
    4 8 0 72.19 3.96
    4 8 0 71.87 4.06
    4 8 0 73.69 2.97
    4 8 0 73.54 3.86
    4 8 0 73.85 3.69
    4 8 0 75.05 3.98
    -5 -7 0 36.45 2.48
    -5 -7 0 33.77 2.43
    -5 -7 0 37.36 2.45
    -5 -7 0 42.36 1.85
    -5 -7 0 39.37 2.45
    5 7 0 40.48 1.81
    5 7 0 37.36 2.45
    5 7 0 39.4 2.45
    5 7 0 37.93 2.73
    5 7 0 39.02 2.62
    5 7 0 38.11 2.67
    5 7 0 43.38 2.81
    -6 -6 0 1.92 0.55
    -6 -6 0 2.03 0.62
    -6 -6 0 1.58 0.51
    -6 -6 0 2.57 0.67
    -6 -6 0 2.14 0.59
    -6 -6 0 2.34 0.38
    -6 -6 0 2.01 0.54
    6 6 0 1.86 0.52
    6 6 0 1.49 0.47
    6 6 0 2.01 0.35
    6 6 0 2.01 0.67
    6 6 0 2.7 0.65
    6 6 0 2.18 0.61
    6 6 0 1.27 0.53
    -7 -5 0 26.68 2.27
    -7 -5 0 27.46 2.08
    -7 -5 0 29.79 1.46
    -7 -5 0 27.97 1.9
    -7 -5 0 28.22 1.88
    -7 -5 0 24.4 1.96
    -7 -5 0 27.26 2.12
    -7 -5 0 26.9 2.12
    -7 -5 0 31.55 2.56
    7 5 0 26.31 2.07
    7 5 0 25.55 2.02
    7 5 0 24.1 2.1
    7 5 0 26.47 2.25
    -8 -4 0 13.98 1.48
    -8 -4 0 14.5 1.56
    -8 -4 0 15.31 1.59
    -8 -4 0 15.67 1.32
    -8 -4 0 15.84 0.99
    -8 -4 0 16.06 1.61
    -8 -4 0 15.27 1.27
    -8 -4 0 15.29 1.73
    -8 -4 0 13.19 1.57
    8 4 0 13.11 1.55
    8 4 0 14.89 1.61
    8 4 0 16.49 1.61
    8 4 0 13.41 1.44
    -9 -3 0 13.35 1.61
    -9 -3 0 9.21 1.84
    -9 -3 0 9.03 1.73
    -9 -3 0 10.32 0.81
    -9 -3 0 11.22 1.05
    -9 -3 0 10.6 1.42
    -9 -3 0 11.16 1.08
    9 3 0 9 2.6
    9 3 0 11.71 1.38
    9 3 0 9.93 2.85
    9 3 0 10.32 1.29
    -10 -2 0 34.01 1.76
    -10 -2 0 27.88 2.48
    -10 -2 0 29.24 2.58
    -10 -2 0 31.14 2.64
    -10 -2 0 33.09 2.75
    -10 -2 0 37.95 2.23
    -10 -2 0 33.54 2.65
    -10 -2 0 35.5 2.85
    -10 -2 0 35.72 2.15
    10 2 0 36.63 2.7
    10 2 0 32.77 1.81
    10 2 0 35.28 2.76
    10 2 0 35.57 2.7
    10 2 0 34.54 2.69
    10 2 0 35.97 2.79
    10 2 0 33.39 2.79
    -11 -1 0 48.87 2.71
    -11 -1 0 40.73 3.27
    -11 -1 0 46.14 2.69
    -11 -1 0 44.3 3.43
    -11 -1 0 42.82 3.33
    -11 -1 0 49.75 3.44
    11 1 0 45.55 3.39
    11 1 0 49.08 3.44
    11 1 0 42.31 3.28
    11 1 0 50.34 3.42
    11 1 0 42.84 3.25
    11 1 0 47.16 2.27
    11 1 0 45.26 3.24
    -12 0 0 4.03 0.55
    -12 0 0 4.73 1.32
    -12 0 0 4.7 1.2
    12 0 0 5.97 1.39
    12 0 0 4.97 1.38
    12 0 0 4.35 1.08
    12 0 0 4.36 1.08
    12 0 0 5.31 1.45
    12 0 0 5.47 1.35
    12 0 0 4.12 0.53
    -13 1 0 65.33 4.64
    -13 1 0 71.11 3.59
    -13 1 0 64.62 3.55
    -13 1 0 58.58 4.17
    -13 1 0 65.25 3.05
    -13 1 0 65.08 4.71
    -13 1 0 62.31 4.37
    13 -1 0 64.41 4.84
    13 -1 0 74.02 4.7
    13 -1 0 66.28 3.15
    13 -1 0 67.84 4.63
    13 -1 0 71.78 4.6
    13 -1 0 66.09 4.39
    13 -1 0 70.78 5.04
    13 -1 0 66.11 4.69
    13 -1 0 65.85 4.48
    -14 2 0 13.65 1.97
    -14 2 0 14.61 2.37
    -14 2 0 14.4 2.53
    -14 2 0 15.83 1.59
    -14 2 0 13.92 2.54
    -14 2 0 16.87 1.27
    -14 2 0 14.58 1.48
    14 -2 0 15.5 2.19
    14 -2 0 11.37 2.02
    14 -2 0 8.25 1.64
    14 -2 0 15.46 2.11
    14 -2 0 11.94 2.18
    14 -2 0 14.93 1.18
    14 -2 0 13.25 1.87
    14 -2 0 8.82 1.86
    14 -2 0 14.31 2.02
    -15 3 0 8.96 0.92
    -15 3 0 8.29 1.82
    -15 3 0 8.6 1.8
    -15 3 0 8.77 1.24
    -15 3 0 9.25 1.46
    15 -3 0 10.58 2.01
    15 -3 0 9.21 2.35
    15 -3 0 11.23 2.17
    15 -3 0 7.23 0.85
    15 -3 0 6.03 1.74
    15 -3 0 8.34 1.88
    15 -3 0 6.32 1.59
    -16 4 0 2.32 1.14
    -16 4 0 2.37 1
    -16 4 0 2.05 0.54
    -16 4 0 3.09 1.12
    -16 4 0 2.45 1.17
    16 -4 0 1.63 0.5
    16 -4 0 2.91 1.19
    16 -4 0 3.76 1.18
    16 -4 0 2.06 0.85
    16 -4 0 2.65 1.18
    16 -4 0 2.47 1.01
    16 -4 0 1.55 0.92
    -17 5 0 11.19 1.22
    -17 5 0 11.64 1.77
    -17 5 0 11.15 1.72
    17 -5 0 8.44 1.7
    17 -5 0 6.71 1.97
    17 -5 0 8.54 2.04
    17 -5 0 5.22 1.58
    7 -21 0 4.57 1.76
    7 -21 0 5.72 1.05
    7 -21 0 7.07 2.18
    -7 21 0 0.11 0.49
    -7 21 0 0.01 0.56
    -7 21 0 0.7 0.51
    -7 21 0 -0.67 0.55
    6 -20 0 44.77 4.15
    6 -20 0 43.49 2.61
    6 -20 0 43.16 2.59
    6 -20 0 50 4.42
    -6 20 0 40.42 2.72
    -6 20 0 44.81 2.89
    -6 20 0 45.42 2.87
    -6 20 0 47.34 2.86
    5 -19 0 7.62 1.97
    5 -19 0 5.29 1.34
    5 -19 0 4.08 1.27
    5 -19 0 5.94 1.49
    5 -19 0 6.11 0.96
    5 -19 0 6.7 1.69
    5 -19 0 7 0.87
    5 -19 0 3.61 1.28
    -5 19 0 7.62 1.33
    -5 19 0 10.77 2.15
    -5 19 0 3.48 0.92
    -5 19 0 7.85 1.76
    -5 19 0 5.74 1.17
    -5 19 0 4.09 0.97
    4 -18 0 0.49 0.24
    4 -18 0 0.01 0.67
    4 -18 0 -0.84 0.44
    4 -18 0 0.34 0.72
    4 -18 0 1.02 0.34
    4 -18 0 0.16 0.7
    4 -18 0 -1.09 0.44
    4 -18 0 0.23 0.39
    -4 18 0 0.36 0.54
    -4 18 0 0.08 0.51
    -4 18 0 0.11 0.64
    -4 18 0 0.85 0.48
    3 -17 0 18.43 2.24
    3 -17 0 15.83 2.37
    3 -17 0 17.76 2.16
    3 -17 0 22.65 2.46
    3 -17 0 18.53 2.39
    3 -17 0 16.83 2.34
    3 -17 0 18.09 2.15
    3 -17 0 21.43 2.61
    3 -17 0 18.45 1.35
    -3 17 0 18.12 2.52
    -3 17 0 19.17 2.47
    -3 17 0 17.78 2.09
    -3 17 0 17.63 2.1
    -3 17 0 19.69 1.81
    -3 17 0 15.75 1.74
    2 -16 0 2.26 0.51
    2 -16 0 2.65 0.84
    2 -16 0 1.35 0.61
    2 -16 0 2.15 0.88
    2 -16 0 3.27 1.01
    2 -16 0 2.64 0.97
    2 -16 0 2.58 1
    2 -16 0 2.87 1.03
    2 -16 0 0.8 0.69
    -2 16 0 3.4 1.42
    -2 16 0 1.78 0.68
    -2 16 0 1.25 0.64
    -2 16 0 2.04 0.8
    -2 16 0 2.57 0.53
    -2 16 0 3.3 1.12
    -2 16 0 1.85 0.73
    1 -15 0 10.01 1.99
    1 -15 0 5.63 0.66
    1 -15 0 5.07 1.11
    1 -15 0 6.35 1.4
    1 -15 0 6.63 1.28
    1 -15 0 8.85 1.73
    1 -15 0 8.11 1.8
    1 -15 0 9.35 1.79
    1 -15 0 5.96 1.38
    -1 15 0 7.25 1.38
    -1 15 0 5.05 1.23
    -1 15 0 4.65 1.19
    -1 15 0 5.39 1.23
    -1 15 0 5.63 1.22
    -1 15 0 6.53 0.7
    -1 15 0 6.19 1.26
    0 -14 0 13.61 1.61
    0 -14 0 18.59 2.14
    0 -14 0 22.61 2.13
    0 -14 0 19.43 2.2
    0 -14 0 24.56 2.3
    0 -14 0 18.3 1.22
    0 -14 0 15.59 1.91
    0 -14 0 17.59 2
    0 -14 0 18.59 1.81
    0 14 0 18.31 2.16
    0 14 0 21.05 1.95
    0 14 0 21.31 1.94
    0 14 0 18.31 1.8
    0 14 0 20.57 1.9
    0 14 0 18.05 1.22
    0 14 0 17.24 2.04
    -1 -13 0 15.11 1.82
    -1 -13 0 16.31 1.93
    -1 -13 0 17.17 1.81
    -1 -13 0 17.03 1.13
    -1 -13 0 15.18 1.82
    -1 -13 0 18.76 1.92
    -1 -13 0 15.42 1.94
    -1 -13 0 19.39 1.78
    -1 -13 0 16.35 1.66
    1 13 0 14.83 1.55
    1 13 0 19.35 1.84
    1 13 0 17.87 1.98
    1 13 0 14.09 1.82
    1 13 0 19.7 1.76
    1 13 0 14.83 1.56
    1 13 0 16.16 1.09
    -2 -12 0 25.63 2.31
    -2 -12 0 25.64 2
    -2 -12 0 24.75 1.41
    -2 -12 0 23.25 1.94
    -2 -12 0 25.15 2.29
    -2 -12 0 23.35 2.3
    -2 -12 0 26.98 2.39
    2 12 0 24.17 2.19
    2 12 0 23.19 2.25
    2 12 0 25.37 1.99
    2 12 0 22.41 2.17
    2 12 0 24.7 1.38
    2 12 0 22.48 1.91
    2 12 0 23.84 2.1
    -3 -11 0 79.76 4.68
    -3 -11 0 86.66 3.45
    -3 -11 0 85 4.63
    -3 -11 0 87.32 4.76
    -3 -11 0 77.71 4.54
    3 11 0 77.41 5.82
    3 11 0 76.53 4.41
    3 11 0 76.01 4.47
    3 11 0 78.16 5.72
    3 11 0 92.06 4.92
    3 11 0 84.74 3.37
    -4 -10 0 65.31 3.95
    -4 -10 0 74.53 4.2
    -4 -10 0 68.51 2.96
    -4 -10 0 72.14 4.13
    -4 -10 0 74.43 4.13
    4 10 0 69.44 4.16
    4 10 0 72.9 4.12
    4 10 0 74.57 4.18
    4 10 0 66.37 2.91
    4 10 0 66.72 3.68
    4 10 0 69.38 3.71
    4 10 0 69.79 4.11
    4 10 0 66.21 3.99
    4 10 0 74.95 4.12
    -5 -9 0 135.59 7.24
    -5 -9 0 134.18 7.33
    -5 -9 0 147.97 6.61
    -5 -9 0 144.15 5.43
    -5 -9 0 157.11 6.78
    5 9 0 140.69 6.75
    5 9 0 162.18 6.95
    5 9 0 141.62 6.88
    5 9 0 132.41 6.44
    5 9 0 141 6.72
    5 9 0 143.45 5.38
    5 9 0 151.46 6.88
    5 9 0 139.82 6.83
    5 9 0 134.93 6.41
    -6 -8 0 1.09 0.27
    -6 -8 0 0.9 0.43
    -6 -8 0 0.58 0.38
    -6 -8 0 1.48 0.55
    -6 -8 0 1.02 0.44
    6 8 0 1.73 0.64
    6 8 0 1.14 0.55
    6 8 0 0.74 0.32
    6 8 0 1.89 0.65
    6 8 0 2.09 0.7
    6 8 0 0.92 0.35
    6 8 0 1.29 0.3
    -7 -7 0 5.96 0.57
    -7 -7 0 4.3 1.11
    -7 -7 0 5.14 1.22
    -7 -7 0 5.51 1.06
    -7 -7 0 4.44 0.95
    -7 -7 0 5.89 1.32
    -7 -7 0 4.73 1.19
    7 7 0 5.67 1.04
    7 7 0 4.04 1.03
    7 7 0 4.91 0.51
    7 7 0 4.95 1
    7 7 0 5.43 0.98
    7 7 0 4.97 1.14
    7 7 0 3.53 0.87
    -8 -6 0 6.38 0.88
    -8 -6 0 6.28 1.14
    -8 -6 0 8.32 0.96
    -8 -6 0 6.24 1.14
    -8 -6 0 5.84 1.06
    -8 -6 0 5.85 1.06
    -8 -6 0 7.63 0.67
    8 6 0 9.69 1.75
    8 6 0 7.86 0.69
    8 6 0 6.6 1.26
    8 6 0 7.68 1.33
    8 6 0 6.09 1.34
    -9 -5 0 240.61 9.77
    -9 -5 0 207.55 9.77
    -9 -5 0 227.62 8.89
    -9 -5 0 227.24 9.6
    -9 -5 0 225.31 9.53
    -9 -5 0 206.08 9.87
    -9 -5 0 230.86 8.18
    -9 -5 0 209.8 9.49
    -9 -5 0 234.59 8.99
    9 5 0 241.12 9.79
    9 5 0 244.6 9.89
    9 5 0 204.61 9.93
    9 5 0 231.31 8.32
    9 5 0 218.56 9.95
    -10 -4 0 3.41 0.94
    -10 -4 0 3.48 0.78
    -10 -4 0 2.23 0.75
    -10 -4 0 1.38 0.57
    -10 -4 0 2.64 0.47
    -10 -4 0 1.36 0.64
    -10 -4 0 1.46 0.62
    -10 -4 0 1.9 0.75
    -10 -4 0 3.71 0.76
    10 4 0 3.11 0.42
    10 4 0 2.17 0.79
    10 4 0 2.17 0.7
    10 4 0 2.05 0.71
    10 4 0 2.53 0.91
    -11 -3 0 9.83 1.39
    -11 -3 0 9.39 1.05
    -11 -3 0 10.08 1.07
    -11 -3 0 7.35 1.51
    -11 -3 0 10.29 1.81
    -11 -3 0 7.27 1.44
    -11 -3 0 11.64 1.59
    -11 -3 0 8.84 0.8
    -11 -3 0 8.89 1.73
    11 3 0 6.74 1.31
    11 3 0 7.88 1.43
    11 3 0 11.22 2.06
    11 3 0 9.15 0.8
    11 3 0 12.28 2.03
    -12 -2 0 2.06 0.71
    -12 -2 0 0.88 0.3
    -12 -2 0 0.87 0.58
    -12 -2 0 0.81 0.36
    -12 -2 0 0.75 0.36
    -12 -2 0 0.57 0.52
    12 2 0 0.32 0.5
    12 2 0 0.94 0.61
    12 2 0 0.38 0.37
    12 2 0 0.68 0.51
    12 2 0 0.9 0.64
    12 2 0 0.5 0.49
    12 2 0 1.39 0.38
    -13 -1 0 65.88 3.09
    -13 -1 0 70.53 4.61
    -13 -1 0 64.57 4.58
    -13 -1 0 65.84 4.75
    -13 -1 0 61.28 4.47
    13 1 0 63.86 4.42
    13 1 0 61.15 4.47
    13 1 0 61.66 4.29
    13 1 0 65.34 4.53
    13 1 0 56.7 4.09
    13 1 0 64.7 4.43
    13 1 0 62.91 2.99
    -14 0 0 4.82 1.29
    -14 0 0 6.64 0.96
    -14 0 0 7.24 1.68
    -14 0 0 6.34 0.86
    -14 0 0 5.53 0.68
    -14 0 0 6.64 1.51
    -14 0 0 7.95 1.79
    -14 0 0 5.63 1.03
    -14 0 0 4.9 0.94
    14 0 0 4.92 1.25
    14 0 0 5.75 1.39
    14 0 0 6.66 1.62
    14 0 0 5.61 1.46
    14 0 0 4.31 1.45
    14 0 0 5.75 0.71
    14 0 0 6.69 1.42
    14 0 0 4.81 1.3
    14 0 0 6.17 1.39
    -15 1 0 1.18 0.52
    -15 1 0 1.35 0.59
    -15 1 0 0.5 0.59
    -15 1 0 0.48 0.66
    -15 1 0 0.9 0.36
    -15 1 0 0.73 0.59
    -15 1 0 1.55 0.54
    15 -1 0 0.92 0.56
    15 -1 0 1.01 0.64
    15 -1 0 0.81 0.63
    15 -1 0 0.78 0.87
    15 -1 0 1.26 0.37
    15 -1 0 1.25 0.75
    15 -1 0 1.64 0.78
    -16 2 0 13.37 1.44
    -16 2 0 14.46 1.54
    -16 2 0 16.3 1.34
    -16 2 0 14.99 1.6
    -16 2 0 13.22 1.5
    16 -2 0 17.05 1.37
    16 -2 0 18.6 2.55
    16 -2 0 11.65 2.29
    16 -2 0 16.5 2.72
    16 -2 0 12.89 2.38
    16 -2 0 17.97 2.37
    16 -2 0 13.75 2.34
    -17 3 0 13.89 1.83
    -17 3 0 15.23 1.62
    -17 3 0 16.29 1.65
    -17 3 0 16.58 1.43
    -17 3 0 14.58 1.89
    17 -3 0 14.29 2.73
    17 -3 0 14.27 2.48
    17 -3 0 14.84 1.31
    17 -3 0 12.98 2.44
    17 -3 0 14.71 2.75
    17 -3 0 15.03 2.51
    17 -3 0 15 2.68
    5 -21 0 14.44 1.36
    5 -21 0 13.5 1.37
    5 -21 0 10.95 2.27
    5 -21 0 10.14 2.18
    -5 21 0 12.45 1.63
    -5 21 0 13.58 1.67
    4 -20 0 1.83 0.51
    4 -20 0 0.96 0.93
    4 -20 0 2.79 1.27
    4 -20 0 2.71 1.11
    4 -20 0 0.99 0.44
    4 -20 0 3.65 1.37
    4 -20 0 2.23 1.14
    4 -20 0 -0.21 0.63
    -4 20 0 0.73 0.9
    -4 20 0 0.88 0.75
    -4 20 0 2.48 0.83
    -4 20 0 2.44 0.92
    3 -19 0 0.11 0.67
    3 -19 0 1.12 0.68
    3 -19 0 -0.71 0.66
    3 -19 0 0.31 0.63
    3 -19 0 -0.64 0.58
    3 -19 0 0.73 0.65
    3 -19 0 0.41 0.28
    -3 19 0 -0.29 0.57
    -3 19 0 1.78 0.97
    -3 19 0 -0.23 0.59
    -3 19 0 0.92 0.79
    2 -18 0 0.52 0.7
    2 -18 0 -0.24 0.65
    2 -18 0 1.29 0.41
    2 -18 0 0.81 0.64
    2 -18 0 1.11 0.92
    2 -18 0 1.41 0.82
    2 -18 0 1.57 0.74
    -2 18 0 1.15 0.75
    -2 18 0 -0.1 0.45
    -2 18 0 0.98 0.62
    -2 18 0 0.61 0.26
    -2 18 0 0.3 0.45
    1 -17 0 52.31 4.13
    1 -17 0 44.52 3.78
    1 -17 0 48.41 4.12
    1 -17 0 47.66 2.52
    1 -17 0 50.75 3.9
    1 -17 0 45.28 3.48
    1 -17 0 49.07 3.8
    1 -17 0 48.86 3.54
    1 -17 0 56.75 4.32
    -1 17 0 50.3 3.65
    -1 17 0 50.99 3.45
    -1 17 0 50.42 4.1
    -1 17 0 47.18 4.11
    -1 17 0 46.64 3.42
    -1 17 0 53.33 3.74
    -1 17 0 52.38 2.63
    0 -16 0 0.18 0.27
    0 -16 0 0.5 0.48
    0 -16 0 0.81 0.56
    0 -16 0 -0.19 0.35
    0 -16 0 0.25 0.43
    0 -16 0 -0.16 0.38
    0 -16 0 0.17 0.21
    0 -16 0 -0.18 0.39
    0 -16 0 0.19 0.18
    0 16 0 0.12 0.45
    0 16 0 -0.34 0.32
    0 16 0 -0.03 0.43
    0 16 0 0.75 0.42
    0 16 0 0.12 0.47
    0 16 0 0.92 0.59
    -1 -15 0 6.61 1.37
    -1 -15 0 6.21 2
    -1 -15 0 3.99 1.07
    -1 -15 0 5.16 1.68
    -1 -15 0 6.77 1.6
    -1 -15 0 5.11 1.21
    -1 -15 0 5.6 0.63
    -1 -15 0 4.37 1.14
    -1 -15 0 4.43 1.35
    1 15 0 5.38 1.42
    1 15 0 8.07 1.41
    1 15 0 4.46 1.08
    1 15 0 5.17 0.65
    1 15 0 7.14 1.62
    1 15 0 8.51 1.46
    1 15 0 4.42 1.15
    -2 -14 0 6.35 0.67
    -2 -14 0 5.63 1.35
    -2 -14 0 5.73 1.19
    -2 -14 0 6.04 1.37
    -2 -14 0 8.78 1.73
    -2 -14 0 10.81 1.94
    -2 -14 0 7.78 1.39
    2 14 0 6.66 0.68
    2 14 0 7.95 1.69
    2 14 0 9.6 1.2
    2 14 0 5.44 1.12
    2 14 0 5.6 1.42
    2 14 0 5.85 1.23
    2 14 0 8.46 1.15
    -3 -13 0 1.02 0.54
    -3 -13 0 3.6 0.96
    -3 -13 0 2.41 0.79
    -3 -13 0 1.33 0.6
    -3 -13 0 1.94 0.4
    3 13 0 2.16 0.63
    3 13 0 1.62 0.38
    3 13 0 1.31 0.63
    3 13 0 1.98 0.61
    3 13 0 2.89 0.98
    3 13 0 1.88 0.75
    3 13 0 2.13 0.71
    -4 -12 0 4.03 1.08
    -4 -12 0 3.55 0.91
    -4 -12 0 3.93 0.48
    -4 -12 0 2.7 0.75
    -4 -12 0 2.72 0.8
    4 12 0 4.26 1.14
    4 12 0 3.13 0.91
    4 12 0 4.86 1.01
    4 12 0 2.93 0.94
    4 12 0 5.45 1.1
    4 12 0 3.71 0.48
    4 12 0 4.61 1.13
    4 12 0 4.32 1.2
    -5 -11 0 22.09 1.29
    -5 -11 0 19.57 1.96
    -5 -11 0 17.86 1.93
    -5 -11 0 22.22 2.12
    -5 -11 0 19.47 1.98
    5 11 0 21.06 2.09
    5 11 0 22.71 2.18
    5 11 0 19.92 1.25
    5 11 0 18.68 2.06
    5 11 0 18.27 1.73
    5 11 0 22.39 2.13
    5 11 0 19.98 2.06
    5 11 0 24.36 1.95
    5 11 0 20.37 1.98
    -6 -10 0 54.16 3.55
    -6 -10 0 57.61 3.6
    -6 -10 0 53.56 2.48
    -6 -10 0 55.18 3.5
    -6 -10 0 52.77 3.56
    6 10 0 56.3 3.39
    6 10 0 54.49 2.53
    6 10 0 59.15 3.47
    6 10 0 52.67 3.78
    6 10 0 50.99 3.46
    6 10 0 58.49 3.87
    6 10 0 53.7 3.66
    6 10 0 61.43 3.62
    6 10 0 59.21 3.75
    -7 -9 0 38.64 2.74
    -7 -9 0 40.59 2.8
    -7 -9 0 43.41 2.92
    -7 -9 0 39.86 2
    -7 -9 0 39.4 2.96
    -7 -9 0 43.57 3.09
    -7 -9 0 40.52 2.77
    7 9 0 42.74 2.92
    7 9 0 42.68 3.22
    7 9 0 38.51 2.76
    7 9 0 44.4 2.99
    7 9 0 43.68 2.96
    7 9 0 42.34 3.05
    7 9 0 43.5 3.14
    7 9 0 37.83 3.16
    7 9 0 40.84 2.04
    -8 -8 0 3.09 0.89
    -8 -8 0 3.23 0.87
    -8 -8 0 4.73 1.04
    -8 -8 0 3.74 0.47
    -8 -8 0 3.41 0.92
    -8 -8 0 3.98 0.9
    -8 -8 0 2.5 0.75
    8 8 0 4.21 1.04
    8 8 0 2.1 0.75
    8 8 0 3.47 0.91
    8 8 0 2.88 0.49
    8 8 0 3.74 1.06
    -9 -7 0 108.46 5.23
    -9 -7 0 110.47 4.38
    -9 -7 0 113.18 5.81
    -9 -7 0 106.55 5.14
    -9 -7 0 106.49 5.64
    -9 -7 0 104.63 5.49
    -9 -7 0 104.25 5.56
    9 7 0 105.85 6.12
    9 7 0 124.98 6.01
    9 7 0 111 4.48
    9 7 0 106.72 6.03
    9 7 0 109.79 5.83
    -10 -6 0 10.78 1.24
    -10 -6 0 12.69 1.29
    -10 -6 0 10.77 1.51
    -10 -6 0 12.71 0.98
    -10 -6 0 16.24 1.81
    -10 -6 0 13.43 1.61
    -10 -6 0 11.98 1.6
    10 6 0 13.81 1
    10 6 0 9.31 1.66
    10 6 0 12.79 1.59
    10 6 0 13.1 1.63
    10 6 0 10.27 1.87
    -11 -5 0 7.93 0.76
    -11 -5 0 8.61 1.6
    -11 -5 0 6.64 1.33
    -11 -5 0 6.69 1.26
    -11 -5 0 6.64 1.41
    -11 -5 0 7.88 1.49
    -11 -5 0 7.56 1.49
    11 5 0 9.45 1.89
    11 5 0 8.18 1.62
    11 5 0 7.67 0.75
    11 5 0 6.29 1.47
    11 5 0 8.27 1.58
    -12 -4 0 5.08 1.32
    -12 -4 0 5.55 0.64
    -12 -4 0 6.42 1.6
    -12 -4 0 7.27 1.72
    -12 -4 0 5.14 1.33
    -12 -4 0 5.75 1.42
    -12 -4 0 3.96 1.21
    12 4 0 6.69 1.5
    12 4 0 6.8 1.43
    12 4 0 5.93 0.67
    -13 -3 0 36.82 2.06
    -13 -3 0 37.57 3.31
    -13 -3 0 35.72 2.91
    -13 -3 0 40.14 3.53
    -13 -3 0 34.5 2.84
    -13 -3 0 36.92 3.29
    -13 -3 0 31.87 3.07
    13 3 0 36.37 3.35
    13 3 0 32.78 3.26
    13 3 0 36.71 2.05
    13 3 0 39.8 3.27
    13 3 0 32.21 2.95
    -14 -2 0 14.84 1.41
    -14 -2 0 15.05 2.08
    -14 -2 0 14.51 1.41
    -14 -2 0 18.44 2.39
    -14 -2 0 13.2 1.14
    -14 -2 0 13.97 2.1
    -14 -2 0 19.26 2.37
    14 2 0 15.41 1.22
    14 2 0 11.85 2.82
    14 2 0 14.81 2.14
    14 2 0 13.3 2.27
    14 2 0 11.53 2.75
    -15 -1 0 1.46 0.56
    -15 -1 0 0.69 0.33
    -15 -1 0 1.2 0.46
    -15 -1 0 0.8 0.54
    -15 -1 0 1.89 0.58
    15 1 0 -0.04 0.55
    15 1 0 -0.03 0.69
    15 1 0 0.85 0.29
    15 1 0 -0.41 0.52
    15 1 0 0.22 0.74
    15 1 0 0.23 0.43
    -16 0 0 87.48 4.37
    -16 0 0 81.83 4.25
    -16 0 0 88.3 4.31
    -16 0 0 85.45 4.02
    -16 0 0 85.67 4.33
    16 0 0 93.99 6.08
    16 0 0 87.54 5.99
    16 0 0 80.93 5.64
    16 0 0 89.86 4.17
    16 0 0 84.5 5.83
    16 0 0 87.41 6.05
    16 0 0 95.17 6.29
    -17 1 0 18.85 1.73
    -17 1 0 17.82 1.52
    -17 1 0 18.05 1.76
    -17 1 0 18.69 1.68
    -17 1 0 21.21 1.73
    17 -1 0 23.15 2.83
    17 -1 0 19.4 2.59
    17 -1 0 11.97 2.32
    17 -1 0 21.63 2.74
    17 -1 0 18.39 1.56
    -18 2 0 1 0.61
    -18 2 0 0.13 0.32
    -18 2 0 -0.45 0.7
    -18 2 0 0.06 0.6
    -18 2 0 -0.71 0.75
    18 -2 0 0.21 0.8
    18 -2 0 1.6 1.09
    18 -2 0 0.23 0.94
    18 -2 0 0.44 0.85
    18 -2 0 0.46 0.46
    4 -22 0 20.17 2.8
    4 -22 0 17.31 3.11
    4 -22 0 13.82 2.69
    4 -22 0 20.94 2.82
    -4 22 0 17.61 2.5
    -4 22 0 17.47 2.18
    -4 22 0 19.89 2.23
    -4 22 0 17.95 2.07
    -4 22 0 17.57 1.95
    -4 22 0 18.14 2.65
    3 -21 0 63.62 5.3
    3 -21 0 56.91 3.13
    3 -21 0 54.61 4.44
    3 -21 0 57.46 4.68
    3 -21 0 54.46 4.71
    3 -21 0 58.3 5.18
    3 -21 0 58.59 3.2
    -3 21 0 55.78 3.84
    -3 21 0 57.31 4
    -3 21 0 56.99 4.58
    -3 21 0 58.2 4.55
    2 -20 0 1.96 1.09
    2 -20 0 1.16 0.75
    2 -20 0 2.09 0.95
    2 -20 0 1.83 1.32
    2 -20 0 0.6 0.84
    2 -20 0 1.39 0.96
    2 -20 0 1.83 0.54
    -2 20 0 0.67 0.76
    -2 20 0 1.68 0.45
    -2 20 0 1.78 0.85
    -2 20 0 1.79 0.84
    -2 20 0 0.81 0.83
    1 -19 0 55.63 4.41
    1 -19 0 57.44 2.94
    1 -19 0 52.19 4.97
    1 -19 0 53.38 4.94
    1 -19 0 58.65 4.91
    1 -19 0 66.01 5.03
    1 -19 0 49.78 4.18
    -1 19 0 60.37 4.23
    -1 19 0 54.75 4.09
    -1 19 0 56.58 4.03
    -1 19 0 57.45 2.97
    -1 19 0 59.14 3.93
    0 -18 0 155.38 6.35
    0 -18 0 152.75 7.77
    0 -18 0 154.81 7.75
    0 -18 0 156.88 8.81
    0 -18 0 163.96 8.4
    0 -18 0 159.88 8.74
    0 -18 0 162.29 8.26
    0 18 0 160.03 7.7
    0 18 0 145.02 7.5
    0 18 0 150.74 7.52
    0 18 0 147.8 6.12
    0 18 0 154.27 7.7
    -1 -17 0 48.27 3.53
    -1 -17 0 50.18 3.55
    -1 -17 0 51.98 4.28
    -1 -17 0 48.3 3.75
    -1 -17 0 45.72 3.8
    -1 -17 0 50.69 2.58
    -1 -17 0 55.66 4.32
    -1 -17 0 49.72 3.86
    -1 -17 0 44.02 3.81
    1 17 0 49.49 4.21
    1 17 0 48.72 3.69
    1 17 0 52.95 3.63
    1 17 0 57.05 3.73
    1 17 0 47.99 2.56
    1 17 0 49.46 4.05
    1 17 0 48.29 3.62
    -2 -16 0 2.92 0.93
    -2 -16 0 2.74 1.07
    -2 -16 0 1.22 0.78
    -2 -16 0 2.74 1.02
    -2 -16 0 2.6 0.53
    -2 -16 0 2.05 0.8
    -2 -16 0 2.46 1.28
    2 16 0 3.28 1.18
    2 16 0 1.7 0.7
    2 16 0 3.57 0.97
    2 16 0 2.07 0.49
    2 16 0 2.34 0.8
    2 16 0 1.79 0.68
    2 16 0 1.44 0.75
    -3 -15 0 111.31 4.62
    -3 -15 0 108.37 6.31
    -3 -15 0 112.47 6.54
    -3 -15 0 103.86 6.16
    -3 -15 0 123.25 6.63
    3 15 0 117.56 5.74
    3 15 0 111.13 5.67
    3 15 0 110.56 6.06
    3 15 0 116.43 6.42
    3 15 0 102.1 6.26
    3 15 0 110.67 4.58
    3 15 0 103.15 6.05
    -4 -14 0 139.74 8.05
    -4 -14 0 136.55 5.53
    -4 -14 0 137.08 7.26
    -4 -14 0 146.53 8.2
    -4 -14 0 143.62 7.45
    4 14 0 140.03 7.24
    4 14 0 138.09 5.47
    4 14 0 142.45 7.33
    4 14 0 137.78 6.51
    4 14 0 136.28 6.52
    4 14 0 138.82 7.18
    4 14 0 132.98 7.01
    -5 -13 0 0.12 0.35
    -5 -13 0 0.67 0.27
    -5 -13 0 0.55 0.41
    -5 -13 0 0.16 0.25
    -5 -13 0 0.78 0.53
    5 13 0 0.16 0.24
    5 13 0 0.79 0.43
    5 13 0 0.12 0.34
    5 13 0 1.36 0.59
    5 13 0 0.14 0.39
    5 13 0 1.05 0.6
    5 13 0 0.98 0.61
    5 13 0 0.19 0.39
    5 13 0 0.55 0.23
    -6 -12 0 11.45 1.94
    -6 -12 0 11.82 1.49
    -6 -12 0 9.11 1.68
    -6 -12 0 9.81 1.44
    -6 -12 0 9.49 0.85
    6 12 0 7.4 1.39
    6 12 0 11.2 1.62
    6 12 0 11.32 1.6
    6 12 0 10.79 1.33
    6 12 0 9.43 1.67
    6 12 0 10.04 1.33
    6 12 0 9.48 1.73
    6 12 0 9.56 0.85
    6 12 0 11.33 1.95
    -7 -11 0 9 1.7
    -7 -11 0 8.81 1.6
    -7 -11 0 12.36 1.56
    -7 -11 0 9.62 0.85
    -7 -11 0 11.91 1.59
    7 11 0 11.84 1.74
    7 11 0 10.55 0.89
    7 11 0 9.89 1.7
    7 11 0 10.36 1.45
    7 11 0 11.14 1.44
    7 11 0 10.18 1.47
    7 11 0 12.44 1.44
    7 11 0 11.59 1.4
    7 11 0 9.3 1.86
    -8 -10 0 1.87 0.41
    -8 -10 0 2.93 0.76
    -8 -10 0 2.42 0.77
    -8 -10 0 2.42 0.78
    -8 -10 0 0.99 0.54
    -8 -10 0 1.74 0.72
    -8 -10 0 2.74 0.85
    8 10 0 1.64 0.38
    8 10 0 2.65 0.87
    8 10 0 2.61 0.86
    8 10 0 2.01 0.76
    8 10 0 2.8 1.01
    8 10 0 2.35 0.68
    8 10 0 0.68 0.63
    8 10 0 2.81 0.74
    8 10 0 1.64 0.79
    -9 -9 0 9.5 1.67
    -9 -9 0 6.77 1.35
    -9 -9 0 9.58 1.31
    -9 -9 0 4.73 1.13
    -9 -9 0 7.52 0.74
    -9 -9 0 7.59 1.12
    -9 -9 0 8.8 1.18
    9 9 0 7.96 0.77
    9 9 0 9.25 1.91
    9 9 0 9.94 2
    9 9 0 8.11 1.63
    9 9 0 10.96 1.95
    -10 -8 0 2.85 0.76
    -10 -8 0 2.4 0.92
    -10 -8 0 2.37 0.88
    -10 -8 0 2.86 0.94
    -10 -8 0 3.9 1.18
    -10 -8 0 4.09 0.88
    -10 -8 0 4.24 0.56
    10 8 0 1.89 1.09
    10 8 0 2.45 1.28
    10 8 0 2.89 1.03
    10 8 0 3.33 0.57
    10 8 0 3.36 1.05
    -11 -7 0 0.62 0.65
    -11 -7 0 1.2 0.87
    -11 -7 0 0.54 0.35
    -11 -7 0 0.21 0.15
    -11 -7 0 0.59 0.29
    -11 -7 0 0.7 0.54
    11 7 0 1.14 0.67
    11 7 0 0.61 0.25
    11 7 0 1.06 0.62
    11 7 0 1.01 0.47
    11 7 0 0.46 0.35
    -12 -6 0 3.71 1.04
    -12 -6 0 6.6 1.46
    -12 -6 0 7.11 0.75
    -12 -6 0 6.49 1.46
    -12 -6 0 3.96 1.13
    -12 -6 0 7.57 1.03
    -12 -6 0 5.42 1.08
    12 6 0 8.41 1.8
    12 6 0 7.74 1.64
    12 6 0 6.54 1.52
    12 6 0 6.27 0.69
    12 6 0 6.17 1.38
    -13 -5 0 69.9 4.94
    -13 -5 0 63.21 4.76
    -13 -5 0 76.63 4.02
    -13 -5 0 69.06 4.84
    -13 -5 0 76.63 5.03
    -13 -5 0 76.47 3.95
    -13 -5 0 75.47 3.44
    13 5 0 78.09 5
    13 5 0 71.91 4.79
    13 5 0 73.38 3.43
    -14 -4 0 56.72 3.2
    -14 -4 0 50.39 4.13
    -14 -4 0 39.2 3.78
    -14 -4 0 54.22 3.12
    -14 -4 0 46.83 4.07
    -14 -4 0 58.91 4.37
    -14 -4 0 56.01 2.78
    14 4 0 54.14 4.09
    14 4 0 46.61 4.12
    14 4 0 48.31 4.22
    14 4 0 55.32 4.19
    14 4 0 52.9 2.71
    -15 -3 0 9.29 1.09
    -15 -3 0 9.56 1.19
    -15 -3 0 7.76 0.87
    15 3 0 7.92 0.87
    15 3 0 6.85 1.53
    15 3 0 3.7 1.35
    15 3 0 8.12 1.82
    15 3 0 6.68 1.51
    -16 -2 0 15.4 1.52
    -16 -2 0 17.32 1.4
    -16 -2 0 13.96 1.48
    -16 -2 0 16.84 1.51
    -16 -2 0 16.69 1.54
    16 2 0 12.03 2.13
    16 2 0 15.52 1.32
    16 2 0 15.68 2.16
    -17 -1 0 20.33 1.99
    -17 -1 0 18.52 1.66
    -17 -1 0 20.2 1.63
    -17 -1 0 21.42 1.98
    -17 -1 0 22.2 1.79
    17 1 0 21.94 2.71
    17 1 0 23.16 2.9
    17 1 0 18.58 1.54
    -18 0 0 4.24 0.93
    -18 0 0 4.11 0.99
    18 0 0 11.45 2.28
    18 0 0 13.63 1.32
    18 0 0 8.9 1.99
    2 -22 0 21.2 2.81
    2 -22 0 22.02 2.9
    2 -22 0 23.58 1.87
    2 -22 0 21.04 3.05
    2 -22 0 30.56 3.65
    -2 22 0 21.68 2.76
    -2 22 0 23.8 2.82
    -2 22 0 19.46 2.63
    -2 22 0 23.4 2.83
    1 -21 0 1.33 0.53
    1 -21 0 -0.22 0.79
    1 -21 0 -0.31 0.59
    1 -21 0 0.18 0.66
    1 -21 0 -0.31 0.74
    1 -21 0 2.35 1.11
    1 -21 0 1.19 0.99
    -1 21 0 0.03 0.85
    -1 21 0 1.58 1.03
    0 -20 0 18.47 2.44
    0 -20 0 31.99 3.54
    0 -20 0 23.38 2.84
    0 -20 0 22.12 2.42
    0 -20 0 24.53 2.8
    0 -20 0 22.38 2.96
    0 20 0 24.05 1.71
    0 20 0 23.38 2.58
    0 20 0 23.38 2.52
    0 20 0 21.36 2.65
    0 20 0 19.62 2.37
    -1 -19 0 54.65 2.89
    -1 -19 0 55.87 4.75
    -1 -19 0 60.25 4.83
    -1 -19 0 58.02 4.01
    -1 -19 0 51.99 3.88
    1 19 0 46.81 3.72
    1 19 0 53.34 4.09
    1 19 0 51.74 3.81
    1 19 0 55.92 4.11
    1 19 0 54.69 2.82
    -2 -18 0 0.03 0.37
    -2 -18 0 0.87 0.78
    -2 -18 0 0.24 0.58
    -2 -18 0 0.41 0.6
    -2 -18 0 0.97 0.37
    2 18 0 -1.37 0.57
    2 18 0 0.69 1.22
    2 18 0 1.44 1.46
    2 18 0 0.05 0.49
    2 18 0 0.11 0.45
    2 18 0 0.74 0.3
    2 18 0 -0.21 0.75
    -3 -17 0 18.25 1.38
    -3 -17 0 16.17 2.15
    -3 -17 0 17.95 2.23
    -3 -17 0 13.82 2.29
    -3 -17 0 17.22 2.34
    -3 -17 0 16.85 2.27
    -3 -17 0 17.4 2.33
    3 17 0 18.51 2.36
    3 17 0 17.05 2.23
    3 17 0 18.24 1.35
    3 17 0 18.51 2.33
    3 17 0 17.76 1.96
    3 17 0 16.22 2.62
    3 17 0 17.46 1.91
    -4 -16 0 38.76 3.5
    -4 -16 0 34.85 3.29
    -4 -16 0 36.9 3.34
    -4 -16 0 39.79 3.49
    -4 -16 0 38.02 2.12
    4 16 0 34.93 3.21
    4 16 0 36.49 2.86
    4 16 0 35.17 3.26
    4 16 0 39.25 3.29
    4 16 0 37.9 2.89
    4 16 0 30.56 3.15
    4 16 0 36.69 2.07
    -5 -15 0 0.34 0.48
    -5 -15 0 0.05 0.68
    -5 -15 0 0.89 0.56
    -5 -15 0 0.56 0.6
    -5 -15 0 0.6 0.24
    5 15 0 0.43 0.4
    5 15 0 0.64 0.44
    5 15 0 0.85 0.58
    5 15 0 -1.02 0.48
    5 15 0 0.5 0.61
    5 15 0 0.32 0.23
    5 15 0 -0.03 0.42
    -6 -14 0 3.31 0.6
    -6 -14 0 1.86 0.85
    -6 -14 0 3.17 1.11
    -6 -14 0 3.96 1.2
    -6 -14 0 1.42 0.87
    6 14 0 2.09 0.87
    6 14 0 3.08 1
    6 14 0 2.47 0.51
    6 14 0 3.81 0.97
    6 14 0 2.87 0.96
    6 14 0 0.93 0.79
    6 14 0 2.91 0.78
    6 14 0 2.43 0.86
    -7 -13 0 52.78 3.78
    -7 -13 0 50.36 3.84
    -7 -13 0 52.72 2.59
    -7 -13 0 50.2 3.78
    -7 -13 0 50.58 3.9
    7 13 0 48.25 3.35
    7 13 0 48.34 3.85
    7 13 0 47.82 3.57
    7 13 0 45.95 3.26
    7 13 0 44.83 3.54
    7 13 0 45.91 3.72
    7 13 0 52.54 3.93
    7 13 0 46.24 3.64
    7 13 0 46.27 2.4
    -8 -12 0 10.32 1.38
    -8 -12 0 10.55 1.56
    -8 -12 0 9.26 1.29
    -8 -12 0 8.32 1.55
    -8 -12 0 9.61 0.91
    -8 -12 0 9.7 1.65
    -8 -12 0 8.35 1.55
    8 12 0 8.27 1.55
    8 12 0 9.53 1.85
    8 12 0 12.76 1.58
    8 12 0 9.19 1.32
    8 12 0 8.83 1.63
    8 12 0 6.81 1.5
    8 12 0 11.31 0.97
    8 12 0 9.27 1.88
    8 12 0 10.12 1.46
    -9 -11 0 29.31 2.51
    -9 -11 0 28.91 1.72
    -9 -11 0 30.07 2.59
    -9 -11 0 25.76 2.66
    -9 -11 0 27.56 2.55
    -9 -11 0 27.25 2.62
    -9 -11 0 30.46 2.6
    9 11 0 31.72 2.68
    9 11 0 30.33 2.9
    9 11 0 28.9 1.74
    9 11 0 31.39 3.09
    9 11 0 29.64 2.61
    9 11 0 27.37 2.86
    9 11 0 27.5 2.48
    9 11 0 28.17 2.54
    9 11 0 30.87 2.85
    -10 -10 0 9.5 1.37
    -10 -10 0 9.98 1.76
    -10 -10 0 12.36 1.48
    -10 -10 0 11.7 1
    -10 -10 0 7.84 1.58
    -10 -10 0 13.28 1.68
    -10 -10 0 6.68 1.42
    10 10 0 12.64 1.79
    10 10 0 11.76 2.21
    10 10 0 11.01 0.98
    10 10 0 12.59 2.27
    10 10 0 9.96 1.86
    -11 -9 0 53.14 3.49
    -11 -9 0 53.23 2.66
    -11 -9 0 51.61 3.37
    -11 -9 0 52.34 3.95
    -11 -9 0 50.96 3.92
    11 9 0 41.42 4.66
    11 9 0 54.22 2.58
    11 9 0 52.79 3.86
    11 9 0 34.36 5.08
    11 9 0 47.24 3.78
    -12 -8 0 1.22 0.83
    -12 -8 0 2.5 0.72
    -12 -8 0 3.96 1
    -12 -8 0 6.23 2.09
    -12 -8 0 2.36 0.89
    -12 -8 0 4.27 1.73
    -12 -8 0 3.13 0.6
    12 8 0 2.27 0.8
    12 8 0 3.28 0.6
    12 8 0 2.66 0.99
    12 8 0 3.26 1.21
    12 8 0 1.5 0.92
    -13 -7 0 0.24 0.3
    -13 -7 0 -0.34 0.83
    -13 -7 0 0.18 0.25
    -13 -7 0 0.78 0.65
    -13 -7 0 0.32 1.14
    -13 -7 0 0.38 0.47
    -13 -7 0 0.22 0.71
    13 7 0 0.24 0.72
    13 7 0 0.81 0.31
    13 7 0 0.19 0.7
    13 7 0 0.23 0.41
    13 7 0 -0.21 0.37
    -14 -6 0 5.41 1.52
    -14 -6 0 6.62 0.78
    -14 -6 0 7.54 1.7
    -14 -6 0 7.72 1.8
    -14 -6 0 8.14 1.14
    -14 -6 0 8.47 1.17
    -14 -6 0 8.67 1.96
    14 6 0 9.94 2.58
    14 6 0 7.19 0.81
    14 6 0 5.87 1.5
    14 6 0 8.61 2.66
    14 6 0 8.38 1.72
    -15 -5 0 13.32 1.5
    -15 -5 0 14.59 1.48
    -15 -5 0 16.31 1.33
    15 5 0 15.4 1.28
    15 5 0 14.57 2.54
    15 5 0 15.76 2.3
    -16 -4 0 3.83 0.77
    -16 -4 0 3.38 0.85
    -16 -4 0 2.52 0.59
    16 4 0 3.04 0.61
    16 4 0 3.99 1.29
    16 4 0 2.36 1.01
    -17 -3 0 15.53 1.84
    -17 -3 0 14.63 1.48
    -17 -3 0 16.27 1.42
    -17 -3 0 15.42 1.5
    -17 -3 0 14.41 1.94
    17 3 0 13.82 1.32
    17 3 0 12.99 2.39
    17 3 0 17 2.89
    -18 -2 0 -1.33 0.58
    -18 -2 0 1.11 0.54
    -18 -2 0 0.27 0.56
    -18 -2 0 -0.1 0.57
    -18 -2 0 -0.55 0.55
    18 2 0 2.33 1.11
    18 2 0 0.72 0.42
    18 2 0 2.26 1.17
    0 -22 0 32.63 5.32
    0 -22 0 27.87 5.03
    0 -22 0 24.81 1.94
    0 -22 0 31.71 3.41
    0 -22 0 30.68 3.32
    0 22 0 27.34 3.01
    0 22 0 24.52 2.79
    0 22 0 27.84 3.17
    0 22 0 26.16 3.03
    -1 -21 0 0.53 0.97
    -1 -21 0 0.8 0.89
    -1 -21 0 1.58 0.9
    -1 -21 0 1.8 1.05
    -1 -21 0 0.7 0.33
    1 21 0 0.95 0.97
    1 21 0 0.27 1.16
    1 21 0 0.48 0.31
    1 21 0 0.79 0.85
    1 21 0 -1.26 0.88
    -2 -20 0 2.23 0.59
    -2 -20 0 3.61 1.21
    -2 -20 0 1.96 1.35
    -2 -20 0 1.75 1.02
    -2 -20 0 1.12 0.8
    2 20 0 1.17 0.33
    2 20 0 1.89 0.83
    2 20 0 0.16 0.92
    2 20 0 1.47 1.12
    -3 -19 0 0.41 0.2
    -3 -19 0 -0.74 0.58
    -3 -19 0 -0.45 0.73
    3 19 0 0 0.46
    3 19 0 0.06 0.5
    3 19 0 -0.37 0.84
    3 19 0 -0.93 0.83
    3 19 0 0.6 0.28
    -4 -18 0 0.62 0.4
    -4 -18 0 0.51 0.68
    -4 -18 0 0.2 0.38
    -4 -18 0 0.46 0.59
    4 18 0 0.73 0.62
    4 18 0 0.99 0.96
    4 18 0 0.3 0.22
    4 18 0 1.11 0.95
    4 18 0 -0.67 0.38
    -5 -17 0 7.44 1.84
    -5 -17 0 11.77 2.28
    -5 -17 0 8.94 0.93
    5 17 0 7.89 1.46
    5 17 0 7.79 1.82
    5 17 0 10.51 2.24
    5 17 0 7.04 1.71
    5 17 0 8.81 1.61
    5 17 0 6.57 1.7
    5 17 0 7.14 0.85
    -6 -16 0 12.33 1.07
    -6 -16 0 10.74 2.07
    -6 -16 0 11.84 2.04
    -6 -16 0 8.69 1.92
    -6 -16 0 9.45 1.84
    6 16 0 12.41 1.12
    6 16 0 12.68 2.32
    6 16 0 8.63 2.75
    6 16 0 12.7 2.27
    6 16 0 11.57 1.59
    6 16 0 11.99 1.59
    6 16 0 10.74 3.36
    -7 -15 0 6.54 1.57
    -7 -15 0 1.14 0.55
    -7 -15 0 1.05 0.69
    -7 -15 0 2.76 0.52
    -7 -15 0 2.52 0.9
    7 15 0 1.8 0.74
    7 15 0 2.63 0.99
    7 15 0 3 0.62
    7 15 0 1.71 0.94
    7 15 0 1.52 0.95
    7 15 0 2.91 1.02
    7 15 0 3.71 1
    7 15 0 2.24 0.87
    7 15 0 1.37 0.57
    -8 -14 0 2.29 0.92
    -8 -14 0 2.38 0.54
    -8 -14 0 2.91 1.06
    8 14 0 2.16 0.88
    8 14 0 1.08 0.57
    8 14 0 0.41 0.58
    8 14 0 1.68 1.01
    8 14 0 1.74 0.74
    8 14 0 0.81 0.66
    8 14 0 2.01 0.76
    8 14 0 1.57 0.42
    8 14 0 2.39 1.02
    -9 -13 0 57.11 5.64
    -9 -13 0 48.8 5.49
    -9 -13 0 61.86 3.04
    -9 -13 0 57.12 4.42
    -9 -13 0 65.86 4.31
    -9 -13 0 65.13 4.55
    -9 -13 0 69.46 4.5
    9 13 0 63.28 4.58
    9 13 0 61.65 4.32
    9 13 0 65.81 4.21
    9 13 0 67.11 4.31
    9 13 0 58.41 4.67
    9 13 0 62.92 4.29
    9 13 0 64.84 4.95
    9 13 0 64.21 4.7
    9 13 0 60.31 3.04
    -10 -12 0 30.52 1.87
    -10 -12 0 30.25 2.91
    -10 -12 0 31.6 2.91
    -10 -12 0 30.65 2.82
    -10 -12 0 29.04 2.64
    -10 -12 0 29.77 2.74
    -10 -12 0 31.2 2.98
    10 12 0 32.47 3.24
    10 12 0 34.56 3.19
    10 12 0 32.52 2.9
    10 12 0 31.72 3.27
    10 12 0 28.41 1.84
    10 12 0 27.12 2.94
    10 12 0 32.3 2.9
    -11 -11 0 8.52 1.69
    -11 -11 0 6.51 1.36
    -11 -11 0 7.46 1.43
    -11 -11 0 11.2 1.53
    -11 -11 0 10.13 1.92
    -11 -11 0 9.31 0.93
    -11 -11 0 8.26 1.87
    11 11 0 8.76 1.99
    11 11 0 9 0.89
    11 11 0 5.75 1.31
    11 11 0 8.03 1.57
    11 11 0 8.11 1.61
    11 11 0 6.72 1.38
    11 11 0 8.14 1.85
    -12 -10 0 5.58 0.74
    -12 -10 0 4.95 1.19
    -12 -10 0 5.03 1.51
    -12 -10 0 8.74 2.07
    -12 -10 0 6.3 1.48
    -12 -10 0 5.29 1.13
    -12 -10 0 7.03 1.56
    12 10 0 4.72 0.79
    12 10 0 4.65 1.28
    12 10 0 5.51 1.46
    -13 -9 0 138.21 8.51
    -13 -9 0 148.69 6.2
    -13 -9 0 156.07 7.27
    -13 -9 0 155.4 7.15
    -13 -9 0 146.2 8.61
    -13 -9 0 156.99 8.26
    -13 -9 0 155.09 8.06
    13 9 0 156.84 6.41
    13 9 0 161.69 8.52
    13 9 0 154.98 8.3
    -14 -8 0 9.62 2.17
    -14 -8 0 8.23 1.43
    -14 -8 0 8.95 1.48
    -14 -8 0 9.19 0.98
    -14 -8 0 8.07 1.95
    14 8 0 4.75 1.42
    14 8 0 5.16 1.41
    14 8 0 6.85 0.81
    -15 -7 0 46.58 3.07
    -15 -7 0 45.16 2.96
    -15 -7 0 44.31 2.58
    15 7 0 44.7 2.57
    15 7 0 44.42 3.89
    15 7 0 46.14 3.97
    -16 -6 0 35.17 2.48
    -16 -6 0 36.97 2.48
    -16 -6 0 34.31 2.25
    16 6 0 31.47 3.33
    16 6 0 32 3.49
    16 6 0 34.92 2.19
    -17 -5 0 10.92 1.27
    -17 -5 0 10.22 1.18
    -17 -5 0 9.12 1.22
    17 5 0 10.23 1.13
    17 5 0 13.89 2.48
    17 5 0 10.86 2.31
    -2 -22 0 27.52 3.16
    -2 -22 0 27.91 3.85
    -2 -22 0 22.37 1.83
    -2 -22 0 22.06 3.98
    -2 -22 0 23.7 3.07
    2 22 0 24.12 3.51
    2 22 0 25.04 3.38
    2 22 0 24.51 1.8
    -3 -21 0 58.93 4.8
    -3 -21 0 63.65 5.34
    -3 -21 0 62.51 5.21
    -3 -21 0 60.8 3.25
    -3 -21 0 55.94 4.62
    3 21 0 54.89 4.22
    3 21 0 58.1 4.23
    3 21 0 58.59 3.12
    -4 -20 0 1.26 0.93
    -4 -20 0 1.21 0.88
    -4 -20 0 0.49 0.4
    -4 -20 0 1.35 0.91
    -4 -20 0 3.14 1.22
    4 20 0 1.36 0.82
    4 20 0 2.05 0.52
    4 20 0 1.19 0.74
    -5 -19 0 5.23 1.78
    -5 -19 0 5.72 0.78
    -5 -19 0 5.52 1.85
    5 19 0 6.3 1.5
    5 19 0 5.53 1.46
    5 19 0 6.4 0.81
    -6 -18 0 2.99 0.68
    -6 -18 0 3.46 1.25
    -6 -18 0 6.64 1.76
    6 18 0 3.76 0.71
    6 18 0 2.88 1.02
    6 18 0 3.57 1.19
    -7 -17 0 15.49 1.3
    -7 -17 0 16.59 2.24
    -7 -17 0 15.84 2.25
    7 17 0 16.65 2.36
    7 17 0 19.57 2.18
    7 17 0 17.5 1.37
    7 17 0 17.6 2.05
    7 17 0 10.6 2.04
    -8 -16 0 1.63 0.85
    -8 -16 0 0.68 0.61
    8 16 0 1.89 0.84
    8 16 0 2.26 0.91
    8 16 0 2.62 1.1
    8 16 0 1.13 0.89
    8 16 0 1.9 0.95
    8 16 0 1.42 0.82
    8 16 0 1.55 0.48
    -9 -15 0 -1.07 0.74
    -9 -15 0 0.44 0.6
    -9 -15 0 -0.21 0.62
    -9 -15 0 -0.16 0.83
    -9 -15 0 0.44 0.25
    9 15 0 -0.74 0.5
    9 15 0 0.7 0.87
    9 15 0 0.62 0.65
    9 15 0 0.09 0.24
    9 15 0 0.28 0.58
    9 15 0 1.33 0.7
    9 15 0 0.43 0.61
    -10 -14 0 10.94 2.13
    -10 -14 0 14.93 1.97
    -10 -14 0 8.82 2.03
    -10 -14 0 15.16 1.28
    -10 -14 0 15 2.03
    10 14 0 17.21 2.11
    10 14 0 14.41 1.97
    10 14 0 14.65 2.69
    10 14 0 15.26 2.2
    10 14 0 16.31 1.3
    -11 -13 0 1.58 0.77
    -11 -13 0 2.85 1.04
    -11 -13 0 0.9 0.8
    -11 -13 0 1.73 0.48
    -11 -13 0 1.92 0.99
    11 13 0 1.77 0.79
    11 13 0 1.54 0.43
    11 13 0 2.32 0.87
    11 13 0 0.31 0.56
    11 13 0 0.48 0.67
    -12 -12 0 0.77 0.68
    -12 -12 0 0.43 0.35
    -12 -12 0 1.47 0.94
    -12 -12 0 0.94 0.59
    -12 -12 0 2.39 1.15
    12 12 0 0.46 0.36
    12 12 0 2.37 1.2
    12 12 0 0.64 0.65
    12 12 0 1.56 1.06
    12 12 0 1.32 0.62
    -13 -11 0 13.38 1.72
    -13 -11 0 9.24 1.59
    -13 -11 0 8.89 1.93
    -13 -11 0 9.35 2.04
    -13 -11 0 10.69 1.06
    13 11 0 14.23 2.53
    13 11 0 10.47 1.06
    13 11 0 7.78 1.95
    -14 -10 0 16.5 1.9
    -14 -10 0 15.81 1.35
    -14 -10 0 16.79 2.01
    14 10 0 12.02 2.34
    14 10 0 15.97 2.71
    14 10 0 13.81 1.26
    -15 -9 0 3.58 0.99
    -15 -9 0 3.71 0.74
    -15 -9 0 4.5 1.07
    15 9 0 5.55 1.48
    15 9 0 3.92 0.73
    15 9 0 3.07 1.18
    -16 -8 0 9.58 1.41
    -16 -8 0 12.65 1.49
    -16 -8 0 9.65 1.13
    16 8 0 11.4 1.2
    16 8 0 9.68 2.1
    16 8 0 11.51 2.05
    -17 -7 0 -0.18 0.53
    -17 -7 0 -0.33 0.6
    -17 -7 0 0.65 0.47
    17 7 0 2.37 1.28
    17 7 0 1.23 0.48
    17 7 0 0.99 0.98
    -4 -22 0 16.67 2.94
    -4 -22 0 22.27 3.75
    -4 -22 0 15.92 2.82
    -4 -22 0 17.47 1.53
    -4 -22 0 21.1 3.04
    4 22 0 15.87 2.95
    4 22 0 15.55 2.87
    -5 -21 0 11.21 2.22
    -5 -21 0 12.46 2.41
    -5 -21 0 12.29 2.39
    -5 -21 0 14.05 1.37
    -5 -21 0 13.09 2.42
    5 21 0 12.26 2.1
    5 21 0 13.48 2.26
    5 21 0 13.69 1.29
    -6 -20 0 45.18 4.39
    -6 -20 0 38.33 4.03
    6 20 0 43.07 3.55
    6 20 0 44.18 2.61
    6 20 0 45.08 3.65
    -7 -19 0 45.07 4.21
    -7 -19 0 40.92 2.47
    -7 -19 0 35.38 3.86
    7 19 0 41.55 3.48
    7 19 0 48.09 3.68
    7 19 0 39.89 2.47
    -8 -18 0 0.97 0.85
    -8 -18 0 0.75 0.31
    -8 -18 0 -0.94 0.68
    8 18 0 0.14 0.33
    8 18 0 0.28 0.62
    8 18 0 1.65 0.78
    -9 -17 0 13.97 1.32
    -9 -17 0 14.79 2.64
    -9 -17 0 14.51 2.44
    -9 -17 0 18.2 2.8
    -9 -17 0 19.88 2.6
    9 17 0 13.78 1.23
    9 17 0 14.01 2.61
    9 17 0 13.22 2.45
    9 17 0 15.11 1.98
    9 17 0 14.22 1.93
    -10 -16 0 14.55 1.32
    -10 -16 0 13.61 2.53
    -10 -16 0 17.86 2.94
    -10 -16 0 18.58 2.88
    -10 -16 0 13.57 2.35
    10 16 0 11.94 2.2
    10 16 0 16.6 2.37
    10 16 0 13.8 1.23
    10 16 0 8.64 1.87
    10 16 0 11.37 2.02
    10 16 0 12.9 2.22
    10 16 0 14.34 2.04
    -11 -15 0 20.83 2.61
    -11 -15 0 24.28 2.81
    -11 -15 0 22.28 1.69
    -11 -15 0 23.43 2.76
    -11 -15 0 22.64 2.68
    11 15 0 26.17 3.07
    11 15 0 23.52 2.63
    11 15 0 21.25 2.5
    11 15 0 22.93 1.68
    11 15 0 21.35 2.66
    -12 -14 0 8.4 1.13
    -12 -14 0 6.62 1.56
    -12 -14 0 6.52 1.34
    12 14 0 7.46 1.86
    12 14 0 11.14 2.13
    12 14 0 8.22 0.98
    12 14 0 10.38 2.25
    12 14 0 10.25 2.09
    -13 -13 0 13.4 1.87
    -13 -13 0 14.11 2.04
    13 13 0 11.77 2.16
    13 13 0 16.03 2.32
    13 13 0 10.97 1.14
    13 13 0 13.75 2.52
    13 13 0 12.81 2.54
    -14 -12 0 60.51 4.27
    -14 -12 0 61.61 4.2
    -14 -12 0 62.13 3.82
    14 12 0 70.17 5.18
    14 12 0 65.53 5.08
    14 12 0 67.09 5.31
    14 12 0 58.89 4.82
    14 12 0 60.14 3.73
    -15 -11 0 0.97 0.61
    -15 -11 0 -0.35 0.58
    -15 -11 0 1.33 0.77
    15 11 0 1.93 1.05
    15 11 0 1.81 1.11
    15 11 0 0.9 0.6
    -16 -10 0 20.47 2.07
    -16 -10 0 21.76 2.18
    16 10 0 29.83 3.62
    16 10 0 24.12 1.94
    16 10 0 26.79 3.31
    -7 -21 0 6.05 2.22
    -7 -21 0 4.15 2.12
    7 21 0 7.59 1.7
    7 21 0 5.45 1.57
    7 21 0 4.27 0.95
    -8 -20 0 4.37 1.45
    -8 -20 0 3.75 0.86
    8 20 0 2.76 1.43
    8 20 0 1.53 0.49
    8 20 0 0.95 1.16
    -9 -19 0 12.93 2.64
    -9 -19 0 10.3 2.14
    -9 -19 0 10.09 2.18
    9 19 0 6.9 1.5
    9 19 0 9.42 1.05
    9 19 0 8.93 1.8
    -10 -18 0 -0.85 0.71
    -10 -18 0 1.06 0.52
    -10 -18 0 0.32 0.86
    10 18 0 -0.38 0.66
    10 18 0 1.8 1.52
    10 18 0 0.83 1.65
    10 18 0 0.12 0.81
    10 18 0 1.11 0.37
    -11 -17 0 35.49 3.52
    -11 -17 0 35.52 2.35
    -11 -17 0 38.52 3.74
    11 17 0 35.38 2.3
    11 17 0 39.02 3.5
    11 17 0 37.86 4.32
    11 17 0 36.46 4.25
    11 17 0 34.3 3.34
    -12 -16 0 -0.8 0.46
    -12 -16 0 0.38 0.4
    -12 -16 0 -0.14 0.92
    12 16 0 -0.16 0.86
    12 16 0 0.45 0.41
    12 16 0 -0.44 0.95
    12 16 0 0.12 0.72
    -13 -15 0 20.84 2.6
    -13 -15 0 18.6 1.64
    -13 -15 0 22.1 2.51
    13 15 0 21.89 2.74
    13 15 0 20.47 4.9
    13 15 0 18.71 2.97
    13 15 0 20.8 1.62
    13 15 0 25.12 5.43
    -14 -14 0 -0.92 0.36
    -14 -14 0 0.38 0.74
    -14 -14 0 0.04 0.84
    14 14 0 -0.18 1.17
    14 14 0 0.66 0.95
    14 14 0 1.28 1.03
    14 14 0 0.76 0.41
    14 14 0 0.78 0.94
    14 14 -1 1.36 1.1
    14 14 -1 2.16 1.88
    14 14 -1 1.28 0.46
    14 14 -1 -1.85 1.13
    14 14 -1 0.24 0.81
    -14 -14 1 2.25 1
    -14 -14 1 0.25 0.36
    -14 -14 1 0.29 0.77
    13 15 -1 52.32 4.18
    13 15 -1 39.55 4.11
    13 15 -1 41.21 4.09
    13 15 -1 43.32 2.66
    13 15 -1 43.68 3.84
    -13 -15 1 47.17 2.83
    -13 -15 1 44.46 4.04
    -13 -15 1 50.64 4.08
    12 16 -1 3.01 1.06
    12 16 -1 -0.02 0.94
    12 16 -1 3.45 1.13
    12 16 -1 2.84 0.58
    12 16 -1 3.21 1.43
    -12 -16 1 3.93 0.77
    -12 -16 1 1.98 1.15
    -12 -16 1 2.62 1.07
    11 17 -1 31.85 3.65
    11 17 -1 29.06 3.28
    11 17 -1 30.34 2.08
    11 17 -1 27 3.18
    11 17 -1 33.73 3.62
    -11 -17 1 28.01 3.28
    -11 -17 1 29.13 3.28
    -11 -17 1 28.75 2.14
    10 18 -1 9.1 1.85
    10 18 -1 7.27 1.58
    10 18 -1 8.53 0.94
    -10 -18 1 6.6 1.72
    -10 -18 1 10.19 1.57
    -10 -18 1 5.58 1.72
    9 19 -1 5.47 1.37
    9 19 -1 5.5 0.9
    9 19 -1 3.79 1.02
    -9 -19 1 5.31 0.9
    -9 -19 1 5.88 1.67
    -9 -19 1 5.58 1.59
    8 20 -1 6.07 1.38
    8 20 -1 7.57 1.5
    -8 -20 1 7.82 1.39
    -8 -20 1 14.03 2.9
    -8 -20 1 6.21 1.99
    7 21 -1 9.94 1.81
    7 21 -1 12.53 1.3
    7 21 -1 14.56 1.93
    -7 -21 1 6.82 2.66
    -7 -21 1 8.34 2.61
    16 10 -1 1.08 1.06
    16 10 -1 0.46 1.09
    16 10 -1 0.93 0.46
    -16 -10 1 2.14 1.01
    -16 -10 1 1.59 0.6
    -16 -10 1 1.08 0.74
    15 11 -1 12.67 1.27
    15 11 -1 16.8 2.4
    15 11 -1 9.98 1.98
    -15 -11 1 13.26 1.93
    -15 -11 1 14.19 1.34
    -15 -11 1 14.89 2.05
    14 12 -1 31.88 3.43
    14 12 -1 34.28 3.41
    14 12 -1 33.59 3.64
    14 12 -1 35.19 3.49
    14 12 -1 36.29 2.28
    -14 -12 1 32.66 3.11
    -14 -12 1 36.1 3.22
    -14 -12 1 35.74 2.25
    13 13 -1 33.1 2.18
    13 13 -1 38.94 3.82
    13 13 -1 35.6 3.39
    13 13 -1 29.96 3.14
    13 13 -1 38.02 3.67
    -13 -13 1 32.52 2.17
    -13 -13 1 34.39 3.31
    -13 -13 1 37.09 3.32
    12 14 -1 -0.38 0.61
    12 14 -1 -0.47 0.63
    12 14 -1 -0.75 0.65
    12 14 -1 1.7 0.87
    12 14 -1 1.04 0.44
    -12 -14 1 1.75 0.92
    -12 -14 1 1.42 0.99
    -12 -14 1 0.51 0.36
    11 15 -1 23.89 1.72
    11 15 -1 23.37 2.98
    11 15 -1 20.78 2.79
    11 15 -1 22.3 2.49
    11 15 -1 27.16 2.63
    -11 -15 1 22.72 1.72
    -11 -15 1 27.2 2.9
    -11 -15 1 25.34 2.87
    10 16 -1 1.38 0.47
    10 16 -1 2.27 1
    10 16 -1 1.64 0.89
    10 16 -1 0.88 0.79
    10 16 -1 1.13 0.91
    -10 -16 1 1.67 0.91
    -10 -16 1 1.05 0.49
    -10 -16 1 2.83 1.18
    9 17 -1 6.68 0.84
    9 17 -1 4.86 1.24
    9 17 -1 4.24 1.19
    -9 -17 1 4 1.21
    -9 -17 1 6.41 0.99
    -9 -17 1 7.77 1.75
    8 18 -1 4.05 1.01
    8 18 -1 3.79 0.71
    8 18 -1 3.83 1.06
    -8 -18 1 4.23 1.3
    -8 -18 1 3.17 1.34
    -8 -18 1 5.07 0.86
    7 19 -1 49.34 2.82
    7 19 -1 51.87 3.75
    7 19 -1 53.41 3.85
    -7 -19 1 47.98 4.52
    -7 -19 1 57.06 4.23
    -7 -19 1 56.28 4.79
    6 20 -1 6.07 1.32
    6 20 -1 3.49 0.74
    6 20 -1 5.04 1.33
    -6 -20 1 6.13 0.97
    -6 -20 1 4.3 1.56
    -6 -20 1 4.75 1.75
    5 21 -1 5.11 1.27
    5 21 -1 9.78 1.64
    5 21 -1 9.02 0.99
    -5 -21 1 3.72 1.22
    -5 -21 1 7.83 1.88
    -5 -21 1 7.27 1.86
    -5 -21 1 4.74 1.36
    4 22 -1 0.39 0.86
    4 22 -1 0.12 0.71
    4 22 -1 -0.48 0.33
    -4 -22 1 0.26 1.1
    -4 -22 1 -0.37 0.87
    -4 -22 1 -0.52 0.67
    -4 -22 1 0.25 0.81
    -4 -22 1 -0.62 0.39
    17 7 -1 71.61 3.66
    17 7 -1 68.6 5.4
    17 7 -1 62.6 5.09
    -17 -7 1 70.78 4.15
    -17 -7 1 66.33 4.12
    -17 -7 1 70.91 3.74
    16 8 -1 8.8 1.21
    16 8 -1 10 2.33
    16 8 -1 14.91 2.65
    -16 -8 1 8.58 1.54
    -16 -8 1 6.97 1.42
    15 9 -1 6.02 1.44
    15 9 -1 4.02 1.31
    -15 -9 1 7.77 1.51
    -15 -9 1 6.52 1.48
    -15 -9 1 7.02 0.9
    14 10 -1 -0.4 0.66
    14 10 -1 0.14 0.52
    14 10 -1 0.14 0.28
    -14 -10 1 0.64 0.35
    -14 -10 1 -0.05 0.52
    -14 -10 1 0.37 0.59
    13 11 -1 0.82 0.79
    13 11 -1 1.59 0.48
    13 11 -1 5.39 1.36
    -13 -11 1 0.82 0.72
    -13 -11 1 1.69 0.46
    -13 -11 1 1.37 0.74
    12 12 -1 0.3 0.54
    12 12 -1 0.71 0.76
    12 12 -1 -0.05 0.49
    12 12 -1 1.92 0.57
    12 12 -1 0.88 0.74
    -12 -12 1 0.76 0.31
    -12 -12 1 0.91 0.76
    -12 -12 1 -0.35 0.85
    -12 -12 1 -0.18 0.75
    -12 -12 1 -0.37 0.48
    11 13 -1 0.51 0.56
    11 13 -1 -0.28 0.45
    11 13 -1 0.08 0.46
    11 13 -1 0.12 0.55
    -11 -13 1 -0.6 0.62
    -11 -13 1 -1.04 0.58
    -11 -13 1 0 0.62
    -11 -13 1 -0.36 0.17
    -11 -13 1 -0.27 0.55
    10 14 -1 27.87 2.62
    10 14 -1 23.86 2.88
    10 14 -1 25.68 1.75
    10 14 -1 26.8 2.58
    10 14 -1 25.82 2.86
    -10 -14 1 27.85 2.78
    -10 -14 1 21.95 2.57
    -10 -14 1 24.37 2.74
    -10 -14 1 25.6 2.83
    9 15 -1 64.78 4.8
    9 15 -1 55.4 3.93
    9 15 -1 60.95 4.63
    9 15 -1 54.47 4.52
    9 15 -1 61.74 3.07
    9 15 -1 56.79 4.39
    9 15 -1 59.34 4.04
    -9 -15 1 57.4 4.29
    -9 -15 1 51.49 4.12
    -9 -15 1 58.86 2.98
    8 16 -1 32.87 2.04
    8 16 -1 31.84 2.8
    8 16 -1 37.51 3.51
    8 16 -1 35.51 2.87
    8 16 -1 32.89 3.4
    8 16 -1 33.83 3.35
    8 16 -1 32.54 3.29
    -8 -16 1 31.56 2.03
    -8 -16 1 38.76 3.57
    -8 -16 1 35.63 3.3
    7 17 -1 5.38 1.18
    7 17 -1 5.71 1.91
    7 17 -1 3.12 0.95
    7 17 -1 1.95 1.55
    7 17 -1 3.62 0.69
    -7 -17 1 4.61 1.48
    -7 -17 1 4.12 0.72
    -7 -17 1 2.97 1.25
    6 18 -1 70.3 4.39
    6 18 -1 72.49 4.43
    6 18 -1 69.18 3.45
    -6 -18 1 71.48 3.56
    -6 -18 1 73.44 5.49
    -6 -18 1 77.62 5.66
    5 19 -1 2.51 0.86
    5 19 -1 1.98 0.48
    5 19 -1 2.49 0.77
    -5 -19 1 1.48 0.9
    -5 -19 1 1.62 0.47
    -5 -19 1 1.29 0.88
    4 20 -1 15.74 1.36
    4 20 -1 14.89 2.02
    4 20 -1 14.64 1.9
    -4 -20 1 11.11 2.29
    -4 -20 1 20.83 2.86
    -4 -20 1 16.47 2.88
    -4 -20 1 19.16 2.69
    -4 -20 1 18.95 1.5
    3 21 -1 0.58 0.72
    3 21 -1 -0.05 0.33
    3 21 -1 0.14 0.76
    -3 -21 1 -1.19 0.59
    -3 -21 1 0.15 0.32
    -3 -21 1 -0.83 0.67
    -3 -21 1 -0.83 0.73
    2 22 -1 25.21 2.62
    2 22 -1 28.81 2.81
    2 22 -1 23.19 1.79
    -2 -22 1 30.16 3.89
    -2 -22 1 26.94 3.37
    -2 -22 1 26.48 1.98
    -2 -22 1 29.57 3.28
    -2 -22 1 30.58 3.71
    17 5 -1 0.43 0.69
    17 5 -1 0.58 0.32
    17 5 -1 -0.53 0.54
    -17 -5 1 0.28 0.36
    -17 -5 1 1.01 0.64
    -17 -5 1 -0.23 0.58
    16 6 -1 14.54 2.58
    16 6 -1 13.88 2.41
    16 6 -1 13.99 1.32
    -16 -6 1 13.88 1.63
    -16 -6 1 17.67 1.81
    -16 -6 1 14.08 1.33
    15 7 -1 11.13 1.11
    15 7 -1 12.33 2.39
    15 7 -1 10.53 2.14
    -15 -7 1 9.6 1.69
    -15 -7 1 10.84 1.1
    -15 -7 1 10.81 1.83
    14 8 -1 0.69 0.65
    14 8 -1 0.6 0.31
    14 8 -1 1.87 1.07
    -14 -8 1 0.67 0.49
    -14 -8 1 0.67 0.38
    -14 -8 1 0.63 0.63
    13 9 -1 2.97 1.08
    13 9 -1 2.81 0.61
    -13 -9 1 0.99 0.85
    -13 -9 1 3.21 0.96
    -13 -9 1 3.34 1.03
    -13 -9 1 4.96 1.46
    -13 -9 1 3.27 1.17
    -13 -9 1 2.05 0.92
    -13 -9 1 2.3 0.54
    12 10 -1 95.81 5.88
    12 10 -1 92.94 5.93
    12 10 -1 95.83 4.26
    -12 -10 1 94.26 4.14
    -12 -10 1 84.5 5.59
    -12 -10 1 98.45 5.33
    -12 -10 1 90.93 5.3
    -12 -10 1 91.28 5.76
    -12 -10 1 84.09 5.47
    -12 -10 1 88.29 5.76
    11 11 -1 31.31 3
    11 11 -1 31.35 3.41
    11 11 -1 37.97 3.13
    11 11 -1 33.59 2.02
    11 11 -1 34.92 3.24
    11 11 -1 33.14 2.96
    11 11 -1 34.03 3.52
    -11 -11 1 32.78 3.07
    -11 -11 1 34.79 3.09
    -11 -11 1 31.4 1.94
    -11 -11 1 31.03 3.03
    -11 -11 1 34.4 3.28
    -11 -11 1 33.89 2.95
    -11 -11 1 31.44 2.77
    10 12 -1 41.97 3.27
    10 12 -1 43.11 3.97
    10 12 -1 42.69 3.74
    10 12 -1 40.52 3.72
    10 12 -1 43.58 2.34
    10 12 -1 40.26 3.23
    10 12 -1 39.36 3.68
    -10 -12 1 45.3 3.47
    -10 -12 1 42.89 2.35
    -10 -12 1 42.97 3.45
    -10 -12 1 45.9 3.45
    -10 -12 1 39.53 3.44
    -10 -12 1 40.77 3.42
    -10 -12 1 42.56 3.56
    9 13 -1 43.07 3.87
    9 13 -1 44.35 3.23
    9 13 -1 35.24 3.49
    9 13 -1 37.07 3.69
    9 13 -1 46.19 5.55
    9 13 -1 43.71 3.19
    9 13 -1 43.37 5.41
    9 13 -1 41.37 2.3
    9 13 -1 43.26 3.82
    -9 -13 1 39.75 3.33
    -9 -13 1 39.22 3.41
    -9 -13 1 39.39 3.46
    -9 -13 1 42.46 3.42
    -9 -13 1 39.15 3.32
    -9 -13 1 44.8 3.57
    -9 -13 1 39.19 2.23
    8 14 -1 19.26 1.38
    8 14 -1 18.36 1.95
    8 14 -1 17.08 2.25
    8 14 -1 21.33 2.39
    8 14 -1 16.7 2.15
    8 14 -1 16.74 1.9
    8 14 -1 19.44 2.51
    8 14 -1 18.03 2.45
    8 14 -1 17.52 2.26
    -8 -14 1 17.51 2.23
    -8 -14 1 19.03 2.2
    -8 -14 1 16.92 2.1
    -8 -14 1 19.13 1.37
    -8 -14 1 14.91 2.09
    7 15 -1 0.78 0.55
    7 15 -1 0 0.76
    7 15 -1 -0.3 0.65
    7 15 -1 -0.42 0.6
    7 15 -1 -0.5 0.39
    7 15 -1 -0.47 0.34
    7 15 -1 0.7 0.43
    7 15 -1 -0.56 0.51
    -7 -15 1 0.57 0.57
    -7 -15 1 0.38 0.44
    -7 -15 1 0.52 0.63
    -7 -15 1 -0.07 0.16
    -7 -15 1 0.74 0.73
    6 16 -1 42.66 3.04
    6 16 -1 40 2.27
    6 16 -1 39.98 3.66
    6 16 -1 46.41 3.12
    6 16 -1 38.72 3.69
    6 16 -1 41.35 3.86
    6 16 -1 36.73 3.41
    -6 -16 1 40.77 2.26
    -6 -16 1 34.61 4.73
    -6 -16 1 37.92 4.89
    -6 -16 1 38.92 3.55
    -6 -16 1 40.31 3.59
    5 17 -1 42.05 3.88
    5 17 -1 53.01 2.71
    5 17 -1 40.59 4.98
    5 17 -1 48.53 4.31
    5 17 -1 53.07 5.81
    5 17 -1 55.81 3.59
    5 17 -1 57.02 3.59
    -5 -17 1 50.74 4.34
    -5 -17 1 50.33 2.66
    -5 -17 1 48.46 4.15
    4 18 -1 3.91 1.94
    4 18 -1 9.48 0.95
    4 18 -1 5.94 2.01
    4 18 -1 8.97 1.67
    4 18 -1 8.31 1.59
    -4 -18 1 5.88 1.59
    -4 -18 1 9.34 0.94
    -4 -18 1 6.86 1.79
    3 19 -1 0.24 0.83
    3 19 -1 0.39 0.21
    3 19 -1 -0.2 0.49
    3 19 -1 -0.45 0.87
    3 19 -1 0.77 0.56
    -3 -19 1 -0.01 0.67
    -3 -19 1 0.62 0.3
    -3 -19 1 -0.56 0.74
    -3 -19 1 0.37 0.77
    -3 -19 1 0.57 0.77
    2 20 -1 7.44 0.91
    2 20 -1 9.93 1.68
    2 20 -1 8.43 2.02
    2 20 -1 9.11 2.05
    2 20 -1 8.71 1.59
    -2 -20 1 9.33 1.05
    -2 -20 1 10.92 2.42
    -2 -20 1 9.74 2.19
    -2 -20 1 10.88 2.16
    -2 -20 1 11.58 2.57
    1 21 -1 13.53 2.25
    1 21 -1 8.82 1.98
    1 21 -1 12.23 2.07
    1 21 -1 12.48 2.31
    1 21 -1 13.09 1.2
    -1 -21 1 14.76 2.75
    -1 -21 1 11.13 2.13
    -1 -21 1 7.29 1.73
    -1 -21 1 10.41 2.19
    0 22 -1 4.12 1.26
    0 22 -1 6.51 1.67
    0 22 -1 1.91 1.53
    0 22 -1 6.12 0.83
    0 22 -1 4.56 1.61
    0 -22 1 4.7 1.62
    0 -22 1 4.95 1.47
    0 -22 1 4.9 0.88
    0 -22 1 2.77 1.23
    0 -22 1 6.99 1.9
    18 2 -1 2.55 1.22
    18 2 -1 2 0.59
    18 2 -1 0.91 0.98
    -18 -2 1 2.61 0.86
    -18 -2 1 2.19 0.61
    -18 -2 1 3.13 1
    17 3 -1 6.11 0.81
    17 3 -1 5.31 1.45
    17 3 -1 4.54 1.31
    -17 -3 1 6.01 1.12
    -17 -3 1 6.86 1.2
    -17 -3 1 7.37 0.97
    16 4 -1 6.68 1.61
    16 4 -1 5.22 1.48
    16 4 -1 9.12 1.02
    -16 -4 1 8 1.47
    -16 -4 1 7.61 0.92
    -16 -4 1 7.99 1.45
    15 5 -1 14.98 2.07
    15 5 -1 13.6 1.23
    15 5 -1 14.98 2.09
    -15 -5 1 12.81 1.16
    -15 -5 1 11.73 1.48
    -15 -5 1 12.85 1.52
    14 6 -1 56.93 4.2
    14 6 -1 54.93 4.2
    14 6 -1 58.82 2.97
    -14 -6 1 53.6 4.25
    -14 -6 1 61.65 3.04
    -14 -6 1 53.74 4.35
    -14 -6 1 56.67 3.58
    -14 -6 1 57.22 4.52
    -14 -6 1 55.2 4.4
    -14 -6 1 60.49 3.73
    13 7 -1 3.45 1.2
    13 7 -1 4.89 0.78
    13 7 -1 3.28 1.24
    -13 -7 1 2.94 1.13
    -13 -7 1 5.47 0.7
    -13 -7 1 6.16 1.26
    -13 -7 1 3.38 1.22
    -13 -7 1 4.55 1.41
    -13 -7 1 5.63 1.21
    -13 -7 1 5 1.28
    12 8 -1 52.6 2.68
    12 8 -1 47.88 3.8
    12 8 -1 53.34 4.47
    12 8 -1 53.17 4.35
    12 8 -1 56.23 4.1
    -12 -8 1 49.7 3.93
    -12 -8 1 49.39 3.94
    -12 -8 1 55.72 3.62
    -12 -8 1 54.12 2.72
    -12 -8 1 52.44 3.48
    -12 -8 1 49.86 3.88
    -12 -8 1 59.06 4.21
    11 9 -1 91.32 5.43
    11 9 -1 85.55 5.25
    11 9 -1 81.58 6.02
    11 9 -1 85.97 3.81
    11 9 -1 79.66 6.16
    -11 -9 1 80.13 3.72
    -11 -9 1 85.58 4.8
    -11 -9 1 82.11 5.09
    -11 -9 1 82.58 5.22
    -11 -9 1 81.48 5.17
    -11 -9 1 90.18 4.98
    -11 -9 1 85.06 5.25
    10 10 -1 50.62 4.06
    10 10 -1 45 3.64
    10 10 -1 50.31 3.75
    10 10 -1 49.6 4.16
    10 10 -1 52.28 2.57
    -10 -10 1 52.65 3.58
    -10 -10 1 51.43 2.59
    -10 -10 1 47.44 3.7
    -10 -10 1 51.4 3.74
    -10 -10 1 49.69 3.77
    -10 -10 1 50.2 3.69
    -10 -10 1 53.3 3.66
    9 11 -1 21.21 2.55
    9 11 -1 17.12 1.94
    9 11 -1 20.98 2.42
    9 11 -1 18.51 1.34
    9 11 -1 20.81 2.32
    9 11 -1 19.5 2.04
    9 11 -1 22.59 2.33
    -9 -11 1 18.88 1.33
    -9 -11 1 19.39 2.11
    -9 -11 1 15.37 2.05
    -9 -11 1 21.17 2.13
    -9 -11 1 18.38 2.01
    -9 -11 1 17.07 2.03
    -9 -11 1 19.1 2.11
    8 12 -1 199.19 9.99
    8 12 -1 204.82 8.97
    8 12 -1 199.43 9.39
    8 12 -1 191.81 9.59
    8 12 -1 244.38 10.12
    8 12 -1 199.01 8.93
    8 12 -1 196.1 7.74
    8 12 -1 208.82 9.59
    8 12 -1 207.49 9.94
    -8 -12 1 216.65 9.63
    -8 -12 1 212.86 9.57
    -8 -12 1 194.69 9.44
    -8 -12 1 190.37 9.24
    -8 -12 1 201.11 7.72
    7 13 -1 189.31 8.03
    7 13 -1 171.03 6.78
    7 13 -1 189.14 8.03
    7 13 -1 180.07 8.86
    7 13 -1 159.46 8.32
    7 13 -1 169.85 8.53
    7 13 -1 185.31 8.81
    7 13 -1 167.86 8.71
    7 13 -1 169.48 8.87
    -7 -13 1 167.12 8.45
    -7 -13 1 174.97 8.64
    -7 -13 1 178.24 8.57
    -7 -13 1 182.65 6.84
    -7 -13 1 171.16 8.57
    6 14 -1 -0.05 0.32
    6 14 -1 0.32 0.29
    6 14 -1 -0.06 0.44
    6 14 -1 -0.22 0.23
    6 14 -1 -0.53 0.29
    6 14 -1 -0.04 0.12
    6 14 -1 0.16 0.45
    -6 -14 1 -0.06 0.46
    -6 -14 1 -0.17 0.34
    -6 -14 1 -0.58 0.42
    5 15 -1 7.66 1.37
    5 15 -1 5.12 1.15
    5 15 -1 3.6 1.35
    5 15 -1 4.54 1.43
    5 15 -1 6.51 1.46
    5 15 -1 5.95 0.69
    5 15 -1 3.11 0.82
    -5 -15 1 2.8 1.09
    -5 -15 1 4.56 1.25
    -5 -15 1 5.39 0.68
    -5 -15 1 3.88 1.17
    -5 -15 1 4.51 1.21
    4 16 -1 70.43 4.17
    4 16 -1 71.46 4.16
    4 16 -1 71.45 3.32
    -4 -16 1 64.21 4.63
    -4 -16 1 72.37 4.88
    -4 -16 1 67.67 4.88
    -4 -16 1 71.15 5.05
    3 17 -1 24.53 2.87
    3 17 -1 25.24 2.28
    3 17 -1 23.29 2.79
    3 17 -1 29.02 2.42
    3 17 -1 24.4 1.63
    -3 -17 1 22.32 2.7
    -3 -17 1 25.45 1.66
    -3 -17 1 24.37 2.66
    -3 -17 1 29.78 3.08
    -3 -17 1 25.75 2.74
    -3 -17 1 25.03 2.79
    -3 -17 1 25.04 2.92
    2 18 -1 0.27 0.26
    2 18 -1 -0.82 0.36
    2 18 -1 -0.47 0.36
    -2 -18 1 0.09 0.53
    -2 -18 1 -0.01 0.5
    -2 -18 1 0.76 0.31
    -2 -18 1 0.42 0.57
    -2 -18 1 -0.48 0.62
    1 19 -1 16.04 1.29
    1 19 -1 14.13 1.82
    1 19 -1 15.52 3.87
    1 19 -1 15.62 1.91
    -1 -19 1 17.11 1.37
    -1 -19 1 19.97 3.33
    -1 -19 1 17.09 2.32
    -1 -19 1 14.82 2.11
    -1 -19 1 18.07 2.55
    0 20 -1 1.99 0.72
    0 20 -1 1.33 0.7
    0 20 -1 1.21 0.44
    0 -20 1 0.48 0.66
    0 -20 1 1.09 0.78
    0 -20 1 0.21 0.24
    0 -20 1 1.2 0.99
    0 -20 1 0.5 0.67
    0 -20 1 0.71 0.67
    0 -20 1 0.71 0.77
    -1 21 -1 0.69 0.83
    -1 21 -1 -0.16 0.61
    -1 21 -1 1.35 1.34
    -1 21 -1 1.22 0.31
    -1 21 -1 0.51 1.38
    1 -21 1 1.05 0.89
    1 -21 1 0.84 0.4
    1 -21 1 0.17 0.84
    1 -21 1 0.7 0.84
    1 -21 1 0.45 0.84
    1 -21 1 -0.39 0.75
    1 -21 1 1.63 0.97
    -2 22 -1 46.91 3.86
    -2 22 -1 40.73 3.45
    -2 22 -1 42.32 3.48
    -2 22 -1 36.73 3.48
    2 -22 1 38.3 3.64
    2 -22 1 36.89 3.43
    2 -22 1 37.61 3.81
    2 -22 1 50.27 4.87
    2 -22 1 48.75 4.73
    2 -22 1 31.27 3.63
    18 0 -1 -1.01 0.72
    18 0 -1 -0.83 0.76
    18 0 -1 -0.58 0.38
    -18 0 1 0.31 0.52
    -18 0 1 1.04 1.05
    -18 0 1 -0.68 1.27
    -18 0 1 -0.5 0.56
    -18 0 1 -0.59 0.58
    17 1 -1 144.08 6.1
    17 1 -1 138.49 7.93
    17 1 -1 137.08 7.98
    -17 -1 1 128.65 5.77
    -17 -1 1 137.81 6.39
    -17 -1 1 135.68 6.3
    16 2 -1 0.12 0.61
    16 2 -1 0.61 0.27
    16 2 -1 -0.6 0.48
    -16 -2 1 -1.47 0.7
    -16 -2 1 0.46 0.46
    -16 -2 1 -0.07 0.44
    -16 -2 1 0.36 0.32
    -16 -2 1 -0.84 0.64
    15 3 -1 3.1 1.11
    15 3 -1 1.2 0.38
    15 3 -1 1.57 0.79
    15 3 -1 2.09 1.04
    15 3 -1 0.88 0.76
    -15 -3 1 1 0.36
    -15 -3 1 0.03 0.52
    -15 -3 1 1.91 0.67
    -15 -3 1 1.71 1.07
    -15 -3 1 1.09 0.98
    14 4 -1 20.03 2.58
    14 4 -1 27.07 1.74
    14 4 -1 27.38 3.07
    -14 -4 1 27.28 1.78
    -14 -4 1 28.8 2.29
    -14 -4 1 26.63 3.11
    -14 -4 1 23.94 2.77
    -14 -4 1 22.78 2.78
    -14 -4 1 29.29 2.26
    -14 -4 1 31.31 3.17
    13 5 -1 27.06 3.03
    13 5 -1 21.75 2.88
    13 5 -1 28.5 2.68
    13 5 -1 26.82 1.69
    13 5 -1 24.04 2.55
    -13 -5 1 26.69 2.77
    -13 -5 1 29.31 2.32
    -13 -5 1 17.72 3.62
    -13 -5 1 20.32 3.91
    -13 -5 1 28.99 1.75
    -13 -5 1 25.5 2.71
    -13 -5 1 26.53 2.18
    12 6 -1 2.86 1.03
    12 6 -1 4.78 1.28
    12 6 -1 4.61 0.62
    12 6 -1 4.94 1.26
    12 6 -1 7.72 1.56
    -12 -6 1 4.3 1.08
    -12 -6 1 5.05 0.64
    -12 -6 1 5.83 1.46
    -12 -6 1 3.5 1.06
    -12 -6 1 5.58 1.18
    -12 -6 1 4.18 1.32
    -12 -6 1 1.9 0.85
    -12 -6 1 4.47 1.03
    -12 -6 1 6.07 1.5
    11 7 -1 14.35 1.78
    11 7 -1 12.45 2.25
    11 7 -1 11.39 0.99
    11 7 -1 14.31 1.79
    11 7 -1 15.77 2.62
    -11 -7 1 10.99 1.35
    -11 -7 1 10.62 0.93
    -11 -7 1 12.84 1.73
    -11 -7 1 8.5 1.76
    -11 -7 1 11.33 1.62
    -11 -7 1 11.07 1.64
    -11 -7 1 9.95 1.46
    -11 -7 1 12.3 2.24
    -11 -7 1 9.05 1.3
    10 8 -1 46.97 3.92
    10 8 -1 45.01 4
    10 8 -1 51.68 3.61
    10 8 -1 48.96 2.41
    10 8 -1 46.08 3.49
    -10 -8 1 47.27 3.43
    -10 -8 1 46.36 3.41
    -10 -8 1 44.76 3.44
    -10 -8 1 48.5 3.26
    -10 -8 1 49.69 2.41
    -10 -8 1 45.2 3.12
    -10 -8 1 47.17 3.48
    9 9 -1 9.27 1.81
    9 9 -1 8.7 1.73
    9 9 -1 7.68 1.51
    9 9 -1 10.61 0.88
    9 9 -1 7.51 1.44
    -9 -9 1 6.31 1.23
    -9 -9 1 9.55 1.33
    -9 -9 1 6.59 1.25
    -9 -9 1 8.71 1.59
    -9 -9 1 8.3 0.78
    -9 -9 1 7.95 1.48
    -9 -9 1 6.97 1.33
    8 10 -1 1.16 0.5
    8 10 -1 1.54 0.76
    8 10 -1 1.39 0.5
    8 10 -1 1.61 0.38
    8 10 -1 1.14 0.49
    8 10 -1 1.82 0.66
    8 10 -1 1.22 0.51
    8 10 -1 1.04 0.57
    8 10 -1 2.2 0.81
    -8 -10 1 0.59 0.41
    -8 -10 1 0.92 0.55
    -8 -10 1 1.07 0.52
    -8 -10 1 1.25 0.34
    -8 -10 1 1.8 0.68
    -8 -10 1 1.29 0.59
    -8 -10 1 0.9 0.53
    7 11 -1 86.51 4.62
    7 11 -1 91.15 5.25
    7 11 -1 88.47 5.41
    7 11 -1 83.95 4.97
    7 11 -1 91.14 5.18
    7 11 -1 95.1 5.13
    7 11 -1 89.02 4.65
    7 11 -1 81.77 3.67
    7 11 -1 80.63 5.14
    -7 -11 1 86.8 3.7
    -7 -11 1 89.91 5.02
    -7 -11 1 90.11 5.13
    -7 -11 1 83.28 4.94
    -7 -11 1 82.73 4.97
    6 12 -1 7.35 0.73
    6 12 -1 7.23 1.51
    6 12 -1 8.08 1.59
    6 12 -1 6.02 1.29
    6 12 -1 8.53 1.11
    6 12 -1 8.5 1.63
    6 12 -1 7.55 1.05
    6 12 -1 5.19 1.23
    6 12 -1 6.37 1.45
    -6 -12 1 7.4 0.71
    -6 -12 1 4.73 1.14
    -6 -12 1 3.81 0.99
    -6 -12 1 6.19 1.3
    -6 -12 1 6.26 1.3
    5 13 -1 1.99 0.75
    5 13 -1 1.31 0.75
    5 13 -1 1.82 0.57
    5 13 -1 1.58 0.71
    5 13 -1 1.47 0.51
    5 13 -1 1.19 0.32
    5 13 -1 0.96 0.52
    5 13 -1 0.58 0.61
    5 13 -1 1.15 0.64
    -5 -13 1 0.69 0.5
    -5 -13 1 1.14 0.78
    -5 -13 1 1.87 0.76
    -5 -13 1 1.31 0.36
    -5 -13 1 1.27 0.65
    4 14 -1 6.02 1.26
    4 14 -1 5.82 0.68
    4 14 -1 6.34 1.44
    4 14 -1 4.88 1.22
    4 14 -1 6.15 1.18
    4 14 -1 7.64 1.09
    4 14 -1 7.13 1.6
    -4 -14 1 4.76 1.17
    -4 -14 1 5.61 1.78
    -4 -14 1 6.4 0.69
    -4 -14 1 5.75 1.33
    -4 -14 1 6.97 1.96
    3 15 -1 78.15 5.15
    3 15 -1 73.42 4.85
    3 15 -1 79.16 4.4
    3 15 -1 81.87 3.6
    3 15 -1 84.41 5.34
    3 15 -1 89.31 5.09
    3 15 -1 86.23 4.51
    -3 -15 1 77.94 4.94
    -3 -15 1 73.35 4.89
    -3 -15 1 75.8 5.16
    -3 -15 1 83.42 3.56
    -3 -15 1 84.94 5.35
    2 16 -1 52.17 3.77
    2 16 -1 55.55 2.7
    2 16 -1 53.11 3.86
    2 16 -1 57.45 3.57
    2 16 -1 56.43 3.53
    2 16 -1 54.55 4.25
    2 16 -1 53.56 4.15
    -2 -16 1 59.77 4.32
    -2 -16 1 66.84 5.58
    -2 -16 1 57.84 4.44
    -2 -16 1 58.69 4.54
    -2 -16 1 48.22 4.97
    -2 -16 1 63.53 4.38
    1 17 -1 16.61 1.28
    1 17 -1 16.19 2.12
    1 17 -1 16.23 2.03
    1 17 -1 19.16 1.9
    1 17 -1 17.58 2.24
    1 17 -1 17.35 2.01
    1 17 -1 16.99 1.82
    -1 -17 1 13.3 2.4
    -1 -17 1 18.14 1.84
    -1 -17 1 15.3 1.84
    -1 -17 1 18.07 2.17
    -1 -17 1 13.7 2.25
    -1 -17 1 15.49 2.26
    -1 -17 1 13.32 2.32
    -1 -17 1 16.4 1.24
    -1 -17 1 13.4 1.94
    0 18 -1 16.85 2
    0 18 -1 18.22 2.03
    0 18 -1 18.33 2.15
    0 18 -1 19.43 2.11
    0 18 -1 19.49 1.42
    0 -18 1 18.62 2.14
    0 -18 1 17.32 2.36
    0 -18 1 17.67 1.37
    0 -18 1 17.71 2.43
    0 -18 1 15.71 1.89
    0 -18 1 20 2.37
    0 -18 1 17.62 2.41
    -1 19 -1 9.47 1.72
    -1 19 -1 10.03 1.03
    -1 19 -1 11.67 1.97
    -1 19 -1 11.61 1.67
    -1 19 -1 13.33 1.78
    1 -19 1 10.27 2.14
    1 -19 1 13.36 2.38
    1 -19 1 7.8 1.54
    1 -19 1 16.76 2.98
    1 -19 1 8.13 1.59
    1 -19 1 11.55 1.13
    1 -19 1 14.32 2.74
    -2 20 -1 0.94 0.74
    -2 20 -1 0.98 0.78
    -2 20 -1 1.57 0.75
    -2 20 -1 0.39 0.3
    -2 20 -1 1.28 0.84
    2 -20 1 0.13 0.75
    2 -20 1 0.82 0.9
    2 -20 1 -0.06 0.57
    2 -20 1 -0.13 0.51
    2 -20 1 0.68 0.28
    2 -20 1 1.67 0.81
    2 -20 1 1.11 0.79
    -3 21 -1 20.15 2.49
    -3 21 -1 19.73 2.15
    -3 21 -1 18.76 2.48
    -3 21 -1 20.52 2.08
    3 -21 1 21.19 3.04
    3 -21 1 19.29 1.61
    3 -21 1 19.57 2.75
    3 -21 1 19.16 2.51
    3 -21 1 18.65 1.57
    3 -21 1 18.33 2.49
    3 -21 1 19.55 2.65
    3 -21 1 20.56 2.95
    -4 22 -1 3.7 1.5
    -4 22 -1 6.56 1.25
    -4 22 -1 6.99 2.1
    -4 22 -1 6.82 1.29
    4 -22 1 8.1 2.03
    4 -22 1 9.83 2.44
    4 -22 1 7.48 1.12
    4 -22 1 7.34 2.01
    4 -22 1 5.27 1.83
    18 -2 -1 5.18 1.56
    18 -2 -1 1.65 0.55
    18 -2 -1 1.16 1.25
    18 -2 -1 2.52 1.22
    18 -2 -1 0.22 0.77
    -18 2 1 2.21 1.11
    -18 2 1 1.67 0.52
    -18 2 1 1.22 0.74
    -18 2 1 1.18 0.79
    -18 2 1 1.59 1.09
    17 -1 -1 142.34 8.53
    17 -1 -1 139.63 8
    17 -1 -1 137.34 7.88
    17 -1 -1 148.95 8.57
    17 -1 -1 130.47 5.92
    -17 1 1 138.74 6.49
    -17 1 1 128.98 6.44
    -17 1 1 135.85 6.56
    -17 1 1 135.37 6.46
    -17 1 1 133.64 8.1
    -17 1 1 147.48 6.02
    -17 1 1 137.8 8.03
    16 0 -1 1.17 0.38
    16 0 -1 0.86 1.04
    16 0 -1 0.49 0.87
    16 0 -1 0.17 0.73
    16 0 -1 -0.14 0.58
    -16 0 1 0.13 0.38
    -16 0 1 -0.78 0.53
    -16 0 1 0.44 0.45
    -16 0 1 0.69 0.84
    -16 0 1 0.21 0.25
    15 1 -1 1.46 0.95
    15 1 -1 3.03 0.6
    15 1 -1 2.21 1.03
    15 1 -1 3.51 1.21
    15 1 -1 4.68 1.41
    -15 -1 1 4.24 0.74
    -15 -1 1 3 1.13
    -15 -1 1 2.72 0.99
    -15 -1 1 3.67 0.93
    -15 -1 1 2.99 0.79
    14 2 -1 24.86 1.64
    14 2 -1 23.03 4.02
    14 2 -1 29.96 2.74
    14 2 -1 23.29 2.78
    14 2 -1 25.08 2.62
    14 2 -1 20.62 2.62
    -14 -2 1 25.53 2.11
    -14 -2 1 26.02 2.76
    -14 -2 1 23.77 2.01
    -14 -2 1 22.37 2.77
    -14 -2 1 23.57 2.72
    -14 -2 1 23.77 1.61
    -14 -2 1 21.86 2.58
    13 3 -1 112.96 4.71
    13 3 -1 111.22 6.68
    13 3 -1 117.2 6.3
    13 3 -1 101.94 6.35
    13 3 -1 110.28 6.13
    -13 -3 1 110.69 6.57
    -13 -3 1 116.04 5.57
    -13 -3 1 106.93 6.65
    -13 -3 1 102.41 6.29
    -13 -3 1 120.58 5.55
    -13 -3 1 117.79 6.76
    -13 -3 1 116.31 4.8
    12 4 -1 10.53 1.84
    12 4 -1 9.7 0.89
    12 4 -1 7.94 1.84
    12 4 -1 7.71 1.77
    12 4 -1 11.51 1.96
    -12 -4 1 8.55 1.71
    -12 -4 1 11.07 2.02
    -12 -4 1 9.39 0.87
    -12 -4 1 9.48 1.87
    -12 -4 1 5.46 1.41
    -12 -4 1 8.48 1.11
    -12 -4 1 7.83 1.64
    -12 -4 1 9.61 1.17
    -12 -4 1 6.19 1.44
    11 5 -1 5.11 1.23
    11 5 -1 5.16 1.35
    11 5 -1 4.83 0.59
    11 5 -1 5.25 1.47
    11 5 -1 4.4 1.09
    -11 -5 1 7.04 1.43
    -11 -5 1 5.83 1.5
    -11 -5 1 3.13 0.79
    -11 -5 1 4.4 0.57
    -11 -5 1 4.78 1.05
    -11 -5 1 4.15 1.06
    -11 -5 1 4.74 1.17
    -11 -5 1 5.99 1.5
    -11 -5 1 7.04 1.48
    10 6 -1 -0.12 0.63
    10 6 -1 0.18 0.23
    10 6 -1 -0.16 0.35
    10 6 -1 -0.69 0.34
    -10 -6 1 0.19 0.37
    -10 -6 1 1.72 0.71
    -10 -6 1 0.44 0.28
    -10 -6 1 0.37 0.18
    -10 -6 1 0.3 0.24
    -10 -6 1 0.37 0.4
    -10 -6 1 0.47 0.45
    -10 -6 1 0.78 0.49
    -10 -6 1 -0.25 0.18
    9 7 -1 27.67 2.7
    9 7 -1 29.79 2.45
    9 7 -1 27.5 1.59
    9 7 -1 31.67 2.8
    9 7 -1 29.01 2.44
    -9 -7 1 25.81 2.57
    -9 -7 1 28.17 2.26
    -9 -7 1 26.38 2.4
    -9 -7 1 28.16 2.41
    -9 -7 1 29.65 2.25
    -9 -7 1 28.65 2.78
    -9 -7 1 29.09 2.47
    -9 -7 1 28.92 1.61
    -9 -7 1 29.05 2.45
    8 8 -1 22.72 2.35
    8 8 -1 22.96 2.15
    8 8 -1 24.33 2.18
    8 8 -1 25.34 1.43
    8 8 -1 22.09 2.25
    -8 -8 1 24.14 1.43
    -8 -8 1 25.29 2.16
    -8 -8 1 25.18 2.13
    -8 -8 1 24.28 2.14
    -8 -8 1 27.57 2.36
    -8 -8 1 24.29 2.18
    -8 -8 1 23.76 2.17
    7 9 -1 0.37 0.31
    7 9 -1 0.74 0.31
    7 9 -1 -0.37 0.24
    7 9 -1 0.54 0.38
    7 9 -1 -0.42 0.25
    7 9 -1 -0.02 0.18
    7 9 -1 0.35 0.29
    7 9 -1 0.08 0.15
    7 9 -1 0.14 0.12
    -7 -9 1 0.51 0.42
    -7 -9 1 0.17 0.21
    -7 -9 1 0.61 0.37
    -7 -9 1 0.27 0.14
    -7 -9 1 0.44 0.42
    6 10 -1 44.66 3.26
    6 10 -1 38.88 2.65
    6 10 -1 40.81 3.01
    6 10 -1 40.19 3.05
    6 10 -1 43.63 2.09
    6 10 -1 42.6 3.27
    6 10 -1 45.89 2.81
    -6 -10 1 41.28 2.03
    -6 -10 1 43.04 3.07
    -6 -10 1 38.47 2.9
    -6 -10 1 42.15 2.99
    -6 -10 1 42.75 3.07
    5 11 -1 39.22 2.91
    5 11 -1 39.59 2.93
    5 11 -1 33.05 3.13
    5 11 -1 41.26 3.03
    5 11 -1 32.6 2.81
    5 11 -1 37.66 1.88
    5 11 -1 33.95 3.68
    5 11 -1 36.79 2.89
    5 11 -1 34.43 2.83
    -5 -11 1 36.7 2.83
    -5 -11 1 40.83 2.98
    -5 -11 1 40.93 3.04
    -5 -11 1 37.91 1.93
    -5 -11 1 36.67 2.89
    4 12 -1 -0.09 0.39
    4 12 -1 0.19 0.4
    4 12 -1 0.81 0.28
    4 12 -1 0.63 0.55
    4 12 -1 0.83 0.54
    4 12 -1 0.66 0.44
    4 12 -1 -0.25 0.37
    -4 -12 1 0.84 0.25
    -4 -12 1 0.52 0.32
    -4 -12 1 0.44 0.34
    -4 -12 1 0.2 0.33
    -4 -12 1 0.45 0.38
    3 13 -1 1.54 0.51
    3 13 -1 1.93 0.59
    3 13 -1 3.35 1.07
    3 13 -1 2.39 0.97
    3 13 -1 0.9 0.55
    3 13 -1 1.74 0.39
    3 13 -1 1.41 0.62
    -3 -13 1 0.78 0.62
    -3 -13 1 1.48 0.63
    -3 -13 1 0.64 0.67
    -3 -13 1 1.77 0.39
    -3 -13 1 1.01 0.56
    2 14 -1 58.32 3.71
    2 14 -1 53.6 3.68
    2 14 -1 58.64 3.39
    2 14 -1 53.56 3.94
    2 14 -1 63.25 3.48
    2 14 -1 59.09 4.17
    2 14 -1 50.64 2.57
    -2 -14 1 54.73 2.61
    -2 -14 1 56.28 3.93
    -2 -14 1 59.23 3.95
    -2 -14 1 54.09 4.05
    -2 -14 1 55.37 4.01
    1 15 -1 70.54 4.25
    1 15 -1 67.97 4.12
    1 15 -1 65.49 4.52
    1 15 -1 66.38 3.9
    1 15 -1 67.97 3.94
    1 15 -1 71.08 4.76
    1 15 -1 68.3 3.1
    -1 -15 1 71.52 4.01
    -1 -15 1 63.49 4.65
    -1 -15 1 65.4 4.52
    -1 -15 1 70.27 4
    -1 -15 1 67.84 4.51
    -1 -15 1 73.77 4.85
    -1 -15 1 67.18 4.49
    -1 -15 1 74.41 3.19
    -1 -15 1 69.96 4.63
    0 16 -1 0.85 0.61
    0 16 -1 0.45 0.23
    0 16 -1 0.4 0.42
    0 16 -1 0.29 0.35
    0 16 -1 -0.43 0.57
    0 16 -1 0.63 0.45
    0 16 -1 0.74 0.45
    0 -16 1 0.4 0.46
    0 -16 1 0.85 0.55
    0 -16 1 0.59 0.3
    0 -16 1 0.84 0.58
    0 -16 1 1.07 0.69
    0 -16 1 1.76 0.73
    0 -16 1 1.42 0.65
    0 -16 1 0.34 0.56
    0 -16 1 0.58 0.45
    -1 17 -1 34.2 2.77
    -1 17 -1 29.94 2.51
    -1 17 -1 31.36 2.6
    -1 17 -1 29.64 3.26
    -1 17 -1 30.62 3.17
    -1 17 -1 30.9 1.88
    -1 17 -1 38.23 2.92
    1 -17 1 25.38 2.98
    1 -17 1 32.79 2.69
    1 -17 1 27.62 2.97
    1 -17 1 32.85 3.14
    1 -17 1 31.63 2.66
    1 -17 1 30.82 3.01
    1 -17 1 33.2 1.9
    1 -17 1 29.99 2.99
    1 -17 1 33.87 3.38
    -2 18 -1 58.82 3.74
    -2 18 -1 57.79 2.94
    -2 18 -1 57.64 4.05
    -2 18 -1 64.46 4.2
    -2 18 -1 54.51 3.62
    2 -18 1 58.16 2.94
    2 -18 1 59.15 4.04
    2 -18 1 57.48 4.76
    2 -18 1 61.53 4.82
    2 -18 1 58.61 4.68
    2 -18 1 59.04 4.03
    2 -18 1 57.99 4.85
    -3 19 -1 24.33 2.55
    -3 19 -1 21.94 2.49
    3 -19 1 28.9 3.26
    3 -19 1 22.38 2.71
    3 -19 1 22.34 2.46
    3 -19 1 25 2.97
    3 -19 1 22.31 1.63
    3 -19 1 27.84 3.07
    3 -19 1 19.21 2.35
    -4 20 -1 9.85 1.44
    -4 20 -1 11.2 1.61
    4 -20 1 9.17 2.07
    4 -20 1 15.79 2.97
    4 -20 1 12.06 1.15
    4 -20 1 7.81 1.9
    4 -20 1 14.68 2.47
    4 -20 1 7.6 1.87
    4 -20 1 15.5 2.92
    4 -20 1 11.83 1.17
    -5 21 -1 41.63 2.76
    -5 21 -1 39.25 2.65
    -5 21 -1 39.44 2.6
    -5 21 -1 44.78 3.03
    5 -21 1 34.54 5.01
    5 -21 1 39.89 3.96
    5 -21 1 32.27 3.68
    5 -21 1 26.24 5.05
    5 -21 1 34.57 2.28
    17 -3 -1 6.54 1.82
    17 -3 -1 8.59 2.26
    17 -3 -1 4.44 1.64
    17 -3 -1 6.45 0.84
    17 -3 -1 5.78 1.83
    -17 3 1 7.14 1.81
    -17 3 1 6.51 1.01
    -17 3 1 5.16 1.45
    -17 3 1 6.87 1.48
    -17 3 1 7.75 1.41
    16 -2 -1 0.83 0.74
    16 -2 -1 0.61 0.3
    16 -2 -1 -0.33 0.47
    16 -2 -1 -0.54 0.91
    16 -2 -1 0.35 0.65
    16 -2 -1 1.89 0.86
    16 -2 -1 0.67 0.83
    -16 2 1 -0.6 0.53
    -16 2 1 0.96 0.73
    -16 2 1 0.3 0.76
    -16 2 1 0.54 0.63
    -16 2 1 0.12 0.22
    15 -1 -1 5.06 1.31
    15 -1 -1 3.89 1.12
    15 -1 -1 2.88 1.5
    15 -1 -1 2.69 1
    15 -1 -1 2.55 1.01
    15 -1 -1 3.26 0.62
    15 -1 -1 5.57 1.83
    -15 1 1 5.16 1.62
    -15 1 1 4.1 0.75
    -15 1 1 5.78 1.57
    -15 1 1 2.97 0.87
    -15 1 1 3.98 0.95
    -15 1 1 4.89 1.42
    -15 1 1 4.18 1.43
    14 0 -1 0.17 0.41
    14 0 -1 0.02 0.7
    14 0 -1 0.31 0.58
    14 0 -1 -0.07 0.4
    14 0 -1 0.46 0.51
    14 0 -1 -0.19 0.09
    14 0 -1 -0.13 0.46
    14 0 -1 -0.19 0.41
    14 0 -1 -0.01 0.43
    -14 0 1 -0.06 0.2
    -14 0 1 1.12 0.5
    -14 0 1 0.05 0.27
    -14 0 1 0.49 0.54
    -14 0 1 0.15 0.7
    -14 0 1 -0.82 0.63
    -14 0 1 0.32 0.53
    13 1 -1 26.67 2.75
    13 1 -1 28.81 5.12
    13 1 -1 25.88 2.5
    13 1 -1 25.72 1.62
    13 1 -1 23.89 2.6
    13 1 -1 25.87 2.73
    13 1 -1 25.95 2.57
    13 1 -1 24.75 2.73
    -13 -1 1 25.35 2.64
    -13 -1 1 24.82 2.05
    -13 -1 1 25.49 2.78
    -13 -1 1 24.95 1.59
    -13 -1 1 21.26 2.5
    -13 -1 1 25.8 2.1
    -13 -1 1 21.97 2.49
    12 2 -1 101.4 5.47
    12 2 -1 93.25 5.29
    12 2 -1 96.74 5.66
    12 2 -1 90.62 5.64
    12 2 -1 90.64 4
    -12 -2 1 82 6.21
    -12 -2 1 92.29 5.61
    -12 -2 1 97.8 5.62
    -12 -2 1 92.33 3.94
    -12 -2 1 79.63 6.16
    -12 -2 1 94.15 4.63
    -12 -2 1 95.49 4.7
    11 3 -1 0.23 0.33
    11 3 -1 0.77 0.26
    11 3 -1 0.17 0.37
    11 3 -1 0.6 0.44
    11 3 -1 0.4 0.4
    -11 -3 1 0.38 0.42
    -11 -3 1 0.65 0.4
    -11 -3 1 0.3 0.46
    -11 -3 1 0.75 0.45
    -11 -3 1 0.62 0.32
    -11 -3 1 -0.15 0.38
    -11 -3 1 0.67 0.58
    -11 -3 1 0.55 0.32
    10 4 -1 2.35 0.75
    10 4 -1 2.93 0.51
    10 4 -1 2.19 0.75
    10 4 -1 2.98 0.81
    10 4 -1 3.83 1.07
    -10 -4 1 3.06 0.52
    -10 -4 1 2.44 0.8
    -10 -4 1 3.89 0.83
    -10 -4 1 3.72 1.02
    -10 -4 1 1.59 0.66
    -10 -4 1 4.38 0.88
    -10 -4 1 2.37 0.82
    -10 -4 1 3.73 1.03
    -10 -4 1 3.06 0.81
    9 5 -1 6.67 1.23
    9 5 -1 5.62 1.33
    9 5 -1 8.17 1.16
    9 5 -1 7.92 1.55
    9 5 -1 6.93 0.66
    -9 -5 1 6.96 0.67
    -9 -5 1 6.7 1.19
    -9 -5 1 8.6 1.25
    -9 -5 1 7.81 1.49
    -9 -5 1 7.74 1.57
    -9 -5 1 9.38 1.61
    -9 -5 1 8.33 1.55
    -9 -5 1 8.35 1.47
    -9 -5 1 5.91 1.05
    8 6 -1 399.2 15.93
    8 6 -1 402.97 15.54
    8 6 -1 398.02 15.45
    8 6 -1 401.26 14.12
    8 6 -1 424.11 16.22
    -8 -6 1 427.21 16.61
    -8 -6 1 366.56 15.68
    -8 -6 1 424.67 16.08
    -8 -6 1 408.92 16.74
    -8 -6 1 397.33 15.15
    -8 -6 1 420.89 16.19
    -8 -6 1 400.02 15.85
    -8 -6 1 398.79 15.09
    -8 -6 1 388.52 14.05
    7 7 -1 1.88 0.37
    7 7 -1 1.53 0.53
    7 7 -1 2.58 0.79
    7 7 -1 2.72 0.85
    7 7 -1 0.98 0.42
    -7 -7 1 1.29 0.54
    -7 -7 1 2.11 0.64
    -7 -7 1 1.22 0.53
    -7 -7 1 1.55 0.53
    -7 -7 1 1.79 0.36
    -7 -7 1 0.99 0.4
    -7 -7 1 1.37 0.54
    -7 -7 1 1.92 0.63
    -7 -7 1 4.02 0.95
    6 8 -1 0.8 0.22
    6 8 -1 0.34 0.34
    6 8 -1 0.78 0.44
    6 8 -1 0.28 0.34
    6 8 -1 0 0.21
    -6 -8 1 0.67 0.23
    -6 -8 1 0.78 0.34
    -6 -8 1 0.68 0.35
    -6 -8 1 0.75 0.43
    -6 -8 1 0.55 0.24
    5 9 -1 18.58 1.55
    5 9 -1 17.03 1.74
    5 9 -1 18.39 1.12
    5 9 -1 18.86 1.78
    5 9 -1 15.02 1.71
    5 9 -1 18.24 1.83
    5 9 -1 18.02 1.78
    5 9 -1 18.83 1.56
    5 9 -1 20.54 1.99
    -5 -9 1 16.78 1.73
    -5 -9 1 18.9 1.12
    -5 -9 1 20.21 1.82
    -5 -9 1 18.15 1.74
    -5 -9 1 15.39 1.63
    4 10 -1 435.09 15.99
    4 10 -1 433.01 15.99
    4 10 -1 414.25 16.71
    4 10 -1 442.03 16.74
    4 10 -1 443.93 16.89
    4 10 -1 436.62 16.8
    4 10 -1 421.31 15.16
    4 10 -1 464 16.87
    4 10 -1 461.63 16.86
    -4 -10 1 386.7 17
    -4 -10 1 441.78 16.4
    -4 -10 1 423.62 16.21
    -4 -10 1 444.21 14.67
    -4 -10 1 406.55 16.97
    3 11 -1 1 0.38
    3 11 -1 1.58 0.63
    3 11 -1 1.04 0.27
    3 11 -1 0.05 0.32
    3 11 -1 1.76 0.61
    3 11 -1 1.62 0.46
    3 11 -1 1.58 0.52
    -3 -11 1 0.82 0.4
    -3 -11 1 1.8 0.37
    -3 -11 1 1.74 0.63
    -3 -11 1 0.91 0.51
    -3 -11 1 1.28 0.56
    2 12 -1 1.72 0.36
    2 12 -1 2.3 0.79
    2 12 -1 1.61 0.5
    2 12 -1 1.96 0.62
    2 12 -1 2.39 0.75
    2 12 -1 0.65 0.39
    2 12 -1 2.8 0.77
    -2 -12 1 1.52 0.58
    -2 -12 1 1.77 0.55
    -2 -12 1 2 0.69
    -2 -12 1 1.35 0.46
    -2 -12 1 2.96 0.92
    -2 -12 1 2.89 0.89
    -2 -12 1 2.53 0.44
    1 13 -1 73.81 3.91
    1 13 -1 66.96 4.47
    1 13 -1 68.65 3.83
    1 13 -1 75.29 4.13
    1 13 -1 74.99 3.14
    1 13 -1 75.31 4.59
    1 13 -1 69.71 4.09
    -1 -13 1 70.68 4.61
    -1 -13 1 83.07 4.64
    -1 -13 1 69.19 4.4
    -1 -13 1 71.46 3.84
    -1 -13 1 71.25 3.85
    -1 -13 1 71.56 3.1
    -1 -13 1 74.34 4.49
    -1 -13 1 69.29 4.32
    -1 -13 1 69.2 4.54
    0 14 -1 0.47 0.38
    0 14 -1 0.59 0.24
    0 14 -1 -0.17 0.22
    0 14 -1 -0.05 0.43
    0 14 -1 -0.11 0.3
    0 14 -1 -0.24 0.32
    0 14 -1 -0.32 0.22
    0 -14 1 1.13 0.32
    0 -14 1 0.97 0.59
    0 -14 1 0.77 0.49
    0 -14 1 0.1 0.28
    0 -14 1 1.06 0.58
    0 -14 1 0.88 0.48
    0 -14 1 0.26 0.36
    -1 15 -1 0.4 0.5
    -1 15 -1 0.14 0.35
    -1 15 -1 0.21 0.5
    -1 15 -1 0.9 0.41
    -1 15 -1 0 0.21
    -1 15 -1 0.47 0.39
    1 -15 1 0.28 0.45
    1 -15 1 -0.18 0.46
    1 -15 1 0.06 0.34
    1 -15 1 0.1 0.53
    1 -15 1 -0.02 0.36
    1 -15 1 1.27 0.34
    1 -15 1 0.57 0.46
    1 -15 1 0.19 0.29
    1 -15 1 0.21 0.33
    -2 16 -1 2.26 0.97
    -2 16 -1 3.02 0.87
    -2 16 -1 3.07 0.95
    -2 16 -1 2.96 0.83
    -2 16 -1 1.86 0.7
    -2 16 -1 2.73 0.53
    -2 16 -1 1.96 0.98
    2 -16 1 1.9 0.82
    2 -16 1 3.01 1.3
    2 -16 1 2.27 0.89
    2 -16 1 1.92 1.01
    2 -16 1 2.35 0.48
    2 -16 1 1.4 0.67
    2 -16 1 2.22 0.8
    2 -16 1 1.19 0.66
    2 -16 1 2.32 0.76
    -3 17 -1 1.03 0.57
    -3 17 -1 0.46 0.5
    -3 17 -1 -0.05 0.36
    -3 17 -1 -0.48 0.72
    -3 17 -1 0.77 0.71
    -3 17 -1 0.66 0.54
    3 -17 1 0.18 0.66
    3 -17 1 0.14 0.49
    3 -17 1 0.38 0.66
    3 -17 1 0.55 0.74
    3 -17 1 -0.08 0.49
    3 -17 1 0.58 0.25
    3 -17 1 0.9 0.64
    3 -17 1 0.42 0.6
    3 -17 1 0.48 0.6
    -4 18 -1 0.83 0.66
    -4 18 -1 -0.05 0.46
    -4 18 -1 1.06 0.58
    -4 18 -1 0.91 0.68
    4 -18 1 1.76 0.85
    4 -18 1 0.27 0.68
    4 -18 1 1.82 0.84
    4 -18 1 1.71 0.78
    4 -18 1 1.04 0.36
    4 -18 1 0.89 0.78
    4 -18 1 1.71 0.83
    4 -18 1 1.63 0.46
    -5 19 -1 7.48 1.17
    -5 19 -1 6.81 1.16
    5 -19 1 6.53 0.87
    5 -19 1 4.27 1.17
    5 -19 1 5.53 1.49
    5 -19 1 5.99 1.49
    5 -19 1 5.4 1.54
    5 -19 1 5.81 1.58
    5 -19 1 7.97 0.88
    5 -19 1 5.9 1.48
    -6 20 -1 4.7 0.8
    -6 20 -1 5.1 0.89
    -6 20 -1 4.16 0.85
    -6 20 -1 6.2 0.84
    6 -20 1 5.39 0.89
    6 -20 1 5.45 0.9
    6 -20 1 4.21 1.47
    6 -20 1 4.87 1.64
    6 -20 1 4.68 1.5
    6 -20 1 4.23 1.34
    7 -21 1 2.74 1.74
    7 -21 1 2.05 2.13
    17 -5 -1 1.73 1.06
    17 -5 -1 1.05 0.86
    17 -5 -1 -0.33 1.55
    17 -5 -1 0.35 1.35
    17 -5 -1 0.21 0.99
    17 -5 -1 0.12 0.35
    -17 5 1 0.88 1.11
    -17 5 1 -0.84 0.38
    -17 5 1 -0.64 0.98
    -17 5 1 0.03 0.96
    -17 5 1 0.59 0.91
    16 -4 -1 7.86 0.93
    16 -4 -1 8 1.65
    16 -4 -1 8.17 2.02
    16 -4 -1 5.75 2.5
    16 -4 -1 7.24 1.86
    16 -4 -1 7.1 1.7
    -16 4 1 9.51 1.99
    -16 4 1 6.23 1.46
    -16 4 1 8.85 2.04
    -16 4 1 9.85 1.7
    -16 4 1 7.96 0.95
    15 -3 -1 1.57 0.9
    15 -3 -1 1.34 0.92
    15 -3 -1 2.29 0.57
    15 -3 -1 1.48 0.86
    15 -3 -1 1.21 0.81
    15 -3 -1 1.22 0.87
    15 -3 -1 0.91 0.86
    -15 3 1 1.76 0.85
    -15 3 1 1.49 0.42
    -15 3 1 1.26 0.69
    -15 3 1 1.97 0.86
    -15 3 1 2.89 1.1
    14 -2 -1 25.11 2.65
    14 -2 -1 24.24 2.91
    14 -2 -1 22.61 2.63
    14 -2 -1 23.4 1.61
    14 -2 -1 23.06 2.79
    14 -2 -1 26.95 2.62
    14 -2 -1 22.81 2.68
    -14 2 1 26 2.96
    -14 2 1 24.97 2.17
    -14 2 1 25.16 2.21
    -14 2 1 28.53 2.94
    -14 2 1 24.61 1.65
    -14 2 1 24.28 2.68
    -14 2 1 24.29 2.59
    13 -1 -1 26.02 2.47
    13 -1 -1 24.33 2.67
    13 -1 -1 25.88 2.73
    13 -1 -1 25.96 2.51
    13 -1 -1 19.4 2.55
    13 -1 -1 23.32 2.46
    13 -1 -1 24.38 2.58
    13 -1 -1 24.41 1.58
    13 -1 -1 27.54 2.71
    -13 1 1 23.48 3.03
    -13 1 1 22.67 3.07
    -13 1 1 29.61 2.72
    -13 1 1 22.86 2.51
    -13 1 1 25 1.58
    12 0 -1 0.29 0.48
    12 0 -1 0.22 0.23
    12 0 -1 -0.03 0.15
    12 0 -1 -0.13 0.26
    12 0 -1 0.38 0.56
    12 0 -1 0.47 0.38
    12 0 -1 -0.01 0.49
    12 0 -1 -0.41 0.29
    12 0 -1 -0.73 0.36
    -12 0 1 0.53 0.5
    -12 0 1 0.64 0.58
    -12 0 1 0.36 0.41
    -12 0 1 0.57 0.54
    -12 0 1 0.14 0.12
    11 1 -1 2.11 0.84
    11 1 -1 2.89 0.84
    11 1 -1 1.19 0.59
    11 1 -1 2.58 0.9
    11 1 -1 2.38 0.73
    11 1 -1 1.57 0.67
    11 1 -1 1.88 0.41
    -11 -1 1 1.88 0.42
    -11 -1 1 1.93 0.73
    -11 -1 1 1.59 0.66
    -11 -1 1 1.76 0.71
    -11 -1 1 1.63 0.49
    10 2 -1 125.85 6.43
    10 2 -1 125.69 6.37
    10 2 -1 133.1 6.25
    10 2 -1 111.16 6.09
    10 2 -1 127.81 4.98
    10 2 -1 135.79 6.25
    10 2 -1 130.25 6.59
    -10 -2 1 118.58 6.09
    -10 -2 1 131.19 4.98
    -10 -2 1 117.85 6.13
    -10 -2 1 132.74 5.78
    -10 -2 1 130.36 6.48
    -10 -2 1 124.44 6.45
    -10 -2 1 126.26 6.54
    -10 -2 1 121.33 6.31
    -10 -2 1 132.17 5.73
    9 3 -1 64.45 2.83
    9 3 -1 66.43 3.82
    9 3 -1 67.31 4.08
    9 3 -1 65.96 4.15
    9 3 -1 65.55 3.76
    -9 -3 1 60.58 3.92
    -9 -3 1 68.39 3.51
    -9 -3 1 62.2 3.9
    -9 -3 1 63.85 2.8
    -9 -3 1 61.11 4.02
    -9 -3 1 62.53 3.83
    -9 -3 1 65.29 3.8
    -9 -3 1 69.48 3.48
    -9 -3 1 65.2 3.76
    8 4 -1 193.11 8.92
    8 4 -1 208.39 8.53
    8 4 -1 201.36 7.38
    8 4 -1 202.96 8.89
    8 4 -1 210.57 8.61
    -8 -4 1 203.18 8.73
    -8 -4 1 202.01 8.56
    -8 -4 1 198.21 8.92
    -8 -4 1 211.68 7.45
    -8 -4 1 203.68 9.07
    -8 -4 1 206.53 8.22
    -8 -4 1 205.68 8.28
    -8 -4 1 210.2 8.58
    -8 -4 1 194.15 8.58
    7 5 -1 24.78 2.14
    7 5 -1 26.64 2.28
    7 5 -1 27.34 2.03
    7 5 -1 23.12 1.94
    7 5 -1 25.48 1.35
    -7 -5 1 28.16 2.41
    -7 -5 1 30.74 2.2
    -7 -5 1 26.08 1.95
    -7 -5 1 27.9 2.11
    -7 -5 1 26.18 1.41
    -7 -5 1 24.59 2.05
    -7 -5 1 27.71 2.37
    -7 -5 1 29.79 2.13
    -7 -5 1 28.84 1.99
    6 6 -1 54.6 2.35
    6 6 -1 57.08 3.26
    6 6 -1 54.17 3.13
    6 6 -1 57.67 3.23
    6 6 -1 52.78 3.36
    6 6 -1 51.82 3.4
    6 6 -1 54.48 3.1
    -6 -6 1 51.02 3.38
    -6 -6 1 48.38 2.9
    -6 -6 1 55 3.43
    -6 -6 1 51.76 3.05
    -6 -6 1 52.75 3.08
    -6 -6 1 54.97 3.08
    -6 -6 1 52.05 3.02
    -6 -6 1 50.94 3.06
    -6 -6 1 54.89 2.3
    5 7 -1 31.32 1.47
    5 7 -1 30.78 2.19
    5 7 -1 24.77 2.16
    5 7 -1 29.51 2.28
    5 7 -1 29.26 2.11
    5 7 -1 30.28 2.2
    5 7 -1 25.65 2.06
    -5 -7 1 29.5 2.39
    -5 -7 1 30.22 2.17
    -5 -7 1 26.94 2.05
    -5 -7 1 29.18 2.32
    -5 -7 1 25.98 2.24
    -5 -7 1 30.51 1.47
    -5 -7 1 32.8 2.5
    4 8 -1 324.96 12.48
    4 8 -1 327.65 11.84
    4 8 -1 328.98 12.44
    4 8 -1 294.43 12.19
    4 8 -1 317.7 11.81
    4 8 -1 324.28 11.12
    4 8 -1 306.02 12.32
    4 8 -1 312.51 12.49
    4 8 -1 330.7 12.39
    -4 -8 1 313.66 12.1
    -4 -8 1 297.89 12.06
    -4 -8 1 311.84 12.26
    -4 -8 1 318.58 12.22
    -4 -8 1 326.82 10.98
    3 9 -1 27.01 2.08
    3 9 -1 26.73 1.36
    3 9 -1 28.21 2.21
    3 9 -1 29.57 2.2
    3 9 -1 25.12 2.07
    3 9 -1 25.02 2.07
    3 9 -1 26.51 1.77
    3 9 -1 28.57 1.8
    3 9 -1 24.93 2.04
    -3 -9 1 25.18 2.02
    -3 -9 1 26.9 1.37
    -3 -9 1 29.68 2.19
    -3 -9 1 27.51 2.19
    -3 -9 1 23.83 2.09
    2 10 -1 1.04 0.4
    2 10 -1 0.14 0.21
    2 10 -1 -0.02 0.25
    2 10 -1 1.13 0.4
    2 10 -1 0.62 0.31
    -2 -10 1 0.11 0.09
    -2 -10 1 -0.32 0.22
    -2 -10 1 -0.17 0.09
    -2 -10 1 -0.18 0.23
    -2 -10 1 0.35 0.21
    -2 -10 1 0.22 0.17
    -2 -10 1 0.12 0.18
    1 11 -1 57.49 3.89
    1 11 -1 61.75 3.45
    1 11 -1 64.03 3.3
    1 11 -1 62.45 2.64
    1 11 -1 59.22 4.01
    1 11 -1 57.28 3.43
    1 11 -1 64.57 3.32
    -1 -11 1 65.68 3.99
    -1 -11 1 60.39 3.88
    -1 -11 1 60.76 3.76
    -1 -11 1 61.48 3.24
    -1 -11 1 64.03 3.78
    -1 -11 1 60.77 3.23
    -1 -11 1 59.44 2.62
    0 12 -1 56.83 3.82
    0 12 -1 63.44 2.68
    0 12 -1 59.68 4.18
    0 12 -1 57.43 3.34
    0 12 -1 60.08 3.45
    0 12 -1 63.63 4.06
    0 12 -1 61.43 4.14
    0 -12 1 55.2 3.71
    0 -12 1 63.32 3.43
    0 -12 1 60.74 3.38
    0 -12 1 60.95 3.88
    0 -12 1 63.9 2.72
    0 -12 1 63.2 4.1
    0 -12 1 62.37 3.86
    0 -12 1 61.71 3.91
    0 -12 1 65.56 4.13
    -1 13 -1 0.2 0.2
    -1 13 -1 0.3 0.15
    -1 13 -1 1.03 0.41
    -1 13 -1 0.59 0.48
    -1 13 -1 0.34 0.3
    -1 13 -1 0.33 0.27
    -1 13 -1 -0.08 0.34
    1 -13 1 0.6 0.23
    1 -13 1 0.2 0.41
    1 -13 1 0.02 0.27
    1 -13 1 1.03 0.59
    1 -13 1 0.92 0.53
    1 -13 1 0.43 0.42
    1 -13 1 0.57 0.45
    1 -13 1 0.48 0.32
    1 -13 1 0.17 0.31
    -2 14 -1 3.86 0.99
    -2 14 -1 3.78 0.95
    -2 14 -1 3.82 0.49
    -2 14 -1 2.54 0.66
    -2 14 -1 2.29 0.7
    -2 14 -1 3.8 1.16
    -2 14 -1 4.43 1.05
    2 -14 1 3.28 1.06
    2 -14 1 3.77 0.48
    2 -14 1 3.77 1.07
    2 -14 1 3.48 1.05
    2 -14 1 3.61 0.83
    2 -14 1 3.67 0.99
    2 -14 1 3.13 0.77
    2 -14 1 3.29 1.03
    2 -14 1 3.16 0.96
    -3 15 -1 79.38 4.76
    -3 15 -1 82.78 3.63
    -3 15 -1 85.05 4.26
    -3 15 -1 82.79 4.15
    -3 15 -1 80.47 5.37
    -3 15 -1 78.68 5.17
    -3 15 -1 88.85 4.93
    3 -15 1 89.12 5.35
    3 -15 1 88.72 5.33
    3 -15 1 88.87 4.96
    3 -15 1 86.15 3.75
    3 -15 1 86.1 5.47
    3 -15 1 86.6 5.39
    3 -15 1 89.07 4.96
    3 -15 1 85.27 5.32
    3 -15 1 84.8 5.51
    -4 16 -1 1.87 0.84
    -4 16 -1 1.3 0.57
    -4 16 -1 3.71 1.15
    -4 16 -1 1.17 0.59
    -4 16 -1 1.04 0.73
    -4 16 -1 1.03 0.76
    4 -16 1 2.03 0.51
    4 -16 1 0.48 0.71
    4 -16 1 2.3 0.88
    4 -16 1 2.33 0.49
    4 -16 1 0.87 0.56
    4 -16 1 0.94 0.66
    4 -16 1 1.21 0.88
    4 -16 1 1.66 0.83
    -5 17 -1 5.21 0.9
    -5 17 -1 6.46 0.93
    -5 17 -1 6.41 1.03
    -5 17 -1 4.88 1.32
    -5 17 -1 4.2 1.32
    -5 17 -1 5.57 1
    5 -17 1 5.46 0.7
    5 -17 1 6.65 1.6
    5 -17 1 5.28 0.72
    5 -17 1 7.95 2.01
    5 -17 1 4.39 1.28
    5 -17 1 6.29 1.58
    5 -17 1 5.2 1.61
    5 -17 1 5.3 1.31
    -6 18 -1 81.21 3.69
    -6 18 -1 75.22 3.6
    -6 18 -1 81.17 3.73
    -6 18 -1 78.26 3.68
    6 -18 1 77.92 3.71
    6 -18 1 88.28 5.95
    6 -18 1 76.89 5.74
    6 -18 1 78.53 5.33
    6 -18 1 79.46 3.75
    6 -18 1 72.62 5.2
    6 -18 1 75 5.49
    6 -18 1 73.53 5.55
    7 -19 1 41.06 2.42
    7 -19 1 37.74 2.34
    7 -19 1 33.55 3.55
    7 -19 1 36.95 3.82
    8 -20 1 1.03 0.99
    8 -20 1 0.82 0.88
    8 -20 1 2.46 0.54
    17 -7 -1 67.43 5.34
    17 -7 -1 80.32 5.63
    17 -7 -1 58.34 5.04
    17 -7 -1 72.52 5.53
    17 -7 -1 75.35 6.01
    17 -7 -1 70.14 5.65
    -17 7 1 50.27 6.56
    -17 7 1 70.72 3.51
    -17 7 1 63.58 4.39
    -17 7 1 66.6 4.58
    -17 7 1 47.43 6.28
    16 -6 -1 9.99 1.86
    16 -6 -1 13.68 1.25
    16 -6 -1 11.51 2.57
    16 -6 -1 15.41 2.62
    16 -6 -1 10.67 1.95
    16 -6 -1 15.63 2.72
    16 -6 -1 13.59 2.82
    -16 6 1 16.26 1.36
    -16 6 1 14.9 2.01
    -16 6 1 14.18 1.98
    -16 6 1 13.71 1.97
    -16 6 1 13.47 2.01
    15 -5 -1 12.03 2.13
    15 -5 -1 10.29 2.17
    15 -5 -1 11.7 2.06
    15 -5 -1 9.48 1.96
    15 -5 -1 9.63 2.14
    15 -5 -1 9.17 2.03
    15 -5 -1 13.2 1.15
    -15 5 1 11.35 1.65
    -15 5 1 12.58 1.68
    -15 5 1 13.77 1.9
    -15 5 1 15.54 1.93
    -15 5 1 13.15 1.18
    14 -4 -1 31.28 3.2
    14 -4 -1 26.51 2.71
    14 -4 -1 28.06 2.7
    14 -4 -1 30.09 5.05
    14 -4 -1 32.48 4.63
    14 -4 -1 28.16 2.84
    14 -4 -1 24.15 2.8
    14 -4 -1 27.68 1.79
    14 -4 -1 23.95 2.61
    -14 4 1 25.73 2.66
    -14 4 1 28.54 2.42
    -14 4 1 23.16 2.17
    -14 4 1 25 1.68
    -14 4 1 25 2.54
    13 -3 -1 110.37 6.12
    13 -3 -1 117.75 6.27
    13 -3 -1 108.69 4.62
    13 -3 -1 115.44 6.12
    13 -3 -1 98.19 7.25
    13 -3 -1 97.25 7.17
    13 -3 -1 111.24 6.18
    -13 3 1 108.89 4.67
    -13 3 1 110.15 5.53
    -13 3 1 111.32 6.18
    -13 3 1 109.04 6.04
    -13 3 1 104.24 6.65
    -13 3 1 111.02 6.6
    -13 3 1 124.75 5.78
    12 -2 -1 93.81 5.54
    12 -2 -1 97.04 5.39
    12 -2 -1 99.48 5.41
    12 -2 -1 94.44 3.99
    12 -2 -1 84.5 5.47
    12 -2 -1 88.05 5.33
    12 -2 -1 96.2 5.32
    12 -2 -1 86.31 5.53
    12 -2 -1 94.65 5.65
    -12 2 1 95.8 5.4
    -12 2 1 91.94 5.22
    -12 2 1 91.02 5.55
    -12 2 1 89.27 5.63
    -12 2 1 91.32 3.93
    11 -1 -1 1.97 0.78
    11 -1 -1 2.6 0.93
    11 -1 -1 0.78 0.63
    11 -1 -1 1.54 0.69
    11 -1 -1 1.48 0.55
    11 -1 -1 0.62 0.51
    11 -1 -1 0.36 0.38
    11 -1 -1 1.58 0.36
    11 -1 -1 1.05 0.44
    -11 1 1 1.66 0.6
    -11 1 1 1.51 0.78
    -11 1 1 1.65 0.39
    -11 1 1 1.52 0.56
    -11 1 1 1.45 0.66
    10 0 -1 0.04 0.22
    10 0 -1 -0.13 0.13
    10 0 -1 0.16 0.23
    10 0 -1 -0.01 0.21
    10 0 -1 0.05 0.1
    -10 0 1 0.42 0.39
    -10 0 1 -0.14 0.19
    -10 0 1 -0.19 0.32
    -10 0 1 0.99 0.5
    9 1 -1 59.77 3.51
    9 1 -1 61.94 3.79
    9 1 -1 53.06 3.34
    9 1 -1 64.23 3.85
    9 1 -1 60.64 2.63
    9 1 -1 59.25 3.66
    9 1 -1 60.88 3.72
    -9 -1 1 61.57 2.89
    -9 -1 1 60.76 3.58
    -9 -1 1 57.99 3.55
    -9 -1 1 57.96 3.66
    -9 -1 1 59.7 3.78
    -9 -1 1 58.35 3.66
    -9 -1 1 63.95 3.86
    8 2 -1 123.95 5.72
    8 2 -1 128.06 5.98
    8 2 -1 127.24 5.71
    8 2 -1 118.93 5.91
    8 2 -1 124.61 6.07
    8 2 -1 122.09 4.73
    8 2 -1 129.43 5.93
    -8 -2 1 121.62 5.69
    -8 -2 1 120.37 5.33
    -8 -2 1 123.51 5.82
    -8 -2 1 131.22 5.48
    -8 -2 1 111.42 4.94
    -8 -2 1 117.24 5.6
    -8 -2 1 124.72 5.92
    -8 -2 1 135.03 6.11
    -8 -2 1 123.93 6.08
    7 3 -1 1.98 0.62
    7 3 -1 1.15 0.46
    7 3 -1 0.93 0.38
    7 3 -1 1.61 0.31
    7 3 -1 1.98 0.59
    -7 -3 1 1.66 0.54
    -7 -3 1 1.93 0.63
    -7 -3 1 2.95 0.63
    -7 -3 1 2.04 0.6
    -7 -3 1 1.8 0.5
    -7 -3 1 2.45 0.66
    -7 -3 1 1.77 0.33
    -7 -3 1 2.13 0.71
    -7 -3 1 2.53 0.81
    6 4 -1 18.06 0.99
    6 4 -1 15.67 1.56
    6 4 -1 17.87 1.5
    6 4 -1 15.43 1.4
    6 4 -1 18.2 1.69
    -6 -4 1 16.71 0.95
    -6 -4 1 16.56 1.36
    -6 -4 1 15.74 1.63
    -6 -4 1 15.14 1.34
    -6 -4 1 19.79 1.92
    -6 -4 1 16.37 1.47
    -6 -4 1 14.29 1.33
    -6 -4 1 15.8 1.31
    -6 -4 1 14.41 1.35
    5 5 -1 0.54 0.33
    5 5 -1 0.82 0.36
    5 5 -1 0.64 0.17
    5 5 -1 0.47 0.24
    5 5 -1 0.76 0.33
    5 5 -1 0.58 0.31
    5 5 -1 1.06 0.46
    -5 -5 1 0.15 0.16
    -5 -5 1 0.29 0.21
    -5 -5 1 0.38 0.28
    -5 -5 1 0.29 0.21
    -5 -5 1 0.36 0.17
    4 6 -1 1.47 0.48
    4 6 -1 1.07 0.39
    4 6 -1 1.15 0.42
    4 6 -1 1.26 0.43
    4 6 -1 1.41 0.48
    4 6 -1 1.52 0.28
    4 6 -1 1.38 0.45
    -4 -6 1 0.68 0.3
    -4 -6 1 1.44 0.27
    -4 -6 1 0.69 0.27
    -4 -6 1 1.62 0.53
    -4 -6 1 1.41 0.53
    -4 -6 1 1.54 0.46
    -4 -6 1 1.9 0.52
    3 7 -1 66.85 3.09
    3 7 -1 71.62 3.58
    3 7 -1 67.82 3.59
    3 7 -1 67.1 3.1
    3 7 -1 68.62 2.67
    3 7 -1 64.42 3.46
    3 7 -1 63.33 3.47
    3 7 -1 60.81 3.45
    3 7 -1 69.38 3.58
    -3 -7 1 66.36 3.46
    -3 -7 1 68.92 2.67
    -3 -7 1 62.49 3.44
    -3 -7 1 63.37 3.52
    -3 -7 1 71.4 3.5
    2 8 -1 85.47 3.72
    2 8 -1 90.17 4.22
    2 8 -1 79.51 4.17
    2 8 -1 87.31 3.25
    2 8 -1 83.23 4.28
    2 8 -1 71.06 3.89
    2 8 -1 85.61 3.71
    -2 -8 1 86.81 4.23
    -2 -8 1 83.64 3.25
    -2 -8 1 85.06 4.16
    -2 -8 1 80.04 4.64
    -2 -8 1 83.1 4.63
    1 9 -1 84.37 3.81
    1 9 -1 82.37 3.79
    1 9 -1 85.47 4.11
    1 9 -1 82.49 4.39
    1 9 -1 83.12 4.02
    1 9 -1 77.62 3.21
    1 9 -1 84.26 4.35
    -1 -9 1 95.82 4.95
    -1 -9 1 93.45 4.91
    -1 -9 1 85.37 3.38
    -1 -9 1 88.92 4.47
    -1 -9 1 85.52 3.9
    -1 -9 1 80.63 4.31
    -1 -9 1 83.55 3.89
    0 10 -1 39.16 2.39
    0 10 -1 40.16 2.85
    0 10 -1 36.63 1.77
    0 10 -1 38.51 2.35
    0 10 -1 39.92 2.74
    0 10 -1 38.18 2.41
    0 10 -1 42.48 2.44
    0 -10 1 39.49 1.83
    0 -10 1 44.94 3.03
    0 -10 1 40.53 2.38
    0 -10 1 43.8 2.45
    0 -10 1 41.04 2.76
    0 -10 1 39.55 2.78
    0 -10 1 35.63 2.76
    0 -10 1 38.16 2.71
    0 -10 1 37.97 2.67
    -1 11 -1 10.43 1.11
    -1 11 -1 8.21 0.99
    -1 11 -1 10.24 1.14
    -1 11 -1 10.75 1.17
    -1 11 -1 9.94 0.73
    -1 11 -1 7.88 1.16
    -1 11 -1 6.87 1.27
    1 -11 1 10.88 1.43
    1 -11 1 8.62 0.68
    1 -11 1 6.66 1.24
    1 -11 1 7.89 1.18
    1 -11 1 9.2 1.25
    1 -11 1 9.31 1.08
    1 -11 1 8.83 1.06
    1 -11 1 9.11 1.2
    1 -11 1 5.31 1.19
    -2 12 -1 17.91 1.97
    -2 12 -1 19.94 2.02
    -2 12 -1 19.68 1.77
    -2 12 -1 17.78 1.47
    -2 12 -1 16.52 1.09
    -2 12 -1 15.33 1.4
    -2 12 -1 20.01 1.79
    2 -12 1 15.91 1.86
    2 -12 1 15.17 1.72
    2 -12 1 13.22 1.69
    2 -12 1 19.01 1.92
    2 -12 1 15.92 1.04
    2 -12 1 16.51 1.62
    2 -12 1 16.11 1.8
    2 -12 1 16.09 1.6
    2 -12 1 19.13 1.92
    -3 13 -1 5.95 1.39
    -3 13 -1 4.44 1.08
    -3 13 -1 6.88 0.84
    -3 13 -1 5.84 1.2
    -3 13 -1 4.87 0.57
    -3 13 -1 5.1 0.76
    -3 13 -1 6.07 1.4
    3 -13 1 5.81 1.25
    3 -13 1 4.98 1.25
    3 -13 1 6.09 1.28
    3 -13 1 5.68 1.42
    3 -13 1 6.48 1.28
    3 -13 1 5.17 1.28
    3 -13 1 5.08 0.57
    -4 14 -1 44.95 3.6
    -4 14 -1 36.23 3.19
    -4 14 -1 38.43 3.01
    -4 14 -1 37.26 2.34
    -4 14 -1 36.97 2.96
    -4 14 -1 41.86 2.38
    4 -14 1 41.55 3.1
    4 -14 1 40.89 2.11
    4 -14 1 37.42 3.25
    4 -14 1 39.45 3.3
    4 -14 1 37.62 3.31
    4 -14 1 41.84 3.07
    4 -14 1 36.68 3.13
    -5 15 -1 4.52 0.84
    -5 15 -1 4.03 0.77
    -5 15 -1 3.18 1
    -5 15 -1 4.62 0.84
    -5 15 -1 3.58 1.25
    -5 15 -1 3.45 0.67
    5 -15 1 3.22 0.58
    5 -15 1 4.88 1.39
    5 -15 1 2.55 0.93
    5 -15 1 3.24 1.14
    5 -15 1 4.59 1.32
    5 -15 1 2.43 0.86
    5 -15 1 1.6 0.84
    -6 16 -1 0.25 0.47
    -6 16 -1 0.05 0.27
    -6 16 -1 0.3 0.3
    -6 16 -1 0.15 0.26
    -6 16 -1 0.23 0.85
    -6 16 -1 0.18 0.23
    6 -16 1 -0.04 0.47
    6 -16 1 -0.32 0.12
    6 -16 1 0.1 0.2
    6 -16 1 0.5 0.57
    6 -16 1 -0.67 0.54
    6 -16 1 0.35 0.5
    6 -16 1 0.12 0.3
    6 -16 1 -0.44 0.42
    -7 17 -1 0.38 0.32
    -7 17 -1 0.26 0.27
    -7 17 -1 0.21 0.26
    -7 17 -1 0.35 0.28
    7 -17 1 -0.29 0.65
    7 -17 1 0.36 0.77
    7 -17 1 0.26 0.74
    7 -17 1 -0.03 0.56
    7 -17 1 -0.09 0.55
    7 -17 1 -0.33 0.16
    7 -17 1 -0.19 0.56
    7 -17 1 -0.08 0.22
    8 -18 1 3 0.62
    8 -18 1 3.29 0.66
    8 -18 1 1.8 0.88
    8 -18 1 3.54 1.26
    9 -19 1 0.71 1.21
    9 -19 1 2.5 1.33
    9 -19 1 2.46 0.66
    16 -8 -1 7.26 1.87
    16 -8 -1 9.57 1.02
    16 -8 -1 5.37 1.75
    16 -8 -1 7.95 2.08
    16 -8 -1 8.38 1.87
    -16 8 1 6.12 1.62
    -16 8 1 5.29 1.4
    -16 8 1 8.89 1.05
    -16 8 1 7.92 1.72
    -16 8 1 9 1.77
    15 -7 -1 10.18 2.01
    15 -7 -1 7.09 1.7
    15 -7 -1 8.21 1.59
    15 -7 -1 10.96 2.07
    15 -7 -1 8.99 1.92
    15 -7 -1 10.07 1.04
    15 -7 -1 11.99 1.72
    -15 7 1 9.7 1.73
    -15 7 1 9.37 1.63
    -15 7 1 10.55 1.77
    -15 7 1 10.85 1.07
    -15 7 1 9.67 1.73
    14 -6 -1 54.67 3.92
    14 -6 -1 56.23 4.59
    14 -6 -1 58.4 4.73
    14 -6 -1 61.65 4.44
    14 -6 -1 58.87 4.09
    14 -6 -1 57.24 2.96
    14 -6 -1 61.88 4.53
    -14 6 1 58.46 3.91
    -14 6 1 60.14 4.01
    -14 6 1 54.78 3.87
    -14 6 1 58.64 4.06
    -14 6 1 59.43 2.98
    13 -5 -1 28.25 2.98
    13 -5 -1 26.54 1.69
    13 -5 -1 23.23 2.48
    13 -5 -1 26.13 2.82
    13 -5 -1 25.66 2.82
    13 -5 -1 24.27 2.48
    13 -5 -1 30.26 3.14
    13 -5 -1 26.39 2.53
    13 -5 -1 24.95 2.4
    -13 5 1 27.12 2.9
    -13 5 1 23 1.58
    -13 5 1 27.13 2.31
    -13 5 1 25.62 2.42
    -13 5 1 25.41 2.31
    -13 5 1 24.36 2.9
    -13 5 1 25.81 2.41
    12 -4 -1 11.26 1.84
    12 -4 -1 6.31 1.42
    12 -4 -1 12.03 1.7
    12 -4 -1 8.93 1.63
    12 -4 -1 9.08 0.86
    12 -4 -1 8.23 1.56
    12 -4 -1 10.57 1.8
    12 -4 -1 5.63 1.37
    12 -4 -1 11.64 1.72
    -12 4 1 9.6 0.87
    -12 4 1 11.3 1.47
    -12 4 1 7.45 1.58
    -12 4 1 9.28 1.93
    -12 4 1 11.07 1.36
    -12 4 1 8.5 1.42
    -12 4 1 11.06 1.45
    11 -3 -1 -0.04 0.44
    11 -3 -1 0.02 0.29
    11 -3 -1 0.56 0.23
    11 -3 -1 0.5 0.47
    11 -3 -1 0.21 0.27
    11 -3 -1 -0.02 0.4
    11 -3 -1 0.56 0.7
    11 -3 -1 0.79 0.43
    11 -3 -1 0.37 0.72
    -11 3 1 0.36 0.26
    -11 3 1 0.89 0.53
    -11 3 1 0.19 0.34
    -11 3 1 -0.24 0.3
    -11 3 1 0.37 0.19
    -11 3 1 0.47 0.4
    -11 3 1 0.36 0.32
    10 -2 -1 127.12 6.32
    10 -2 -1 132.35 6.76
    10 -2 -1 133.67 6.4
    10 -2 -1 130.04 6.31
    10 -2 -1 140.18 6.81
    10 -2 -1 133.25 5.15
    10 -2 -1 134.46 6.64
    10 -2 -1 123.08 6.34
    10 -2 -1 136.78 6.83
    -10 2 1 120.84 6.48
    -10 2 1 128.13 6.37
    -10 2 1 139.36 6.42
    -10 2 1 136.6 6.81
    -10 2 1 131.12 5.15
    9 -1 -1 61.65 3.53
    9 -1 -1 59.51 3.67
    9 -1 -1 61.64 3.74
    9 -1 -1 59.34 3.84
    9 -1 -1 62.49 3.6
    9 -1 -1 60.91 3.63
    9 -1 -1 56.91 3.79
    9 -1 -1 61.71 2.71
    9 -1 -1 64.52 3.88
    -9 1 1 59.38 3.73
    -9 1 1 61.65 3.85
    -9 1 1 63.35 3.66
    -9 1 1 57.77 2.61
    -9 1 1 61.65 3.69
    8 0 -1 0.08 0.15
    8 0 -1 0.38 0.38
    8 0 -1 0.17 0.28
    8 0 -1 0.86 0.39
    8 0 -1 0.29 0.27
    8 0 -1 0.09 0.09
    8 0 -1 0.35 0.18
    -8 0 1 0.52 0.37
    -8 0 1 0.01 0.08
    -8 0 1 0.66 0.41
    -8 0 1 0.19 0.25
    -8 0 1 0 0.23
    7 1 -1 60.58 3.16
    7 1 -1 58.31 3.28
    7 1 -1 59.94 3.42
    7 1 -1 51.89 2.33
    7 1 -1 51.47 2.97
    7 1 -1 57.31 3.32
    7 1 -1 57.81 3.27
    -7 -1 1 56.85 2.3
    -7 -1 1 51.5 2.94
    -7 -1 1 52.72 2.99
    -7 -1 1 55.72 3.22
    -7 -1 1 49.22 3.04
    6 2 -1 52.38 2.99
    6 2 -1 49.19 2.1
    6 2 -1 61 3.07
    6 2 -1 48 2.94
    6 2 -1 47.37 2.69
    6 2 -1 46.9 2.86
    6 2 -1 49.46 2.7
    -6 -2 1 46.48 2.51
    -6 -2 1 49.76 2.67
    -6 -2 1 47.29 2.55
    -6 -2 1 45.51 2.88
    -6 -2 1 45.05 2.84
    -6 -2 1 48.88 2.83
    -6 -2 1 49.01 2.68
    -6 -2 1 50.89 2.06
    -6 -2 1 51.25 2.83
    5 3 -1 9.29 1.07
    5 3 -1 9.31 0.93
    5 3 -1 8.64 1.05
    5 3 -1 8.85 0.59
    5 3 -1 8.48 0.89
    -5 -3 1 9.31 0.61
    -5 -3 1 9.66 0.99
    -5 -3 1 10.29 0.96
    -5 -3 1 10.84 0.96
    -5 -3 1 8.47 1.04
    -5 -3 1 8.31 0.96
    -5 -3 1 9.71 0.94
    -5 -3 1 9.36 1.18
    -5 -3 1 8.33 0.88
    4 4 -1 0.2 0.1
    4 4 -1 0.05 0.09
    4 4 -1 0.05 0.15
    4 4 -1 0.23 0.2
    4 4 -1 0.09 0.17
    4 4 -1 -0.1 0.16
    4 4 -1 0.07 0.12
    -4 -4 1 0.61 0.26
    -4 -4 1 0.21 0.16
    -4 -4 1 0.17 0.09
    -4 -4 1 -0.08 0.1
    -4 -4 1 0.78 0.26
    -4 -4 1 0.6 0.22
    -4 -4 1 0.1 0.17
    3 5 -1 112.62 4.77
    3 5 -1 101.13 4.7
    3 5 -1 121.29 4.84
    3 5 -1 110.45 4.02
    3 5 -1 100.78 4.76
    3 5 -1 115.07 4.75
    3 5 -1 111.01 4.91
    -3 -5 1 123.5 5.12
    -3 -5 1 106.54 4.73
    -3 -5 1 117.72 4.81
    -3 -5 1 103.46 4.8
    -3 -5 1 114.11 4.09
    -3 -5 1 104.5 4.81
    -3 -5 1 118.12 4.99
    2 6 -1 5.6 0.71
    2 6 -1 6.69 0.8
    2 6 -1 6.47 0.81
    2 6 -1 6.03 0.79
    2 6 -1 5.41 0.42
    2 6 -1 5 0.68
    2 6 -1 5.25 0.57
    2 6 -1 5.7 0.59
    2 6 -1 5.73 0.74
    -2 -6 1 5.65 0.52
    -2 -6 1 5.02 0.67
    -2 -6 1 6.39 0.83
    -2 -6 1 5.84 0.78
    -2 -6 1 6.23 0.77
    1 7 -1 506.14 18.55
    1 7 -1 507.09 18.63
    1 7 -1 545.7 18.4
    1 7 -1 530.37 18.29
    1 7 -1 508.41 17.95
    1 7 -1 500.17 17.93
    -1 -7 1 543.08 18.48
    -1 -7 1 533.07 18.46
    -1 -7 1 514.09 19
    -1 -7 1 470.24 18.84
    -1 -7 1 603.02 19.73
    0 8 -1 76.3 3.59
    0 8 -1 85.26 3.65
    0 8 -1 74.93 3.55
    0 8 -1 78.75 3.04
    0 8 -1 78.74 3.67
    0 -8 1 75.73 3.89
    0 -8 1 79.88 3.52
    0 -8 1 71.61 3.79
    0 -8 1 78.5 3.51
    0 -8 1 76.55 2.97
    -1 9 -1 8.18 0.87
    -1 9 -1 9.61 0.92
    -1 9 -1 8.86 0.63
    -1 9 -1 9.76 1.02
    -1 9 -1 8.27 1.11
    -1 9 -1 7.75 0.91
    -1 9 -1 8.06 1.1
    1 -9 1 9 0.63
    1 -9 1 7.13 0.9
    1 -9 1 8.43 1.2
    1 -9 1 8.02 1.08
    1 -9 1 9.14 1.2
    1 -9 1 8.53 0.95
    1 -9 1 8.78 1.09
    -2 10 -1 73.17 4.22
    -2 10 -1 72.16 3.81
    -2 10 -1 73.14 4.14
    -2 10 -1 70.08 3.77
    -2 10 -1 78.25 3.03
    2 -10 1 68.04 4.01
    2 -10 1 75.27 3.83
    2 -10 1 69.98 4.22
    2 -10 1 77.07 4.33
    2 -10 1 74.03 4.18
    2 -10 1 77.94 3.86
    2 -10 1 75.99 3.02
    -3 11 -1 238.84 10.25
    -3 11 -1 249.72 8.7
    -3 11 -1 235.71 9.86
    -3 11 -1 240.89 9.89
    -3 11 -1 240.54 10.38
    3 -11 1 231.98 10.01
    3 -11 1 232.39 10.09
    3 -11 1 239.72 9.59
    3 -11 1 241.85 10.08
    3 -11 1 228.39 8.35
    3 -11 1 238.92 9.97
    3 -11 1 215.76 9.42
    -4 12 -1 11.48 1.43
    -4 12 -1 11.12 1.6
    -4 12 -1 9.21 1.63
    -4 12 -1 10.53 1.39
    4 -12 1 12.09 1.52
    4 -12 1 11.65 1.57
    4 -12 1 10.56 0.84
    4 -12 1 11.02 0.86
    4 -12 1 12.25 1.61
    4 -12 1 12.54 1.46
    4 -12 1 9.78 1.35
    4 -12 1 10.87 1.55
    -5 13 -1 3.95 0.72
    -5 13 -1 3.32 0.64
    -5 13 -1 5.36 1.34
    -5 13 -1 4.38 1.16
    5 -13 1 2.91 0.88
    5 -13 1 4.04 1.06
    5 -13 1 1.85 0.69
    5 -13 1 3.76 0.51
    5 -13 1 3.24 1.01
    5 -13 1 4.58 0.53
    5 -13 1 1.49 0.77
    5 -13 1 3.91 1.09
    -6 14 -1 17.27 1.27
    -6 14 -1 18.1 2.27
    -6 14 -1 16.54 1.22
    -6 14 -1 16.85 1.25
    -6 14 -1 17.66 1.27
    -6 14 -1 15.92 2.03
    6 -14 1 18.92 2.29
    6 -14 1 16.25 2.05
    6 -14 1 19.08 2.21
    6 -14 1 18.36 1.27
    6 -14 1 16.95 1.24
    6 -14 1 17.4 2.06
    6 -14 1 18.15 2.2
    6 -14 1 18.86 2.14
    -7 15 -1 0.54 0.29
    -7 15 -1 1.54 0.39
    -7 15 -1 1.49 0.38
    -7 15 -1 1.11 0.33
    7 -15 1 1.8 0.76
    7 -15 1 1.08 0.57
    7 -15 1 1.25 0.59
    7 -15 1 1.37 0.79
    7 -15 1 0.79 0.67
    7 -15 1 1.09 0.32
    7 -15 1 1.13 0.64
    7 -15 1 1.33 0.45
    -8 16 -1 40.21 3.88
    -8 16 -1 42.75 3.85
    8 -16 1 47.69 4.12
    8 -16 1 44.28 2.49
    8 -16 1 42.46 3.96
    8 -16 1 44.04 3.88
    8 -16 1 49.32 2.56
    8 -16 1 46.72 3.86
    9 -17 1 12.96 1.2
    9 -17 1 10.77 2.32
    9 -17 1 10.47 1.11
    9 -17 1 9.11 2.17
    10 -18 1 7.82 0.92
    10 -18 1 8.27 2.26
    10 -18 1 9.34 2.22
    16 -10 -1 1.86 1.3
    16 -10 -1 1.98 0.94
    16 -10 -1 0.72 1.25
    16 -10 -1 0.98 1
    16 -10 -1 0.52 0.49
    -16 10 1 -0.09 1.48
    -16 10 1 2.06 1.51
    -16 10 1 1.29 0.82
    -16 10 1 0.54 0.84
    15 -9 -1 5.45 0.88
    15 -9 -1 3.41 1.15
    15 -9 -1 6.26 1.6
    15 -9 -1 5.06 1.61
    15 -9 -1 3.31 1.34
    -15 9 1 6.06 1.27
    -15 9 1 6.23 1.37
    -15 9 1 5.61 0.96
    -15 9 1 7.72 1.67
    -15 9 1 5.95 1.68
    14 -8 -1 1.21 0.72
    14 -8 -1 1.39 0.79
    14 -8 -1 1.48 0.74
    14 -8 -1 0.68 0.69
    -14 8 1 0.48 0.3
    -14 8 1 0.32 0.45
    -14 8 1 0.36 0.51
    -14 8 1 0.8 0.67
    -14 8 1 1.43 0.8
    13 -7 -1 4.59 1.31
    13 -7 -1 3.77 1.19
    13 -7 -1 3.87 1.11
    13 -7 -1 4.48 1.14
    13 -7 -1 4.94 1.43
    13 -7 -1 5.55 0.71
    13 -7 -1 3.32 1.02
    13 -7 -1 3.05 1.3
    13 -7 -1 2.93 0.99
    -13 7 1 5.3 0.68
    -13 7 1 4.6 1.21
    -13 7 1 6.98 1.67
    -13 7 1 5.62 1.44
    -13 7 1 5.95 1.16
    -13 7 1 5.66 1.3
    -13 7 1 4.14 1.12
    12 -6 -1 4.94 1.88
    12 -6 -1 4.4 1.2
    12 -6 -1 2.82 0.96
    12 -6 -1 3.37 0.93
    12 -6 -1 3.36 0.97
    12 -6 -1 4.97 1.34
    12 -6 -1 5.03 1.84
    12 -6 -1 4.79 0.6
    12 -6 -1 5.16 1.32
    -12 6 1 3.93 0.95
    -12 6 1 1.29 0.96
    -12 6 1 4.58 0.58
    -12 6 1 5.19 1.09
    -12 6 1 3.83 1.3
    -12 6 1 2.93 0.91
    -12 6 1 2.96 0.85
    11 -5 -1 5.43 1.18
    11 -5 -1 2.67 0.9
    11 -5 -1 3.42 1.05
    11 -5 -1 5.04 0.57
    11 -5 -1 3.79 0.98
    11 -5 -1 6.56 2.47
    11 -5 -1 4.86 1.05
    11 -5 -1 3.7 0.92
    11 -5 -1 5.16 2.39
    -11 5 1 4.54 1.01
    -11 5 1 4.41 0.55
    -11 5 1 3.9 0.89
    -11 5 1 4.53 0.96
    -11 5 1 4.74 1.05
    10 -4 -1 2.94 0.9
    10 -4 -1 1.96 0.77
    10 -4 -1 2.74 0.95
    10 -4 -1 3.07 0.51
    10 -4 -1 2.46 0.79
    10 -4 -1 2.23 0.71
    10 -4 -1 2.01 0.78
    10 -4 -1 3.54 1.07
    10 -4 -1 2.49 0.72
    -10 4 1 2.92 0.93
    -10 4 1 1.83 0.63
    -10 4 1 3.98 0.84
    -10 4 1 3.03 0.74
    -10 4 1 3.91 0.91
    -10 4 1 2.63 0.55
    -10 4 1 1.5 0.66
    9 -3 -1 65.97 3.78
    9 -3 -1 65.76 3.83
    9 -3 -1 59.72 3.95
    9 -3 -1 68.6 3.85
    9 -3 -1 61.21 3.61
    9 -3 -1 65.91 3.7
    9 -3 -1 57.11 3.87
    9 -3 -1 82.98 4.74
    -9 3 1 68.12 4.06
    -9 3 1 63.98 3.66
    -9 3 1 72.78 3.91
    -9 3 1 61.3 2.79
    -9 3 1 64.52 4.05
    8 -2 -1 136.44 6.16
    8 -2 -1 126.39 6.04
    8 -2 -1 120.9 6.03
    8 -2 -1 119.11 5.68
    8 -2 -1 117.81 5.74
    8 -2 -1 124.36 6.07
    8 -2 -1 123.24 4.75
    8 -2 -1 128.78 5.83
    8 -2 -1 133.78 5.83
    -8 2 1 114.45 5.77
    -8 2 1 116.84 4.52
    -8 2 1 125.54 5.85
    7 -1 -1 55.33 2.31
    7 -1 -1 57.27 3.08
    7 -1 -1 57.09 3.29
    7 -1 -1 51.95 3.14
    7 -1 -1 51.09 3.07
    7 -1 -1 59.06 3.08
    7 -1 -1 51.49 3.14
    7 -1 -1 54.65 3.25
    7 -1 -1 54.42 3.09
    -7 1 1 60.49 3.37
    -7 1 1 58.91 3.23
    -7 1 1 55.68 2.4
    -7 1 1 60.33 3.44
    -7 1 1 56.45 3.25
    6 0 -1 -0.04 0.08
    6 0 -1 0.21 0.1
    6 0 -1 0.13 0.11
    6 0 -1 0.12 0.1
    6 0 -1 -0.01 0.1
    6 0 -1 0.08 0.21
    6 0 -1 0.01 0.07
    -6 0 1 -0.04 0.07
    -6 0 1 0 0.04
    -6 0 1 0.2 0.21
    -6 0 1 0.11 0.15
    -6 0 1 0.06 0.14
    -6 0 1 0.01 0.18
    5 1 -1 78.43 3.72
    5 1 -1 80.19 3.78
    5 1 -1 75.16 3.75
    5 1 -1 75.75 2.97
    5 1 -1 77.08 3.74
    5 1 -1 85.11 3.64
    5 1 -1 80.22 3.58
    -5 -1 1 81.29 3.86
    -5 -1 1 70.91 3.62
    -5 -1 1 87.55 3.96
    -5 -1 1 73.09 2.92
    -5 -1 1 80.11 3.51
    -5 -1 1 78.66 3.53
    -5 -1 1 73.51 3.6
    4 2 -1 454.2 16.61
    4 2 -1 472.26 16.63
    -4 -2 1 465.61 17.64
    -4 -2 1 474.9 17.48
    -4 -2 1 532.39 18.22
    -4 -2 1 493.52 17.64
    -4 -2 1 473.84 17.45
    -4 -2 1 526.13 17.65
    -4 -2 1 482.34 17.53
    -4 -2 1 579.16 18.39
    3 3 -1 105.64 3.9
    3 3 -1 109.92 4.46
    3 3 -1 103.99 4.39
    3 3 -1 107.35 4.48
    3 3 -1 128.32 5.03
    3 3 -1 105.56 4.42
    -3 -3 1 123.51 5.09
    -3 -3 1 109.05 4
    -3 -3 1 127.46 5.19
    -3 -3 1 107.35 4.54
    -3 -3 1 108.96 4.49
    -3 -3 1 109.03 4.54
    -3 -3 1 106.29 4.45
    2 4 -1 4.28 0.43
    2 4 -1 3.82 0.55
    2 4 -1 3.99 0.31
    2 4 -1 4.7 0.6
    2 4 -1 3.62 0.52
    2 4 -1 4.2 0.55
    2 4 -1 3.5 0.5
    2 4 -1 3.67 0.41
    -2 -4 1 4.6 0.55
    -2 -4 1 4.28 0.57
    -2 -4 1 3.81 0.5
    -2 -4 1 3.61 0.64
    -2 -4 1 4.91 0.62
    -2 -4 1 3.93 0.31
    -2 -4 1 3.01 0.56
    1 5 -1 5.55 0.7
    1 5 -1 5.9 0.4
    1 5 -1 5.93 0.53
    1 5 -1 5.56 0.68
    1 5 -1 5.96 0.65
    1 5 -1 5.54 0.51
    1 5 -1 5.71 0.65
    -1 -5 1 7.16 0.89
    -1 -5 1 6.39 0.7
    -1 -5 1 6.11 0.54
    -1 -5 1 6.04 0.77
    -1 -5 1 5.81 0.4
    -1 -5 1 6.15 0.54
    -1 -5 1 5.4 0.66
    0 6 -1 102.05 4.33
    0 6 -1 116.25 3.98
    0 6 -1 126.72 5.19
    0 6 -1 107.38 4.46
    0 6 -1 112.77 4.91
    0 6 -1 107.18 4.37
    0 6 -1 100.44 4.37
    0 -6 1 107.37 4.92
    0 -6 1 109.77 4.52
    0 -6 1 105.08 4.29
    0 -6 1 133.16 5.5
    0 -6 1 118.31 4.97
    0 -6 1 135.56 5.58
    0 -6 1 108.11 4.51
    -1 7 -1 70.97 3.67
    -1 7 -1 76.15 3.43
    -1 7 -1 70.3 3.36
    -1 7 -1 81.05 2.87
    -1 7 -1 71.28 3.72
    1 -7 1 85.43 4.26
    1 -7 1 77.72 3.71
    1 -7 1 85.72 4.22
    1 -7 1 100.86 4.66
    1 -7 1 84.84 3.77
    1 -7 1 96.87 4.66
    1 -7 1 78.63 3.19
    -2 8 -1 22.23 1.63
    -2 8 -1 21.77 1.1
    -2 8 -1 19.32 1.69
    -2 8 -1 22.59 1.63
    -2 8 -1 19.76 1.74
    2 -8 1 19.22 2.21
    2 -8 1 21.19 1.08
    2 -8 1 21.24 1.98
    2 -8 1 21.3 2.27
    2 -8 1 21.78 1.58
    2 -8 1 21.66 1.59
    2 -8 1 20.88 1.92
    -3 9 -1 5.26 1.02
    -3 9 -1 4.07 0.88
    -3 9 -1 3.05 0.78
    -3 9 -1 4.6 1.01
    3 -9 1 3.49 0.82
    3 -9 1 4.03 0.83
    3 -9 1 4.12 0.84
    3 -9 1 2.24 0.67
    3 -9 1 3.22 0.37
    3 -9 1 3.22 0.76
    3 -9 1 2.94 0.78
    -4 10 -1 37.33 2.6
    -4 10 -1 37.27 2.59
    -4 10 -1 29.16 2.53
    -4 10 -1 33.38 2.58
    4 -10 1 28.12 2.41
    4 -10 1 33.45 2.41
    4 -10 1 34.86 1.66
    4 -10 1 30.82 1.58
    4 -10 1 33.63 2.42
    4 -10 1 28.61 2.39
    4 -10 1 32.48 2.58
    4 -10 1 31.46 2.51
    -5 11 -1 33.33 2.7
    -5 11 -1 28.36 2.57
    -5 11 -1 33.79 1.87
    -5 11 -1 34.72 1.84
    5 -11 1 33.04 1.7
    5 -11 1 29.71 3.39
    5 -11 1 33.8 2.79
    5 -11 1 32.99 2.72
    5 -11 1 29.48 3.31
    5 -11 1 36.06 2.83
    5 -11 1 32.2 1.7
    5 -11 1 33.41 2.69
    -6 12 -1 0.17 0.46
    -6 12 -1 0.22 0.22
    -6 12 -1 -0.25 0.3
    -6 12 -1 0.61 0.21
    -6 12 -1 0.46 0.41
    -6 12 -1 0.61 0.52
    6 -12 1 1.23 0.51
    6 -12 1 0.28 0.35
    6 -12 1 0.38 0.18
    6 -12 1 0.09 0.25
    6 -12 1 0.54 0.42
    6 -12 1 0.3 0.2
    6 -12 1 -0.09 0.34
    6 -12 1 -0.02 0.18
    -7 13 -1 30.14 1.64
    -7 13 -1 33.36 3.13
    -7 13 -1 28.64 2.82
    -7 13 -1 27.09 2.7
    -7 13 -1 31.77 1.68
    -7 13 -1 26.99 2.9
    7 -13 1 32.36 1.8
    7 -13 1 32.03 2.97
    7 -13 1 31.57 1.78
    7 -13 1 31.78 2.9
    7 -13 1 29.64 2.79
    7 -13 1 26.51 2.71
    7 -13 1 29.35 2.77
    7 -13 1 30.01 3
    -8 14 -1 13.36 2.37
    -8 14 -1 11.69 2.2
    8 -14 1 13.43 2.4
    8 -14 1 8.93 1.77
    8 -14 1 14.29 2.38
    8 -14 1 10.76 0.98
    8 -14 1 11.01 0.99
    8 -14 1 10.12 1.94
    -9 15 -1 26.32 2.99
    -9 15 -1 23.04 2.65
    9 -15 1 18.26 2.94
    9 -15 1 26.91 2.86
    9 -15 1 21.75 2.35
    9 -15 1 27.94 3.02
    9 -15 1 22.2 1.58
    9 -15 1 19.61 2.71
    10 -16 1 14.88 2.75
    10 -16 1 16.62 1.37
    10 -16 1 15.28 2.75
    10 -16 1 15.48 1.36
    11 -17 1 19.21 1.56
    11 -17 1 15 2.68
    11 -17 1 15.03 2.8
    15 -11 -1 10.15 2.03
    15 -11 -1 19.93 5.36
    15 -11 -1 15.13 1.32
    15 -11 -1 8.72 1.94
    15 -11 -1 18.21 3.75
    15 -11 -1 12.22 1.27
    -15 11 1 12.75 1.63
    -15 11 1 13.44 2.45
    -15 11 1 13.51 1.69
    -15 11 1 11.57 2.42
    14 -10 -1 1.21 0.63
    14 -10 -1 1.01 0.68
    14 -10 -1 0.3 0.61
    14 -10 -1 -0.03 0.3
    14 -10 -1 0.15 0.27
    14 -10 -1 0.8 0.71
    -14 10 1 1.01 0.74
    -14 10 1 0.79 0.94
    -14 10 1 0.18 0.86
    -14 10 1 -0.39 0.53
    13 -9 -1 2.08 0.88
    13 -9 -1 3.17 0.65
    13 -9 -1 1.53 0.84
    13 -9 -1 2.57 1.02
    13 -9 -1 1.99 0.89
    -13 9 1 0.95 0.94
    -13 9 1 0.97 0.53
    -13 9 1 0.73 0.56
    -13 9 1 2.07 0.5
    -13 9 1 1.48 1.05
    12 -8 -1 52.85 4.21
    12 -8 -1 51.38 4.07
    12 -8 -1 49.48 4.21
    12 -8 -1 45.25 4.04
    12 -8 -1 53.63 4.09
    12 -8 -1 56.29 4.13
    12 -8 -1 54 2.7
    -12 8 1 56.34 4.4
    -12 8 1 55.59 3.76
    -12 8 1 52.2 4.34
    -12 8 1 54.02 3.49
    -12 8 1 54 3.81
    -12 8 1 48.48 2.62
    -12 8 1 52.29 3.36
    11 -7 -1 13.01 1.72
    11 -7 -1 12.36 2.14
    11 -7 -1 11.84 1.42
    11 -7 -1 11.96 2.15
    11 -7 -1 12.05 2.16
    11 -7 -1 10.97 1.97
    11 -7 -1 7.85 1.51
    11 -7 -1 11.62 0.98
    11 -7 -1 13.73 1.59
    -11 7 1 11.58 1.53
    -11 7 1 11.17 1.48
    -11 7 1 12.12 1.39
    -11 7 1 10.73 1.91
    -11 7 1 10.94 2.03
    -11 7 1 11.43 1.37
    -11 7 1 12.87 1.01
    10 -6 -1 0.77 0.44
    10 -6 -1 0.08 0.2
    10 -6 -1 -0.1 0.29
    10 -6 -1 -0.15 0.48
    10 -6 -1 -0.12 0.2
    10 -6 -1 0.67 0.23
    10 -6 -1 0.61 0.6
    10 -6 -1 0.47 0.29
    10 -6 -1 0.01 0.33
    -10 6 1 0.09 0.31
    -10 6 1 0.51 0.51
    -10 6 1 0.55 0.44
    -10 6 1 -0.15 0.26
    -10 6 1 0.95 0.45
    -10 6 1 -0.02 0.29
    -10 6 1 0.32 0.16
    9 -5 -1 5.48 1.24
    9 -5 -1 7.14 1.46
    9 -5 -1 8.8 1.2
    9 -5 -1 6.81 1.02
    9 -5 -1 6.95 0.99
    9 -5 -1 7.79 1.46
    9 -5 -1 6.75 1.34
    9 -5 -1 7.95 0.82
    9 -5 -1 4.9 1.07
    -9 5 1 4.88 1.12
    -9 5 1 7.07 0.99
    -9 5 1 7.05 0.97
    -9 5 1 7.44 0.67
    -9 5 1 7.45 1.03
    -9 5 1 6.02 1.13
    -9 5 1 7.22 1.31
    8 -4 -1 198.31 8.72
    8 -4 -1 207.56 7.41
    8 -4 -1 216.65 11.32
    8 -4 -1 203.7 8.32
    8 -4 -1 192.99 8.55
    8 -4 -1 207.22 8.44
    8 -4 -1 199.38 8.83
    8 -4 -1 192.12 8.5
    8 -4 -1 225.29 11.31
    -8 4 1 191.64 7.99
    -8 4 1 204.66 9.7
    -8 4 1 187.26 7.13
    -8 4 1 201.08 8.12
    -8 4 1 199.41 8.08
    -8 4 1 192.84 9.41
    -8 4 1 202.06 8.2
    7 -3 -1 1.79 0.63
    7 -3 -1 1.86 0.52
    7 -3 -1 2.19 0.59
    7 -3 -1 3.21 0.92
    7 -3 -1 1.74 0.33
    7 -3 -1 1.44 0.53
    7 -3 -1 2.83 0.77
    7 -3 -1 2.42 0.73
    7 -3 -1 1.88 0.61
    -7 3 1 1.18 0.47
    -7 3 1 2 0.35
    -7 3 1 3.18 0.74
    -7 3 1 1.47 0.5
    -7 3 1 2.15 0.61
    6 -2 -1 47.38 2.68
    6 -2 -1 49.62 2.74
    6 -2 -1 48.37 2.89
    6 -2 -1 46.21 2.84
    6 -2 -1 50.49 2.07
    6 -2 -1 48.59 2.68
    6 -2 -1 49.47 2.87
    6 -2 -1 48.27 2.67
    6 -2 -1 49.44 2.92
    -6 2 1 47.35 2.6
    -6 2 1 45.89 1.96
    -6 2 1 45.99 2.63
    -6 2 1 46.57 2.74
    -6 2 1 46.46 2.79
    5 -1 -1 81.21 3.81
    5 -1 -1 78.65 3.56
    5 -1 -1 71.61 3.64
    5 -1 -1 74.83 3.45
    5 -1 -1 76.13 2.9
    5 -1 -1 78.49 3.62
    5 -1 -1 75.71 3.54
    5 -1 -1 78.53 3.68
    5 -1 -1 71.53 3.69
    -5 1 1 75.62 3.57
    -5 1 1 74.89 3.61
    -5 1 1 76.46 3.62
    -5 1 1 73.89 2.87
    -5 1 1 78.75 3.7
    4 0 -1 1.25 0.38
    4 0 -1 0.23 0.19
    4 0 -1 0.34 0.22
    4 0 -1 0.16 0.15
    4 0 -1 0.01 0.08
    4 0 -1 0.13 0.07
    -4 0 1 0.05 0.06
    -4 0 1 0.03 0.08
    -4 0 1 0.06 0.14
    -4 0 1 0.33 0.24
    -4 0 1 0.4 0.24
    -4 0 1 0.17 0.08
    3 1 -1 16.85 0.77
    3 1 -1 16.74 1.26
    3 1 -1 15.54 0.99
    3 1 -1 16.11 0.99
    3 1 -1 19.08 1.28
    -3 -1 1 19.36 1.21
    -3 -1 1 16.47 1.18
    -3 -1 1 17.75 1.18
    -3 -1 1 15.87 0.77
    -3 -1 1 18.06 1.06
    -3 -1 1 17.32 1.05
    -3 -1 1 17.6 1.27
    2 2 -1 2.68 0.21
    2 2 -1 2.6 0.33
    2 2 -1 3.8 0.55
    2 2 -1 2.26 0.32
    2 2 -1 3.78 0.52
    -2 -2 1 3.57 0.47
    -2 -2 1 2.72 0.33
    -2 -2 1 2.43 0.32
    -2 -2 1 2.62 0.52
    -2 -2 1 4.05 0.53
    -2 -2 1 2.67 0.22
    -2 -2 1 4.17 0.5
    1 3 -1 186.29 6.43
    1 3 -1 148.5 5.7
    1 3 -1 184.25 6.46
    1 3 -1 176.44 6.16
    1 3 -1 156.15 6.06
    1 3 -1 158.4 5.73
    1 3 -1 150.38 6.06
    1 3 -1 159.5 6.11
    -1 -3 1 130.47 5.59
    -1 -3 1 159.47 5.73
    -1 -3 1 154.21 5.75
    -1 -3 1 175.22 6.05
    -1 -3 1 147.11 5.63
    0 4 -1 83.71 3.13
    0 4 -1 76 3.17
    0 4 -1 81.86 3.12
    0 4 -1 83.59 3.48
    0 4 -1 77.8 3.21
    0 4 -1 81.66 3.5
    0 4 -1 78.31 2.86
    0 -4 1 96.02 3.78
    0 -4 1 77.34 3.15
    0 -4 1 81.48 3.58
    0 -4 1 76.6 3.14
    -1 5 -1 0.45 0.21
    -1 5 -1 0.58 0.2
    -1 5 -1 0.63 0.27
    -1 5 -1 0.25 0.11
    -1 5 -1 0.85 0.25
    1 -5 1 0.52 0.12
    1 -5 1 0.49 0.17
    1 -5 1 0.42 0.19
    1 -5 1 0.51 0.23
    1 -5 1 0.36 0.18
    1 -5 1 0.3 0.16
    1 -5 1 0.63 0.26
    -2 6 -1 60.37 2.92
    -2 6 -1 59.23 3.11
    -2 6 -1 59.15 2.33
    -2 6 -1 60.77 2.92
    -2 6 -1 60.84 3.09
    2 -6 1 64.23 3.32
    2 -6 1 58.92 2.31
    2 -6 1 62.76 3.12
    2 -6 1 58.46 2.87
    2 -6 1 55.76 2.85
    2 -6 1 61.17 3.21
    2 -6 1 59.59 3.12
    -3 7 -1 110.64 5.04
    -3 7 -1 100.72 4.74
    -3 7 -1 106.82 4.95
    -3 7 -1 104.71 5.04
    -3 7 -1 104.37 4.87
    -3 7 -1 109.71 4.83
    3 -7 1 112.41 4.13
    3 -7 1 112.29 5.25
    3 -7 1 116.07 4.98
    3 -7 1 110.66 5.17
    3 -7 1 112.81 4.96
    3 -7 1 109.11 5.11
    3 -7 1 113.95 5.12
    3 -7 1 102.83 4.07
    -4 8 -1 19.09 1.75
    -4 8 -1 18.24 1.66
    -4 8 -1 19.42 1.13
    -4 8 -1 20.55 1.84
    -4 8 -1 15.67 1.58
    -4 8 -1 18.44 1.13
    4 -8 1 19.41 1.8
    4 -8 1 18.45 1.61
    4 -8 1 17.79 1.63
    4 -8 1 16.89 1.56
    4 -8 1 19.46 1.73
    4 -8 1 20.55 1.83
    4 -8 1 18.55 1.04
    4 -8 1 19.21 1.06
    -5 9 -1 35.09 2.98
    -5 9 -1 36.56 1.85
    -5 9 -1 36.33 2.96
    -5 9 -1 40.33 2.79
    -5 9 -1 40.24 2.73
    -5 9 -1 39.53 1.91
    5 -9 1 38.22 1.85
    5 -9 1 42.55 2.85
    5 -9 1 38.88 1.85
    5 -9 1 40.62 2.9
    5 -9 1 38.38 2.72
    5 -9 1 37.8 2.75
    5 -9 1 39.48 2.75
    5 -9 1 41.25 2.96
    -6 10 -1 26.81 2.35
    -6 10 -1 24.78 2.4
    -6 10 -1 21.37 2.09
    -6 10 -1 26.54 1.48
    -6 10 -1 25.69 1.44
    -6 10 -1 23.03 2.26
    6 -10 1 26.01 2.36
    6 -10 1 24.7 2.37
    6 -10 1 25.57 2.28
    6 -10 1 26.3 2.27
    6 -10 1 26.93 1.46
    6 -10 1 25.41 1.43
    6 -10 1 24.73 2.24
    6 -10 1 26.34 2.29
    -7 11 -1 63.27 4.35
    -7 11 -1 57.94 2.7
    -7 11 -1 61.84 2.71
    -7 11 -1 62.74 4.25
    -7 11 -1 59.58 3.96
    -7 11 -1 58.72 3.9
    7 -11 1 59.91 3.95
    7 -11 1 55.39 3.8
    7 -11 1 51.24 3.71
    7 -11 1 58.56 4
    7 -11 1 56.38 4.04
    7 -11 1 59.9 2.65
    7 -11 1 54.76 3.69
    7 -11 1 54.17 2.59
    -8 12 -1 63.78 4.68
    -8 12 -1 73.28 4.65
    -8 12 -1 68.07 2.96
    -8 12 -1 71.59 2.95
    -8 12 -1 62.09 4.58
    -8 12 -1 70.41 4.51
    8 -12 1 63.79 3.09
    8 -12 1 66.13 4.57
    8 -12 1 69.3 4.63
    8 -12 1 70.45 4.71
    8 -12 1 65.11 4.66
    8 -12 1 77.62 3.24
    -9 13 -1 29.97 3.19
    -9 13 -1 33.75 3.35
    -9 13 -1 32.66 3.08
    -9 13 -1 31.72 3
    9 -13 1 33.92 3.23
    9 -13 1 33.53 3.24
    9 -13 1 34.17 3.25
    9 -13 1 33.82 1.96
    9 -13 1 32.78 3.3
    9 -13 1 34.38 1.98
    -10 14 -1 23.9 2.87
    -10 14 -1 23.48 2.84
    10 -14 1 26.84 2.98
    10 -14 1 23.74 1.69
    10 -14 1 29.05 3.18
    10 -14 1 25.35 2.88
    10 -14 1 27.36 1.84
    10 -14 1 27.34 3.01
    11 -15 1 7.72 2.06
    11 -15 1 6.33 0.8
    11 -15 1 6.67 0.84
    11 -15 1 5.56 1.64
    12 -16 1 44.08 2.6
    14 -12 -1 40.93 4.02
    14 -12 -1 33.24 3.68
    14 -12 -1 34.53 3.59
    14 -12 -1 33.05 2.19
    14 -12 -1 32.77 2.22
    14 -12 -1 34.53 3.66
    -14 12 1 34.25 2.48
    -14 12 1 33.06 2.51
    -14 12 1 26.92 3.33
    -14 12 1 28.62 3.33
    13 -11 -1 2.72 0.99
    13 -11 -1 1.18 0.82
    13 -11 -1 1.15 0.71
    13 -11 -1 1.29 0.38
    13 -11 -1 1.39 0.44
    13 -11 -1 1.72 0.81
    -13 11 1 1.09 1.06
    -13 11 1 2.57 0.79
    -13 11 1 1.78 0.72
    -13 11 1 1.95 1.21
    12 -10 -1 94.99 4.2
    12 -10 -1 98.35 6.27
    12 -10 -1 91.53 5.98
    12 -10 -1 97.58 8.38
    12 -10 -1 98.79 4.26
    12 -10 -1 78.63 7.3
    12 -10 -1 79.21 7.29
    -12 10 1 95.4 5.01
    -12 10 1 101.56 8.3
    -12 10 1 96.82 8.02
    -12 10 1 97.73 4.96
    11 -9 -1 65.25 6.97
    11 -9 -1 80.81 3.58
    11 -9 -1 81.36 5.29
    11 -9 -1 64.02 7.23
    11 -9 -1 84.88 5.5
    -11 9 1 88.11 4.54
    -11 9 1 90.27 5.27
    -11 9 1 87.26 5.11
    -11 9 1 83.51 4.55
    10 -8 -1 37.12 4.52
    10 -8 -1 49.83 2.39
    10 -8 -1 39.72 4.62
    10 -8 -1 47.77 3.68
    10 -8 -1 50.02 3.69
    -10 8 1 49.79 3.43
    -10 8 1 51.37 3.15
    -10 8 1 49.99 2.46
    -10 8 1 50.4 3.51
    -10 8 1 47.69 3
    9 -7 -1 26.88 2.47
    9 -7 -1 28.36 2.67
    9 -7 -1 27.82 2.67
    9 -7 -1 30.02 1.63
    9 -7 -1 29.32 2.63
    -9 7 1 25.61 2.68
    -9 7 1 25.83 2.2
    -9 7 1 27.09 2.27
    -9 7 1 27.19 2.5
    -9 7 1 24.05 2.31
    -9 7 1 29.78 2.65
    8 -6 -1 408.62 15.16
    8 -6 -1 419.65 16.04
    8 -6 -1 405.46 14.32
    8 -6 -1 406.59 16.08
    8 -6 -1 416.77 15.91
    8 -6 -1 404.08 15.24
    8 -6 -1 400.72 16.02
    -8 6 1 398.87 14.71
    -8 6 1 415.74 15.1
    -8 6 1 399.4 14.95
    -8 6 1 414.83 14.68
    -8 6 1 365.52 13.72
    -8 6 1 385.64 15.38
    -8 6 1 382.42 15.47
    7 -5 -1 23.7 1.82
    7 -5 -1 28.47 1.43
    7 -5 -1 29.87 2.36
    7 -5 -1 26.42 2.22
    7 -5 -1 27.35 2.25
    7 -5 -1 27.72 1.91
    7 -5 -1 27.55 2.28
    -7 5 1 23.87 1.3
    -7 5 1 25.73 1.91
    -7 5 1 25.85 1.84
    -7 5 1 25.99 1.95
    -7 5 1 24.43 1.77
    -7 5 1 24.92 2.09
    -7 5 1 23.68 2.08
    6 -4 -1 15.52 1.33
    6 -4 -1 17.8 1.65
    6 -4 -1 19.3 1.69
    6 -4 -1 17.36 1.36
    6 -4 -1 15.33 1.54
    6 -4 -1 16.42 0.95
    6 -4 -1 18.88 1.71
    -6 4 1 14.91 1.33
    -6 4 1 14.17 1.42
    -6 4 1 16.57 1.36
    -6 4 1 17.9 1.42
    -6 4 1 16.4 0.94
    -6 4 1 15.99 1.52
    -6 4 1 19 1.4
    5 -3 -1 9.71 1.09
    5 -3 -1 6.78 0.9
    5 -3 -1 7.37 0.97
    5 -3 -1 9.85 1.09
    5 -3 -1 8.5 0.57
    5 -3 -1 8.46 0.86
    5 -3 -1 7.49 0.81
    -5 3 1 8.4 0.57
    -5 3 1 8.2 0.94
    -5 3 1 8.76 0.88
    -5 3 1 7.86 0.81
    -5 3 1 8.63 0.97
    4 -2 -1 451.21 16.63
    4 -2 -1 496.58 16.96
    4 -2 -1 454.7 16.85
    4 -2 -1 526.69 17.1
    4 -2 -1 454.93 16.59
    4 -2 -1 469.02 16.95
    -4 2 1 444.09 15.86
    -4 2 1 451.57 15.82
    -4 2 1 459.4 16.06
    -4 2 1 447.77 15.98
    3 -1 -1 17.89 1.1
    3 -1 -1 18.97 1.21
    3 -1 -1 16.66 1.11
    3 -1 -1 15.5 1.05
    3 -1 -1 17.05 1.18
    3 -1 -1 17.43 0.78
    3 -1 -1 16.14 1.15
    3 -1 -1 16.22 1.08
    3 -1 -1 17.37 1.16
    -3 1 1 16.59 1.1
    -3 1 1 17.8 1.14
    -3 1 1 15.65 1.08
    -3 1 1 15.85 0.75
    -3 1 1 16.37 1.11
    2 0 -1 0.11 0.07
    2 0 -1 0.02 0.04
    2 0 -1 0.09 0.09
    2 0 -1 0.05 0.07
    2 0 -1 0.06 0.04
    2 0 -1 0.01 0.05
    2 0 -1 -0.03 0.03
    -2 0 1 0.46 0.18
    -2 0 1 0.16 0.14
    -2 0 1 0.04 0.05
    -2 0 1 0.16 0.15
    -2 0 1 0.61 0.22
    -2 0 1 0.05 0.04
    0 2 -1 0.43 0.1
    0 2 -1 0.38 0.07
    0 2 -1 0.48 0.11
    0 2 -1 0.78 0.14
    0 2 -1 0.69 0.11
    0 2 -1 0.61 0.21
    0 2 -1 0.49 0.19
    0 -2 1 0.32 0.15
    0 -2 1 0.45 0.1
    0 -2 1 0.42 0.17
    0 -2 1 0.6 0.16
    0 -2 1 0.45 0.08
    0 -2 1 0.59 0.15
    0 -2 1 0.46 0.09
    -1 3 -1 0.92 0.12
    -1 3 -1 0.59 0.1
    -1 3 -1 0.59 0.2
    -1 3 -1 0.66 0.17
    -1 3 -1 0.63 0.2
    -1 3 -1 0.44 0.15
    1 -3 1 0.73 0.24
    1 -3 1 0.67 0.11
    1 -3 1 0.67 0.22
    1 -3 1 0.48 0.19
    1 -3 1 0.71 0.24
    1 -3 1 1.29 0.37
    1 -3 1 1.99 0.48
    -2 4 -1 41.6 2.17
    -2 4 -1 41.55 2.13
    -2 4 -1 34.46 1.93
    -2 4 -1 34.23 1.94
    -2 4 -1 38.2 1.95
    -2 4 -1 38.75 1.98
    2 -4 1 41.17 2.12
    2 -4 1 40.19 2.04
    2 -4 1 40.99 1.57
    2 -4 1 41.78 2.04
    2 -4 1 36.98 2.01
    2 -4 1 37.66 2.15
    2 -4 1 40.94 2.22
    -3 5 -1 174.79 6.87
    -3 5 -1 160.37 5.84
    -3 5 -1 167.37 6.58
    -3 5 -1 168.72 6.77
    -3 5 -1 165.99 6.62
    -3 5 -1 161.58 5.86
    3 -5 1 165.73 5.83
    3 -5 1 170.29 6.81
    3 -5 1 174.13 6.62
    3 -5 1 169.85 6.84
    3 -5 1 171.85 6.64
    3 -5 1 164.59 6.59
    3 -5 1 145.13 5.79
    3 -5 1 168.85 6.61
    -4 6 -1 52.36 2.14
    -4 6 -1 46.12 2.69
    -4 6 -1 52.77 2.13
    -4 6 -1 51.04 2.96
    -4 6 -1 48.56 2.95
    -4 6 -1 47.78 2.76
    4 -6 1 58.56 3.42
    4 -6 1 56.09 2.98
    4 -6 1 54.6 2.92
    4 -6 1 51.09 2.95
    4 -6 1 57.34 2.24
    4 -6 1 54.27 3
    4 -6 1 63.47 3.51
    4 -6 1 47.57 2.17
    -5 7 -1 24.1 1.92
    -5 7 -1 27.95 2.19
    -5 7 -1 27.34 2
    -5 7 -1 27.89 2.22
    -5 7 -1 29.38 1.46
    -5 7 -1 28.23 1.42
    5 -7 1 31.39 2.46
    5 -7 1 26.9 2.11
    5 -7 1 29.12 1.42
    5 -7 1 30.2 2.12
    5 -7 1 31.77 2.4
    5 -7 1 28.18 1.4
    5 -7 1 31.51 2.19
    5 -7 1 25.2 2.06
    -6 8 -1 63.86 3.7
    -6 8 -1 63.89 2.8
    -6 8 -1 64.99 3.66
    -6 8 -1 65.17 2.78
    6 -8 1 66.81 2.74
    6 -8 1 65.97 2.73
    6 -8 1 62.49 3.79
    6 -8 1 70.5 4.13
    6 -8 1 56.81 3.49
    6 -8 1 57.62 3.55
    6 -8 1 67.56 3.9
    6 -8 1 66.32 4.1
    -7 9 -1 63.36 2.8
    -7 9 -1 59.18 3.7
    -7 9 -1 60.56 3.79
    -7 9 -1 65.93 2.87
    -7 9 -1 63.81 4.13
    -7 9 -1 65.28 4.21
    7 -9 1 64.29 4.01
    7 -9 1 57.45 2.68
    7 -9 1 64.31 4.03
    7 -9 1 60.01 4.01
    7 -9 1 65.43 4.02
    7 -9 1 62.02 2.73
    -8 10 -1 0.51 0.33
    -8 10 -1 0.48 0.37
    -8 10 -1 0.34 0.21
    -8 10 -1 0.89 0.51
    -8 10 -1 0.66 0.25
    -8 10 -1 0.83 0.53
    8 -10 1 1.55 0.36
    8 -10 1 -0.22 0.27
    8 -10 1 0.31 0.16
    8 -10 1 -0.18 0.3
    8 -10 1 -0.01 0.32
    8 -10 1 0.02 0.37
    -9 11 -1 1.15 0.61
    -9 11 -1 0.22 0.2
    -9 11 -1 -0.37 0.41
    -9 11 -1 0.8 0.53
    -9 11 -1 -0.07 0.17
    9 -11 1 0.13 0.45
    9 -11 1 0.33 0.16
    9 -11 1 0.38 0.73
    9 -11 1 0.01 0.6
    9 -11 1 0.49 0.23
    9 -11 1 0.36 0.39
    -10 12 -1 8.4 1.83
    -10 12 -1 7.37 1.8
    -10 12 -1 9.63 0.77
    -10 12 -1 8.71 1.98
    -10 12 -1 9.7 2
    -10 12 -1 8.93 0.71
    10 -12 1 6.56 1.64
    10 -12 1 9.01 1.95
    10 -12 1 10.09 2.12
    10 -12 1 9.34 0.89
    10 -12 1 12.02 2.28
    10 -12 1 8.06 0.86
    -11 13 -1 2.08 1.24
    -11 13 -1 1.66 1.19
    11 -13 1 0.99 0.39
    11 -13 1 3.27 1.31
    11 -13 1 2.4 1.04
    11 -13 1 1.97 0.47
    -12 14 -1 -0.42 0.97
    -12 14 -1 -1.32 0.83
    12 -14 1 0.22 0.24
    12 -14 1 0.32 0.85
    12 -14 1 -0.17 0.74
    12 -14 1 0.28 0.29
    13 -15 1 19.75 1.6
    13 -15 1 23.97 3.23
    13 -15 1 19.6 2.88
    14 -14 -1 -1.16 0.79
    14 -14 -1 0.91 0.36
    14 -14 -1 0.87 1.22
    14 -14 -1 1.13 0.95
    14 -14 -1 1.15 1.44
    13 -13 -1 33.89 2.18
    13 -13 -1 31.43 2.1
    13 -13 -1 30.49 3.38
    13 -13 -1 37.16 3.8
    -13 13 1 33.32 2.41
    -13 13 1 32.32 2.35
    12 -12 -1 0.89 0.41
    12 -12 -1 1.56 0.84
    12 -12 -1 0.22 0.59
    12 -12 -1 0.59 0.33
    -12 12 1 0.54 1.05
    -12 12 1 0.24 0.4
    -12 12 1 0.52 1.12
    -12 12 1 1.02 0.5
    11 -11 -1 32.26 3.28
    11 -11 -1 31.33 3.26
    11 -11 -1 36.48 2.08
    11 -11 -1 29.26 3.2
    11 -11 -1 34.92 3.29
    11 -11 -1 33.24 2
    -11 11 1 30.33 2.32
    -11 11 1 26.63 2.72
    -11 11 1 30.69 3.25
    -11 11 1 33.18 3.32
    -11 11 1 34.2 2.37
    -11 11 1 30.59 2.93
    10 -10 -1 52.55 4.03
    10 -10 -1 52.34 4.11
    10 -10 -1 49.42 2.52
    10 -10 -1 47.8 2.52
    10 -10 -1 49.17 3.87
    10 -10 -1 49.54 4.01
    -10 10 1 52.33 3.69
    -10 10 1 48.47 3.01
    -10 10 1 50.44 3.69
    -10 10 1 49.58 2.97
    -10 10 1 46.35 3.84
    -10 10 1 43.81 3.71
    9 -9 -1 7.61 1.53
    9 -9 -1 8.77 0.8
    9 -9 -1 8.43 1.63
    9 -9 -1 9.76 1.76
    9 -9 -1 6.32 1.45
    9 -9 -1 8.33 0.79
    -9 9 1 8.38 1.05
    -9 9 1 8.37 1.5
    -9 9 1 7.62 1.59
    -9 9 1 8.99 1.59
    -9 9 1 8.1 1.06
    -9 9 1 8.47 1.73
    8 -8 -1 25.5 2.34
    8 -8 -1 26.21 2.44
    8 -8 -1 25.37 1.45
    8 -8 -1 22.46 2.25
    8 -8 -1 25.46 2.39
    -8 8 1 25.66 1.87
    -8 8 1 22.61 2.26
    -8 8 1 23.49 2.63
    -8 8 1 24.29 1.79
    -8 8 1 20.38 2.2
    -8 8 1 25.07 2.76
    7 -7 -1 1.65 0.67
    7 -7 -1 3.09 0.91
    7 -7 -1 1.51 0.59
    7 -7 -1 1.6 0.34
    7 -7 -1 1.29 0.51
    -7 7 1 0.92 0.42
    -7 7 1 2.25 0.57
    -7 7 1 2.32 1.34
    -7 7 1 1.5 0.46
    -7 7 1 1.02 0.49
    -7 7 1 2.3 1.28
    -7 7 1 1.61 0.35
    6 -6 -1 47.44 3.18
    6 -6 -1 58.93 3.45
    6 -6 -1 57.49 3.37
    6 -6 -1 53.25 2.3
    6 -6 -1 49.06 3.22
    -6 6 1 51.2 3.18
    -6 6 1 55.01 3.1
    -6 6 1 50.69 3.2
    -6 6 1 53.79 2.78
    -6 6 1 53.53 3.11
    -6 6 1 51.26 2.27
    -6 6 1 53.1 2.8
    5 -5 -1 0.46 0.27
    5 -5 -1 0.49 0.16
    5 -5 -1 0.82 0.35
    5 -5 -1 0.56 0.29
    5 -5 -1 0.75 0.3
    -5 5 1 0.3 0.16
    -5 5 1 0.38 0.25
    -5 5 1 0.76 0.2
    -5 5 1 0.36 0.21
    -5 5 1 0.83 0.36
    -5 5 1 0.77 0.4
    -5 5 1 0.48 0.22
    -5 5 1 0.75 0.31
    -5 5 1 0.73 0.36
    4 -4 -1 0.05 0.1
    4 -4 -1 0.06 0.12
    4 -4 -1 0.22 0.17
    4 -4 -1 0.37 0.2
    4 -4 -1 0.5 0.13
    4 -4 -1 0.17 0.14
    4 -4 -1 0.08 0.13
    -4 4 1 0.23 0.16
    -4 4 1 0.19 0.14
    -4 4 1 0.63 0.28
    -4 4 1 0.45 0.23
    -4 4 1 0.19 0.14
    -4 4 1 0.2 0.16
    -4 4 1 0.31 0.1
    -4 4 1 0.65 0.28
    3 -3 -1 117.03 4.71
    3 -3 -1 109.6 4.42
    3 -3 -1 120.66 4.73
    3 -3 -1 110.47 4.66
    3 -3 -1 101.05 3.95
    3 -3 -1 106.47 4.43
    3 -3 -1 117.18 4.83
    -3 3 1 110.39 4.48
    -3 3 1 105.04 4.22
    -3 3 1 107.63 3.82
    -3 3 1 97.08 4.42
    -3 3 1 112.18 4.46
    -3 3 1 104.46 4.41
    -3 3 1 104.41 4.24
    -3 3 1 105.37 4.57
    -3 3 1 110.54 4.43
    2 -2 -1 2.15 0.39
    2 -2 -1 1.85 0.33
    2 -2 -1 2.48 0.33
    2 -2 -1 1.28 0.28
    2 -2 -1 1.5 0.31
    2 -2 -1 2.45 0.2
    2 -2 -1 2.71 0.37
    -2 2 1 2.55 0.44
    -2 2 1 2.6 0.21
    -2 2 1 2.77 0.36
    -2 2 1 2.56 0.45
    -2 2 1 2.21 0.33
    -2 2 1 2.69 0.36
    -2 2 1 2.56 0.33
    -2 2 -1 0.2 0.11
    -2 2 -1 1.24 0.29
    -2 2 -1 1.16 0.28
    -2 2 -1 0.24 0.12
    -2 2 -1 0.26 0.07
    -2 2 -1 0.31 0.07
    2 -2 1 0.39 0.08
    2 -2 1 0.15 0.17
    2 -2 1 0.31 0.07
    2 -2 1 0.36 0.14
    2 -2 1 0.27 0.11
    2 -2 1 0.36 0.08
    -4 4 -1 15.76 1.19
    -4 4 -1 13.57 0.87
    -4 4 -1 16.38 0.91
    -4 4 -1 16.04 1.18
    -4 4 -1 16.14 1.35
    -4 4 -1 16.64 1.4
    -4 4 -1 16.18 0.89
    4 -4 1 16.92 0.95
    4 -4 1 17.96 1.41
    4 -4 1 17.3 0.87
    4 -4 1 16.07 1.22
    4 -4 1 17.92 1.4
    4 -4 1 15.84 1.2
    4 -4 1 20.2 1.65
    4 -4 1 23.17 1.81
    4 -4 1 17.47 0.98
    -5 5 -1 1.43 0.45
    -5 5 -1 1.37 0.41
    -5 5 -1 2.7 0.68
    -5 5 -1 1.77 0.58
    -5 5 -1 1.79 0.24
    -5 5 -1 1.32 0.3
    -5 5 -1 1.59 0.32
    5 -5 1 1.29 0.31
    5 -5 1 1.44 0.43
    5 -5 1 2.37 0.57
    5 -5 1 1.32 0.43
    5 -5 1 1.73 0.34
    5 -5 1 1.48 0.26
    5 -5 1 1.5 0.49
    -6 6 -1 36.32 2.67
    -6 6 -1 38.46 1.89
    -6 6 -1 35.96 2.36
    -6 6 -1 35.8 2.61
    -6 6 -1 38.12 1.75
    -6 6 -1 40.14 1.95
    -6 6 -1 40.58 2.43
    6 -6 1 40.85 2.72
    6 -6 1 39.94 1.78
    6 -6 1 36.61 2.7
    6 -6 1 40.1 2.75
    6 -6 1 38.11 2.64
    -7 7 -1 99.07 4.05
    -7 7 -1 99.74 5.29
    -7 7 -1 95.76 4.72
    -7 7 -1 95.59 3.98
    -7 7 -1 92.17 5.1
    -7 7 -1 93.55 4.74
    7 -7 1 82.76 3.6
    7 -7 1 102.63 5.22
    7 -7 1 94.13 5.25
    7 -7 1 88.67 5.17
    7 -7 1 97.73 5.07
    -8 8 -1 2.18 0.48
    -8 8 -1 2.47 0.71
    -8 8 -1 2.62 0.55
    -8 8 -1 0.87 0.52
    -8 8 -1 2.48 0.7
    -8 8 -1 1.63 0.6
    8 -8 1 1.59 0.63
    8 -8 1 2.06 0.39
    8 -8 1 1.36 0.56
    8 -8 1 0.52 0.47
    8 -8 1 2.15 0.41
    8 -8 1 1.78 0.68
    -9 9 -1 1.64 0.47
    -9 9 -1 1.58 0.65
    -9 9 -1 0.57 0.5
    -9 9 -1 1.36 0.78
    -9 9 -1 1.22 0.62
    -9 9 -1 1.23 0.37
    9 -9 1 1.98 0.7
    9 -9 1 1.37 0.35
    9 -9 1 0.96 0.67
    9 -9 1 0.48 0.52
    9 -9 1 1.66 0.73
    -10 10 -1 4.38 1.12
    -10 10 -1 4.94 1.31
    -10 10 -1 5.39 0.67
    -10 10 -1 3.28 0.94
    -10 10 -1 5.25 0.67
    -10 10 -1 5.83 1.47
    10 -10 1 6.13 0.67
    10 -10 1 4.02 0.63
    10 -10 1 5.83 1.36
    10 -10 1 2.81 0.96
    10 -10 1 4.52 1.11
    10 -10 1 2.61 0.94
    -11 11 -1 7.1 0.76
    -11 11 -1 10.99 2.13
    -11 11 -1 6.9 1.47
    -11 11 -1 7.48 0.8
    -11 11 -1 9.06 1.76
    -11 11 -1 6.91 1.85
    11 -11 1 5.91 0.71
    11 -11 1 8.4 1.92
    11 -11 1 7.34 1.77
    11 -11 1 6.04 1.71
    11 -11 1 6.13 0.73
    11 -11 1 8.22 1.91
    -12 12 -1 2.62 1.04
    -12 12 -1 2.87 1.08
    12 -12 1 1.29 0.76
    12 -12 1 2.23 0.51
    12 -12 1 1.29 0.84
    12 -12 1 1.94 0.52
    -13 13 -1 -0.38 0.96
    -13 13 -1 -1.41 0.89
    13 -13 1 0.76 0.36
    13 -13 1 1.68 1.14
    13 -13 1 0.85 0.32
    13 -13 1 0.09 0.7
    14 -14 1 27.73 3.74
    14 -14 1 26.24 3.42
    14 -14 1 26.1 1.94
    13 -15 -1 45.57 2.75
    -13 15 1 44.77 2.52
    -13 15 1 44.81 2.55
    12 -14 -1 1.82 1.06
    12 -14 -1 0.7 0.33
    12 -14 -1 1.09 0.82
    11 -13 -1 0.16 0.54
    11 -13 -1 0.11 0.57
    11 -13 -1 0.06 0.23
    11 -13 -1 0.07 0.24
    -11 13 1 0.3 0.37
    -11 13 1 0.7 0.8
    -11 13 1 0.59 0.71
    -11 13 1 1.14 0.46
    10 -12 -1 42.14 2.3
    10 -12 -1 39.59 2.27
    10 -12 -1 43.9 3.69
    10 -12 -1 40 3.71
    10 -12 -1 38.28 3.65
    10 -12 -1 44.37 3.75
    -10 12 1 39.66 3.6
    -10 12 1 43.85 3.93
    -10 12 1 50.3 3.44
    -10 12 1 49.93 3.32
    -10 12 1 44.99 3.69
    -10 12 1 43.6 3.83
    9 -11 -1 17.84 1.31
    9 -11 -1 22.4 2.41
    9 -11 -1 17.79 2.14
    9 -11 -1 20.52 2.32
    9 -11 -1 19.57 2.26
    -9 11 1 21.2 2.37
    -9 11 1 20.25 2.41
    -9 11 1 21.47 2.32
    -9 11 1 18.01 1.68
    -9 11 1 21.24 2.26
    -9 11 1 20.96 1.9
    8 -10 -1 1.1 0.64
    8 -10 -1 2.64 0.94
    8 -10 -1 1.68 0.37
    8 -10 -1 1.9 0.42
    8 -10 -1 0.59 0.37
    -8 10 1 0.65 0.52
    -8 10 1 0.63 0.55
    -8 10 1 0.94 0.62
    -8 10 1 0.89 0.41
    -8 10 1 1.66 0.65
    -8 10 1 1.51 0.46
    7 -9 -1 0.21 0.14
    7 -9 -1 -0.16 0.26
    7 -9 -1 0.16 0.11
    7 -9 -1 0.23 0.55
    7 -9 -1 0.39 0.47
    -7 9 1 0.54 0.35
    -7 9 1 0.4 0.18
    -7 9 1 0.29 0.35
    -7 9 1 -0.21 0.21
    -7 9 1 0.29 0.24
    -7 9 1 0.71 0.42
    6 -8 -1 0.76 0.37
    6 -8 -1 0.71 0.23
    6 -8 -1 1.23 0.51
    6 -8 -1 0.71 0.21
    6 -8 -1 0.23 0.32
    6 -8 -1 0.47 0.32
    -6 8 1 0.96 0.37
    -6 8 1 0.29 0.28
    -6 8 1 0.5 0.32
    -6 8 1 1.37 0.58
    -6 8 1 0.82 0.32
    -6 8 1 1.3 0.54
    -6 8 1 0.83 0.48
    -6 8 1 0.5 0.39
    5 -7 -1 28.83 2.23
    5 -7 -1 31.35 2.27
    5 -7 -1 29.42 1.48
    5 -7 -1 29.97 1.5
    5 -7 -1 30.08 2.29
    5 -7 -1 32.42 2.35
    -5 7 1 28.52 1.8
    -5 7 1 31.31 2.38
    -5 7 1 31.48 2.33
    -5 7 1 29.69 2.17
    -5 7 1 28.82 2.18
    -5 7 1 29.27 2.18
    -5 7 1 28.72 1.84
    -5 7 1 26.32 2.12
    4 -6 -1 1.32 0.44
    4 -6 -1 1.6 0.5
    4 -6 -1 1.32 0.42
    4 -6 -1 1.45 0.26
    4 -6 -1 1.22 0.24
    4 -6 -1 1.2 0.39
    -4 6 1 1.05 0.36
    -4 6 1 1.36 0.38
    -4 6 1 1.03 0.4
    -4 6 1 1.32 0.44
    -4 6 1 1.83 0.49
    -4 6 1 1.7 0.41
    -4 6 1 1.3 0.46
    -4 6 1 1.64 0.49
    3 -5 -1 111.8 4.26
    3 -5 -1 126.84 5.29
    3 -5 -1 112.91 4.27
    3 -5 -1 116.42 5.03
    3 -5 -1 117.81 5.12
    3 -5 -1 121.72 5.04
    3 -5 -1 118.09 5.17
    3 -5 -1 120.71 5.13
    -3 5 1 122.93 5.32
    -3 5 1 116.64 4.93
    -3 5 1 111.32 4.93
    -3 5 1 118.04 4.99
    -3 5 1 121.67 5.19
    -3 5 1 109.32 4.68
    -3 5 1 115.59 5.01
    -3 5 1 114.2 4.67
    2 -4 -1 4.76 0.59
    2 -4 -1 4.25 0.33
    2 -4 -1 3.41 0.51
    2 -4 -1 3.41 0.63
    2 -4 -1 3.91 0.32
    2 -4 -1 4.1 0.55
    2 -4 -1 5.19 0.63
    2 -4 -1 4.01 0.55
    -2 4 1 3.67 0.5
    -2 4 1 5.07 0.67
    -2 4 1 4.8 0.65
    -2 4 1 3.63 0.49
    -2 4 1 4.31 0.61
    -2 4 1 3.21 0.64
    1 -3 -1 135.2 5.39
    1 -3 -1 137.96 5.57
    1 -3 -1 137.3 5.42
    1 -3 -1 164.9 5.81
    1 -3 -1 145.27 5.64
    1 -3 -1 173.44 5.82
    -1 3 1 147.93 5.77
    -1 3 1 176.43 6.07
    -1 3 1 145.09 5.58
    -1 3 1 149.19 5.81
    -1 3 1 146.22 5.56
    -1 3 1 152.29 5.77
    0 -2 -1 0.74 0.23
    0 -2 -1 0.67 0.22
    0 -2 -1 0.49 0.16
    0 -2 -1 0.58 0.18
    0 -2 -1 0.52 0.11
    0 -2 -1 0.46 0.16
    0 -2 -1 0.55 0.12
    0 -2 -1 0.4 0.07
    0 -2 -1 0.67 0.18
    0 2 1 0.41 0.07
    0 2 1 0.48 0.16
    0 2 1 0.25 0.1
    0 2 1 0.49 0.16
    0 2 1 0.52 0.17
    0 2 1 0.24 0.1
    0 2 1 0.44 0.14
    -2 0 -1 0.12 0.1
    -2 0 -1 0.13 0.11
    -2 0 -1 0.15 0.13
    -2 0 -1 0.13 0.11
    2 0 1 0.17 0.09
    2 0 1 0.16 0.1
    2 0 1 0.07 0.12
    2 0 1 0.17 0.05
    2 0 1 0.16 0.13
    2 0 1 0.28 0.12
    2 0 1 0.12 0.07
    -3 1 -1 8.16 0.73
    -3 1 -1 8.43 0.76
    -3 1 -1 8.5 0.53
    -3 1 -1 8.24 0.52
    -3 1 -1 8.2 0.6
    -3 1 -1 8.18 0.62
    3 -1 1 6.92 0.7
    3 -1 1 7.82 0.71
    3 -1 1 7.17 0.71
    3 -1 1 7.95 0.73
    3 -1 1 7.81 0.42
    -4 2 -1 152.99 6.14
    -4 2 -1 189.26 7.06
    -4 2 -1 159.24 6.14
    -4 2 -1 192.69 6.99
    -4 2 -1 157.9 6.19
    -4 2 -1 168.56 6.2
    4 -2 1 163.38 5.86
    4 -2 1 152.14 5.51
    4 -2 1 155.64 6.36
    4 -2 1 158.53 6.32
    4 -2 1 161.59 5.88
    -5 3 -1 0.13 0.15
    -5 3 -1 0.25 0.1
    -5 3 -1 0.13 0.1
    -5 3 -1 0.09 0.1
    -5 3 -1 0.51 0.29
    -5 3 -1 0.23 0.14
    -5 3 -1 0.06 0.18
    5 -3 1 0.59 0.15
    5 -3 1 0.94 0.38
    5 -3 1 0.38 0.19
    5 -3 1 0.9 0.28
    5 -3 1 0.58 0.31
    -6 4 -1 24.06 1.46
    -6 4 -1 20.42 1.83
    -6 4 -1 23.78 1.6
    -6 4 -1 21.94 1.53
    -6 4 -1 25.61 1.46
    -6 4 -1 25.35 1.98
    -6 4 -1 21.96 1.15
    6 -4 1 23.13 1.92
    6 -4 1 22.45 1.42
    6 -4 1 23.85 1.94
    6 -4 1 24.7 1.2
    6 -4 1 26.14 2.03
    6 -4 1 23.75 1.93
    6 -4 1 25.21 1.5
    -7 5 -1 7.85 1.11
    -7 5 -1 4.99 1.04
    -7 5 -1 7.89 0.61
    -7 5 -1 8.1 0.79
    -7 5 -1 7.3 0.91
    -7 5 -1 7.68 0.79
    -7 5 -1 7.73 0.93
    7 -5 1 7.94 1.14
    7 -5 1 7.38 0.79
    7 -5 1 8.13 1.17
    7 -5 1 6.59 0.73
    7 -5 1 5.55 1.09
    7 -5 1 7.33 0.59
    7 -5 1 7.76 1.37
    -8 6 -1 243.47 9.62
    -8 6 -1 248.49 10.51
    -8 6 -1 244.33 9.69
    -8 6 -1 249.17 10.41
    -8 6 -1 229.9 8.64
    -8 6 -1 241.83 9.1
    -8 6 -1 239.65 9.15
    8 -6 1 237.24 10.49
    8 -6 1 241.75 10.42
    8 -6 1 249.1 9.25
    8 -6 1 239.28 10.41
    8 -6 1 268.2 10.65
    8 -6 1 224.66 8.69
    8 -6 1 250.74 9.32
    -9 7 -1 107.38 5.81
    -9 7 -1 106.2 5.19
    -9 7 -1 104.59 5.87
    -9 7 -1 102.38 4.58
    -9 7 -1 109.46 4.21
    -9 7 -1 96.29 5
    -9 7 -1 97.27 4.47
    9 -7 1 103.07 4.16
    9 -7 1 97.1 5.67
    9 -7 1 102.38 5.67
    9 -7 1 105.04 4.7
    9 -7 1 104.1 5.79
    9 -7 1 105.74 5.84
    9 -7 1 103.9 4.62
    -10 8 -1 2.02 0.68
    -10 8 -1 1.08 0.36
    -10 8 -1 0.54 0.45
    -10 8 -1 0.56 0.35
    -10 8 -1 1.2 0.38
    -10 8 -1 1.04 0.65
    -10 8 -1 0.9 0.29
    10 -8 1 0.47 0.24
    10 -8 1 0.62 0.5
    10 -8 1 0.6 0.23
    10 -8 1 0.53 0.65
    10 -8 1 1.65 0.79
    -11 9 -1 7.77 1.38
    -11 9 -1 6.23 1.64
    -11 9 -1 8.06 1.9
    -11 9 -1 6.51 0.85
    -11 9 -1 7.4 0.89
    -11 9 -1 6.22 1.31
    11 -9 1 10.33 3.3
    11 -9 1 7.44 1.87
    11 -9 1 7.34 0.78
    11 -9 1 8.6 2.07
    -12 10 -1 124.15 6.49
    -12 10 -1 124.58 5.4
    -12 10 -1 121.17 6.54
    -12 10 -1 127.53 5.35
    12 -10 1 120.95 7.34
    12 -10 1 114.56 7.23
    12 -10 1 126.78 7.45
    12 -10 1 128.28 7.53
    12 -10 1 119.03 5.14
    12 -10 1 138.8 7.6
    12 -10 1 121.69 5.56
    12 -10 1 121.33 7.22
    -13 11 -1 -0.28 0.71
    -13 11 -1 0.01 0.76
    13 -11 1 0.75 0.28
    13 -11 1 -0.55 0.6
    13 -11 1 -0.64 0.59
    13 -11 1 0.65 0.68
    13 -11 1 -0.69 0.49
    13 -11 1 -0.01 0.49
    -14 12 -1 -1.11 0.94
    -14 12 -1 -1.27 1.07
    14 -12 1 0.64 0.8
    14 -12 1 -1.17 0.61
    14 -12 1 0.74 0.83
    12 -16 -1 2.48 0.63
    12 -16 -1 5.09 1.72
    12 -16 -1 1.9 1.32
    12 -16 -1 2.09 0.7
    -12 16 1 2.47 0.55
    -12 16 1 2.5 0.6
    11 -15 -1 21.48 2.86
    11 -15 -1 19.97 2.7
    11 -15 -1 24.7 1.72
    11 -15 -1 21.48 1.67
    -11 15 1 22.17 1.93
    -11 15 1 22.7 2.26
    10 -14 -1 23.03 2.76
    10 -14 -1 24.95 2.93
    10 -14 -1 27.29 1.79
    10 -14 -1 27.17 1.81
    -10 14 1 23.59 2.89
    -10 14 1 22.01 2.76
    9 -13 -1 41.77 2.29
    9 -13 -1 40.95 2.28
    9 -13 -1 42.56 3.72
    9 -13 -1 38.28 3.52
    -9 13 1 39.75 3.53
    -9 13 1 25.62 2.94
    -9 13 1 31.65 3.34
    -9 13 1 41.41 3.58
    -9 13 1 37.08 3.31
    -9 13 1 40.52 3.51
    8 -12 -1 195.19 7.94
    8 -12 -1 197.96 9.54
    8 -12 -1 195.64 9.47
    8 -12 -1 195.88 7.48
    8 -12 -1 203.18 9.45
    8 -12 -1 186.24 9.4
    -8 12 1 198.6 9.48
    -8 12 1 178.61 9.31
    -8 12 1 195.19 9.62
    -8 12 1 205.68 8.22
    -8 12 1 206.13 8.15
    -8 12 1 202.72 9.43
    7 -11 -1 83.98 5.08
    7 -11 -1 83.99 3.64
    7 -11 -1 80.42 5.03
    7 -11 -1 79.14 5.02
    7 -11 -1 90.31 5.13
    7 -11 -1 90.08 3.69
    -7 11 1 81.7 5.03
    -7 11 1 87.19 5.26
    -7 11 1 87 5.18
    -7 11 1 86.03 5.05
    -7 11 1 88.19 4.22
    -7 11 1 89.26 4.29
    6 -10 -1 43.93 3.21
    6 -10 -1 47.05 3.21
    6 -10 -1 40.48 3.13
    6 -10 -1 43.46 3.21
    6 -10 -1 43.53 2.1
    6 -10 -1 40.45 2.06
    -6 10 1 42.7 3.13
    -6 10 1 46.12 2.56
    -6 10 1 45.94 3.29
    -6 10 1 39.48 3.07
    -6 10 1 38.69 3.06
    -6 10 1 38.23 2.98
    -6 10 1 43.15 2.55
    -6 10 1 44.48 3.25
    5 -9 -1 17.53 1.29
    5 -9 -1 17.43 1.77
    5 -9 -1 20.87 1.93
    5 -9 -1 17.24 1.71
    5 -9 -1 17.14 1.08
    5 -9 -1 19.38 1.85
    -5 9 1 19.09 1.86
    -5 9 1 19.1 1.89
    -5 9 1 17.29 1.77
    -5 9 1 16.22 1.76
    -5 9 1 17.62 1.78
    -5 9 1 18.09 1.46
    -5 9 1 18.32 1.43
    -5 9 1 17.56 1.83
    4 -8 -1 324.99 12.75
    4 -8 -1 339.44 12.72
    4 -8 -1 319.7 12.64
    4 -8 -1 327.55 12.57
    4 -8 -1 336.98 11.41
    4 -8 -1 315.95 12.63
    4 -8 -1 310.92 12.62
    4 -8 -1 337.08 11.42
    -4 8 1 322.85 11.97
    -4 8 1 339.99 12.78
    -4 8 1 327.78 12.71
    -4 8 1 318.04 12.64
    -4 8 1 317.44 12.59
    -4 8 1 312.8 12
    -4 8 1 326.92 12.56
    -4 8 1 338.46 12.7
    3 -7 -1 69.82 3.65
    3 -7 -1 61.52 3.44
    3 -7 -1 70.22 3.71
    3 -7 -1 65.05 3.44
    3 -7 -1 64.72 2.65
    3 -7 -1 64.86 3.4
    3 -7 -1 68.28 3.54
    3 -7 -1 69.06 2.69
    -3 7 1 70.64 3.6
    -3 7 1 61.02 3.44
    -3 7 1 66.19 3.57
    -3 7 1 66.93 3.59
    -3 7 1 66.37 3.48
    -3 7 1 69.14 3.48
    2 -6 -1 6.88 0.83
    2 -6 -1 8.23 1.03
    2 -6 -1 6.53 0.78
    2 -6 -1 6.48 0.48
    2 -6 -1 5.95 0.76
    2 -6 -1 6.28 0.76
    2 -6 -1 7.76 1
    -2 6 1 5.35 0.76
    -2 6 1 4.39 0.82
    -2 6 1 6.09 0.45
    -2 6 1 5.45 0.72
    -2 6 1 5.1 0.67
    -2 6 1 5.11 0.7
    -2 6 1 6.61 0.83
    1 -5 -1 5.48 0.62
    1 -5 -1 6.59 0.72
    1 -5 -1 7.84 0.92
    1 -5 -1 6.06 0.42
    1 -5 -1 5.55 0.62
    1 -5 -1 5.98 0.68
    1 -5 -1 7.25 0.93
    -1 5 1 7.5 0.88
    -1 5 1 5.89 0.64
    -1 5 1 7.31 0.89
    -1 5 1 5.75 0.65
    -1 5 1 7.27 0.77
    -1 5 1 6.81 0.74
    -1 5 1 5.94 0.42
    0 -4 -1 82.67 3.46
    0 -4 -1 82.33 2.96
    0 -4 -1 75.15 3.49
    0 -4 -1 81.05 3.42
    0 -4 -1 79.84 3.45
    0 -4 -1 84.21 3.3
    0 -4 -1 83.04 3.32
    0 -4 -1 81.97 3.46
    0 -4 -1 90.58 3.66
    0 4 1 86.44 3.78
    0 4 1 87.04 3.82
    0 4 1 101.99 4.08
    0 4 1 105.03 4.15
    0 4 1 103.84 4.2
    0 4 1 99 4.12
    0 4 1 78.55 3.3
    -1 -3 -1 0.86 0.12
    -1 -3 -1 0.56 0.19
    -1 -3 -1 0.9 0.25
    -1 -3 -1 0.76 0.21
    -1 -3 -1 0.69 0.21
    -1 -3 -1 0.86 0.23
    -1 -3 -1 0.71 0.22
    1 3 1 1 0.26
    1 3 1 0.66 0.2
    1 3 1 0.55 0.16
    1 3 1 0.98 0.27
    1 3 1 0.92 0.12
    1 3 1 0.38 0.15
    1 3 1 0.44 0.18
    -2 -2 -1 0.27 0.1
    -2 -2 -1 0.25 0.12
    -2 -2 -1 0.12 0.09
    -2 -2 -1 0.33 0.11
    -2 -2 -1 0.36 0.09
    2 2 1 0.23 0.07
    2 2 1 0.24 0.1
    2 2 1 0.11 0.05
    2 2 1 0.21 0.12
    2 2 1 0.08 0.08
    -3 -1 -1 7.84 0.67
    -3 -1 -1 7.96 0.66
    -3 -1 -1 8.04 0.46
    -3 -1 -1 8.03 0.73
    -3 -1 -1 7.57 0.71
    -3 -1 -1 8.05 0.46
    3 1 1 7.98 0.45
    3 1 1 8.37 0.8
    3 1 1 10.24 0.85
    3 1 1 8.87 0.74
    3 1 1 8.69 0.74
    3 1 1 9.54 0.85
    3 1 1 9.76 0.87
    -4 0 -1 0.17 0.13
    -4 0 -1 0.17 0.15
    -4 0 -1 0.09 0.1
    -4 0 -1 -0.04 0.07
    -4 0 -1 0.21 0.08
    -4 0 -1 0.1 0.1
    -4 0 -1 0.16 0.12
    4 0 1 2.15 0.49
    4 0 1 1.72 0.42
    -5 1 -1 11.35 1.08
    -5 1 -1 11.82 0.65
    -5 1 -1 11.37 0.76
    -5 1 -1 10.21 0.93
    -5 1 -1 12.19 0.98
    -5 1 -1 12.32 1.14
    5 -1 1 12.38 1.12
    5 -1 1 10.4 0.94
    5 -1 1 13.22 1.18
    5 -1 1 13.02 1.01
    5 -1 1 11.76 0.67
    5 -1 1 12.67 1.17
    5 -1 1 12.92 1.14
    -6 2 -1 4.87 0.54
    -6 2 -1 4.84 0.63
    -6 2 -1 3.86 0.58
    -6 2 -1 4.64 0.54
    -6 2 -1 5.67 1.01
    -6 2 -1 5.26 0.42
    -6 2 -1 4.64 0.9
    6 -2 1 4.8 0.65
    6 -2 1 4.96 0.42
    6 -2 1 5.79 0.69
    6 -2 1 4.01 0.77
    6 -2 1 6.61 0.9
    6 -2 1 4.37 0.81
    6 -2 1 4.55 0.86
    -7 3 -1 10.04 0.68
    -7 3 -1 10.41 0.93
    -7 3 -1 10.03 0.97
    -7 3 -1 8.61 1.14
    -7 3 -1 10.2 1.01
    -7 3 -1 8.25 0.87
    -7 3 -1 8.98 1.15
    7 -3 1 8.8 0.92
    7 -3 1 8.46 0.63
    7 -3 1 10.24 1.25
    7 -3 1 10.22 0.97
    7 -3 1 9.75 1.2
    7 -3 1 7.5 1.04
    -8 4 -1 57.78 4.47
    -8 4 -1 56.34 2.5
    -8 4 -1 59.05 3.04
    -8 4 -1 62.64 3.13
    -8 4 -1 57.72 3.07
    -8 4 -1 59.4 3.05
    -8 4 -1 63.04 4.5
    8 -4 1 61.31 3.07
    8 -4 1 62.7 3.15
    8 -4 1 67.32 3.83
    8 -4 1 55.18 4.19
    8 -4 1 62.03 3.79
    8 -4 1 54.11 3.53
    8 -4 1 50.41 3.41
    8 -4 1 54.79 4.18
    8 -4 1 56.69 2.49
    -9 5 -1 8.87 1.65
    -9 5 -1 9.04 1.08
    -9 5 -1 8.05 0.7
    -9 5 -1 8.33 0.99
    -9 5 -1 11.6 1.91
    -9 5 -1 9.65 1.09
    -9 5 -1 8.24 0.96
    9 -5 1 6.71 1.3
    9 -5 1 5.7 1.16
    9 -5 1 6.46 1.22
    9 -5 1 8.26 0.97
    9 -5 1 8.41 1.02
    9 -5 1 5.4 1.18
    9 -5 1 6.56 1.28
    9 -5 1 8.73 0.71
    9 -5 1 5.49 1.21
    -10 6 -1 -0.02 0.27
    -10 6 -1 0.95 0.37
    -10 6 -1 0.47 0.33
    -10 6 -1 0.45 0.42
    -10 6 -1 0.68 0.53
    -10 6 -1 0.6 0.44
    10 -6 1 0.77 0.5
    10 -6 1 0.2 0.34
    10 -6 1 1.12 0.45
    10 -6 1 0.27 0.16
    10 -6 1 0.9 0.41
    10 -6 1 0.29 0.37
    10 -6 1 -0.08 0.19
    10 -6 1 0.2 0.3
    10 -6 1 0.53 0.37
    -11 7 -1 22.9 2.07
    -11 7 -1 22.63 2.05
    -11 7 -1 20.72 2.45
    -11 7 -1 23.35 2.61
    -11 7 -1 24.79 1.51
    -11 7 -1 24.13 1.95
    -11 7 -1 27.29 2.15
    11 -7 1 23.78 2.49
    11 -7 1 24.25 2.53
    11 -7 1 26.02 2.73
    11 -7 1 22.32 2.51
    11 -7 1 26.99 2
    11 -7 1 24.25 1.96
    11 -7 1 21.37 2.52
    11 -7 1 24.4 2.54
    11 -7 1 25.41 1.53
    -12 8 -1 182.78 9.84
    -12 8 -1 208.91 9.02
    -12 8 -1 223.24 9.38
    -12 8 -1 218.41 9.21
    -12 8 -1 182.8 9.99
    -12 8 -1 199.13 9
    -12 8 -1 204.98 7.78
    12 -8 1 209.75 7.91
    12 -8 1 217.91 10.52
    12 -8 1 199.59 10.14
    12 -8 1 214.32 10.2
    12 -8 1 200.28 10
    12 -8 1 201.71 10.26
    12 -8 1 200.92 10.12
    -13 9 -1 33.54 2.81
    -13 9 -1 32.05 2.32
    -13 9 -1 37.26 2.47
    -13 9 -1 30.81 2.77
    13 -9 1 34.65 3.51
    13 -9 1 29.86 3.25
    13 -9 1 31 1.96
    13 -9 1 36.63 3.52
    13 -9 1 31.44 3.37
    -14 10 -1 1.46 1.07
    -14 10 -1 2.66 1.25
    14 -10 1 1.31 0.85
    14 -10 1 1.79 0.96
    14 -10 1 1.92 0.91
    14 -10 1 2.48 0.6
    14 -10 1 1.84 0.73
    -15 11 -1 3.54 1.5
    -15 11 -1 3.3 1.57
    15 -11 1 1.42 0.91
    15 -11 1 -0.16 0.99
    15 -11 1 1.88 0.55
    11 -17 -1 26.4 1.98
    11 -17 -1 27.43 2.02
    11 -17 -1 32.08 3.57
    11 -17 -1 33.12 3.56
    -11 17 1 28.33 1.71
    -11 17 1 28.64 1.74
    10 -16 -1 2.37 0.57
    10 -16 -1 1.6 0.87
    10 -16 -1 1.58 0.87
    -10 16 1 1.49 0.66
    -10 16 1 0.94 0.53
    9 -15 -1 63.5 4.76
    9 -15 -1 59.8 5.06
    9 -15 -1 60.4 4.75
    9 -15 -1 63.52 5.29
    9 -15 -1 62.96 3.16
    9 -15 -1 61.43 3.14
    -9 15 1 59.27 4.78
    -9 15 1 58.09 4.64
    8 -14 -1 17.32 2.39
    8 -14 -1 13.47 2.99
    8 -14 -1 17.73 1.34
    8 -14 -1 14.77 3.44
    8 -14 -1 19.69 2.45
    8 -14 -1 16.88 1.32
    -8 14 1 19.8 3.22
    -8 14 1 16.55 2.4
    7 -13 -1 165.03 8.47
    7 -13 -1 179.18 6.87
    7 -13 -1 179.71 8.79
    7 -13 -1 182.3 6.98
    -7 13 1 159.77 11.24
    -7 13 1 149.33 10.21
    -7 13 1 180.51 8.65
    -7 13 1 149.56 9.97
    -7 13 1 143.41 10.65
    -7 13 1 179.48 7.13
    -7 13 1 174.91 7.17
    6 -12 -1 7.98 1.69
    6 -12 -1 7.48 0.73
    6 -12 -1 9.77 1.8
    6 -12 -1 5.77 0.64
    6 -12 -1 5.16 1.2
    6 -12 -1 6.34 1.36
    -6 12 1 6.2 1.38
    -6 12 1 6.18 1.33
    -6 12 1 7.04 1.51
    -6 12 1 6.77 1.14
    -6 12 1 8.56 1.69
    -6 12 1 3.93 1.1
    -6 12 1 3.56 1.13
    -6 12 1 6.06 0.88
    5 -11 -1 38.96 1.95
    5 -11 -1 39.83 2.92
    5 -11 -1 36.16 2.95
    5 -11 -1 36.47 2.86
    5 -11 -1 37.81 1.92
    5 -11 -1 39.41 2.97
    5 -11 -1 38.13 2.96
    5 -11 -1 38.42 2.99
    -5 11 1 38.06 2.89
    -5 11 1 31.74 2.71
    -5 11 1 37.44 2.93
    -5 11 1 37.71 2.35
    -5 11 1 32.99 2.75
    -5 11 1 37.38 2.39
    -5 11 1 39.07 2.95
    -5 11 1 35.26 2.89
    4 -10 -1 437.95 14.81
    4 -10 -1 431.07 16.44
    4 -10 -1 442.09 16.22
    4 -10 -1 410.76 14.74
    4 -10 -1 401.19 16.16
    4 -10 -1 439.49 16.32
    4 -10 -1 396.45 16.15
    4 -10 -1 444.91 16.62
    -4 10 1 380.61 14.81
    -4 10 1 388.94 14.96
    -4 10 1 374.92 14.89
    -4 10 1 388.89 14.94
    3 -9 -1 29.56 2.31
    3 -9 -1 26.64 2.08
    3 -9 -1 24.47 1.34
    3 -9 -1 29.18 2.33
    3 -9 -1 27.98 2.14
    3 -9 -1 25.9 2.01
    3 -9 -1 25.74 2.06
    -3 9 1 24.99 2.1
    -3 9 1 23.73 1.96
    -3 9 1 27.42 2.11
    -3 9 1 25.31 2.05
    -3 9 1 26.52 2.12
    -3 9 1 25.21 2.03
    2 -8 -1 82.7 4.24
    2 -8 -1 86.17 4.27
    2 -8 -1 99.89 4.85
    2 -8 -1 89.87 3.42
    2 -8 -1 99.13 4.9
    2 -8 -1 82.5 4.19
    2 -8 -1 83.09 4.15
    -2 8 1 88.51 4.45
    -2 8 1 92.23 4.35
    -2 8 1 81.13 4.18
    -2 8 1 88.9 4.46
    -2 8 1 82.07 3.32
    1 -7 -1 471.07 18.61
    1 -7 -1 591.06 19.42
    1 -7 -1 520.46 18.72
    1 -7 -1 547.17 18.72
    1 -7 -1 507.2 19.01
    1 -7 -1 532.8 18.77
    1 -7 -1 538.27 18.64
    1 -7 -1 502.96 18.74
    -1 7 1 503.55 20.32
    -1 7 1 661.3 21.31
    -1 7 1 519.1 20.38
    -1 7 1 636.76 21.32
    0 -6 -1 112.46 4.6
    0 -6 -1 101.79 4.71
    0 -6 -1 112.08 4.59
    0 -6 -1 106.81 4.49
    0 -6 -1 101.38 4.67
    0 -6 -1 106.47 3.87
    0 -6 -1 105.81 4.61
    0 -6 -1 106.32 4.46
    0 -6 -1 102.09 4.54
    0 6 1 105.43 4.56
    0 6 1 109.77 4.77
    0 6 1 108.87 4.72
    0 6 1 106.64 4.57
    0 6 1 105.66 3.89
    -1 -5 -1 0.45 0.12
    -1 -5 -1 0.47 0.23
    -1 -5 -1 0.48 0.24
    -1 -5 -1 0.14 0.11
    -1 -5 -1 0.64 0.27
    -1 -5 -1 0.14 0.12
    -1 -5 -1 0.39 0.18
    1 5 1 0.2 0.14
    1 5 1 0.25 0.17
    1 5 1 0.39 0.16
    1 5 1 0.68 0.25
    1 5 1 0.32 0.18
    1 5 1 0.53 0.13
    1 5 1 0.41 0.22
    -2 -4 -1 40.47 2.13
    -2 -4 -1 39.64 1.62
    -2 -4 -1 42.62 2.14
    -2 -4 -1 39.95 2.03
    -2 -4 -1 44.48 2.12
    2 4 1 40.07 2.07
    2 4 1 40.35 1.58
    2 4 1 38.69 1.96
    2 4 1 38.89 2.09
    2 4 1 38.88 2.05
    2 4 1 38.08 2.09
    2 4 1 41.3 2.02
    -4 -2 -1 176.34 6.62
    -4 -2 -1 161.52 5.85
    -4 -2 -1 156.59 5.81
    -4 -2 -1 150.94 6.16
    -4 -2 -1 161.71 5.66
    -4 -2 -1 147.41 6.18
    -4 -2 -1 181.69 6.68
    4 2 1 149.65 6.36
    4 2 1 157.41 6.2
    4 2 1 163.82 5.61
    4 2 1 151.31 6.31
    4 2 1 178.17 6.28
    -5 -1 -1 12.79 1.13
    -5 -1 -1 11.28 1.09
    -5 -1 -1 12.03 1.1
    -5 -1 -1 11.57 1.05
    -5 -1 -1 12.41 0.78
    -5 -1 -1 12.13 1.09
    -5 -1 -1 11.89 0.68
    -5 -1 -1 12.44 0.77
    -5 -1 -1 12.49 1.13
    5 1 1 13.37 1.15
    5 1 1 12.12 1.1
    5 1 1 11.82 1.08
    5 1 1 11.42 1.08
    5 1 1 14.42 1.29
    5 1 1 15.07 1.28
    5 1 1 12.66 0.7
    -6 0 -1 0.57 0.29
    -6 0 -1 -0.04 0.09
    -6 0 -1 0.21 0.17
    -6 0 -1 0.17 0.18
    -6 0 -1 -0.08 0.08
    -6 0 -1 0.37 0.13
    -6 0 -1 0.1 0.12
    6 0 1 0.65 0.28
    6 0 1 0.67 0.27
    6 0 1 -0.04 0.11
    6 0 1 0.26 0.2
    6 0 1 0.34 0.19
    -7 1 -1 285.7 11.56
    -7 1 -1 304.46 11.27
    -7 1 -1 293.8 10.33
    -7 1 -1 293.92 11.52
    -7 1 -1 310.7 11.38
    7 -1 1 320.17 12.09
    7 -1 1 327.25 12.12
    7 -1 1 286.94 11.62
    7 -1 1 293.11 11.57
    7 -1 1 333.46 12.21
    7 -1 1 291.75 10.72
    7 -1 1 323.3 12.11
    -8 2 -1 85.74 4.12
    -8 2 -1 81.5 4.46
    -8 2 -1 77.6 3.55
    -8 2 -1 80.39 3.98
    -8 2 -1 81.71 4.38
    -8 2 -1 79.09 3.59
    -8 2 -1 82.88 3.24
    8 -2 1 84.15 4.15
    8 -2 1 83.06 4.59
    8 -2 1 89.7 4.28
    8 -2 1 89.87 4.55
    8 -2 1 87.61 3.41
    8 -2 1 82.88 4.51
    8 -2 1 83.18 4.53
    -9 3 -1 51.27 3.05
    -9 3 -1 51.43 3.52
    -9 3 -1 52.22 3.46
    -9 3 -1 53.48 2.75
    -9 3 -1 50.03 2.73
    -9 3 -1 52.56 3.01
    -9 3 -1 53.44 2.34
    9 -3 1 52.95 3.44
    9 -3 1 52.38 2.37
    9 -3 1 54.17 3.09
    9 -3 1 54.35 3.52
    9 -3 1 54.23 3.55
    9 -3 1 52.55 3.44
    9 -3 1 53.36 3.12
    -10 4 -1 3.91 0.93
    -10 4 -1 4.41 0.85
    -10 4 -1 3.86 1.08
    -10 4 -1 4.2 0.92
    -10 4 -1 4.34 0.51
    -10 4 -1 5.05 1.23
    -10 4 -1 5.39 0.78
    10 -4 1 4.73 1.17
    10 -4 1 4.39 0.99
    10 -4 1 3.45 0.45
    10 -4 1 4.14 1.08
    10 -4 1 3.14 0.9
    10 -4 1 3.41 1.02
    10 -4 1 2.7 0.77
    10 -4 1 4.79 0.96
    10 -4 1 6.73 1.37
    -11 5 -1 31.16 3.95
    -11 5 -1 33.3 1.84
    -11 5 -1 35.78 4.25
    -11 5 -1 35.45 2.51
    -11 5 -1 31.61 2.35
    -11 5 -1 36.89 2.48
    -11 5 -1 38.94 2.49
    11 -5 1 40.26 3.24
    11 -5 1 37.12 3.07
    11 -5 1 30.38 2.87
    11 -5 1 35.26 1.87
    11 -5 1 32.14 2.43
    11 -5 1 35.41 3
    11 -5 1 33.92 2.43
    -12 6 -1 0.77 0.75
    -12 6 -1 0.02 0.34
    -12 6 -1 0.02 0.32
    -12 6 -1 0.46 0.2
    -12 6 -1 0 0.44
    -12 6 -1 -0.34 0.48
    -12 6 -1 -0.05 0.31
    12 -6 1 -0.58 0.46
    12 -6 1 -0.01 0.25
    12 -6 1 -0.34 0.39
    12 -6 1 0.15 0.12
    12 -6 1 0.15 0.56
    12 -6 1 0.67 0.54
    12 -6 1 -0.06 0.3
    12 -6 1 0 0.33
    -13 7 -1 -0.01 0.69
    -13 7 -1 2.86 0.76
    -13 7 -1 1.15 0.65
    -13 7 -1 1.1 0.72
    -13 7 -1 0.56 0.22
    -13 7 -1 0.83 0.5
    -13 7 -1 0.17 0.4
    13 -7 1 0.85 0.47
    13 -7 1 0.12 0.5
    13 -7 1 0.16 0.44
    13 -7 1 -0.1 0.55
    13 -7 1 2.23 0.97
    13 -7 1 1.02 0.31
    13 -7 1 1.72 0.8
    13 -7 1 1.62 0.72
    13 -7 1 0.83 0.7
    -14 8 -1 -0.37 0.49
    -14 8 -1 0.31 0.32
    -14 8 -1 0.26 0.62
    14 -8 1 0.53 0.26
    14 -8 1 0.74 0.75
    14 -8 1 0.34 0.75
    -15 9 -1 0.23 0.88
    -15 9 -1 0.05 0.79
    15 -9 1 0.41 0.21
    15 -9 1 -0.24 0.63
    15 -9 1 -0.13 0.59
    15 -9 1 0.1 0.64
    15 -9 1 1.43 1.02
    -16 10 -1 2.58 1.29
    -16 10 -1 1.37 1.21
    16 -10 1 0.63 0.46
    16 -10 1 0.07 0.87
    16 -10 1 0.21 0.93
    16 -10 1 0.78 0.84
    16 -10 1 2.15 0.92
    10 -18 -1 10.12 1.12
    10 -18 -1 9.45 1.12
    10 -18 -1 7.41 1.75
    10 -18 -1 5.28 1.52
    -10 18 1 9.06 0.99
    -10 18 1 9.14 0.98
    9 -17 -1 4.25 1.29
    9 -17 -1 6.65 0.83
    9 -17 -1 4.63 1.33
    9 -17 -1 6.12 0.79
    8 -16 -1 31.95 3.24
    8 -16 -1 31.08 2
    8 -16 -1 33.55 3.32
    8 -16 -1 33.35 2.06
    8 -16 -1 33.83 3.42
    8 -16 -1 34.11 3.35
    -8 16 1 34.91 2.45
    -8 16 1 34.81 2.45
    7 -15 -1 -1.21 0.48
    7 -15 -1 -1.08 0.49
    7 -15 -1 0.6 0.58
    7 -15 -1 0.1 0.41
    7 -15 -1 0.44 0.22
    7 -15 -1 0.25 0.19
    -7 15 1 0.59 0.34
    -7 15 1 0.4 0.29
    -7 15 1 -0.63 0.68
    6 -14 -1 0.33 0.23
    6 -14 -1 -0.28 0.26
    6 -14 -1 0.65 0.42
    6 -14 -1 0.02 0.39
    6 -14 -1 0.53 0.49
    -6 14 1 0.35 0.23
    -6 14 1 -0.42 0.39
    -6 14 1 -0.54 0.37
    -6 14 1 -0.69 0.4
    -6 14 1 0.26 0.34
    -6 14 1 -0.63 0.34
    5 -13 -1 2.7 0.89
    5 -13 -1 1.39 0.53
    5 -13 -1 1.53 0.37
    5 -13 -1 1.43 0.38
    5 -13 -1 2.13 0.77
    5 -13 -1 1.49 0.76
    5 -13 -1 1.73 0.59
    5 -13 -1 0.97 0.66
    -5 13 1 1.47 0.85
    -5 13 1 2.14 0.79
    -5 13 1 1.1 0.61
    -5 13 1 2.35 0.85
    -5 13 1 2.18 0.77
    -5 13 1 1.2 0.65
    4 -12 -1 0.37 0.32
    4 -12 -1 0.41 0.33
    4 -12 -1 0.72 0.4
    4 -12 -1 0.13 0.24
    4 -12 -1 0.23 0.33
    4 -12 -1 1.3 0.54
    4 -12 -1 0.75 0.23
    4 -12 -1 0.48 0.2
    -4 12 1 1.25 0.53
    -4 12 1 0.37 0.39
    -4 12 1 1.71 0.64
    -4 12 1 1.05 0.44
    3 -11 -1 1.2 0.3
    3 -11 -1 0.55 0.36
    3 -11 -1 1.18 0.61
    3 -11 -1 0.52 0.37
    3 -11 -1 1.74 0.68
    3 -11 -1 0.22 0.37
    3 -11 -1 0.44 0.43
    -3 11 1 1.09 0.51
    -3 11 1 2.37 0.8
    -3 11 1 1.22 0.51
    -3 11 1 0.82 0.38
    2 -10 -1 0.08 0.18
    2 -10 -1 0.74 0.37
    2 -10 -1 0.16 0.27
    2 -10 -1 0.15 0.24
    2 -10 -1 0.42 0.28
    2 -10 -1 0.12 0.23
    2 -10 -1 0.11 0.24
    2 -10 -1 0.35 0.28
    2 -10 -1 -0.02 0.07
    -2 10 1 -0.18 0.18
    -2 10 1 0 0.1
    -2 10 1 0.15 0.28
    -2 10 1 0.03 0.06
    -2 10 1 0.47 0.39
    1 -9 -1 83.73 4.17
    1 -9 -1 86.82 4.21
    1 -9 -1 80.26 4.09
    1 -9 -1 79.9 4.23
    1 -9 -1 82.62 3.27
    1 -9 -1 81.5 4.07
    1 -9 -1 81.26 4.2
    1 -9 -1 85.93 4.48
    1 -9 -1 88.23 4.58
    -1 9 1 83.05 4.45
    -1 9 1 83.63 3.33
    -1 9 1 81.91 4.38
    -1 9 1 90.64 4.33
    -1 9 1 86.08 4.26
    0 -8 -1 74.14 3.82
    0 -8 -1 80.72 3.78
    0 -8 -1 79.19 3.71
    0 -8 -1 75.39 3.74
    0 -8 -1 74.39 4.58
    0 -8 -1 71.71 4.48
    0 -8 -1 79.14 3.8
    0 -8 -1 76.56 3.9
    0 8 1 82.97 3.87
    0 8 1 73.64 3.96
    0 8 1 75.82 3.96
    0 8 1 76.26 3.8
    0 8 1 79.08 3.03
    -1 -7 -1 73.62 3.57
    -1 -7 -1 74.56 2.78
    -1 -7 -1 69.12 3.55
    -1 -7 -1 63.88 3.52
    -1 -7 -1 73.06 3.44
    -1 -7 -1 70.83 3.42
    -1 -7 -1 71.29 3.57
    1 7 1 73.98 3.79
    1 7 1 74.83 2.96
    1 7 1 76.85 3.78
    1 7 1 81.61 3.72
    1 7 1 75.93 3.63
    1 7 1 83.67 3.97
    -2 -6 -1 61.31 2.99
    -2 -6 -1 60.38 2.97
    -2 -6 -1 57.58 3
    -2 -6 -1 59.97 2.33
    -2 -6 -1 59.31 3.06
    -2 -6 -1 60.93 3.07
    -2 -6 -1 55.6 2.93
    2 6 1 58.7 2.99
    2 6 1 65.69 3.12
    2 6 1 58.16 3.02
    2 6 1 60.21 2.36
    2 6 1 58.21 2.94
    -3 -5 -1 176.76 6.62
    -3 -5 -1 161.96 6.74
    -3 -5 -1 169.43 5.97
    -3 -5 -1 164.75 6.72
    -3 -5 -1 173.85 6.65
    3 5 1 174.08 7
    3 5 1 191.51 7.06
    3 5 1 154.7 6.66
    3 5 1 171.08 5.99
    3 5 1 158.59 6.53
    3 5 1 158.54 6.57
    3 5 1 159.24 6.72
    3 5 1 181.82 7.01
    3 5 1 182.45 7.05
    -4 -4 -1 16.93 1.14
    -4 -4 -1 17.2 1.37
    -4 -4 -1 16.16 1.2
    -4 -4 -1 17.05 0.87
    -4 -4 -1 17.49 1.22
    -4 -4 -1 17.57 1.18
    -4 -4 -1 16.83 1.34
    4 4 1 17.09 1.15
    4 4 1 17.36 1.44
    4 4 1 16.74 1.16
    4 4 1 18.06 1.39
    4 4 1 16.72 0.87
    4 4 1 15.8 1.32
    4 4 1 17.83 1.52
    -5 -3 -1 0.17 0.16
    -5 -3 -1 0.2 0.11
    -5 -3 -1 0.22 0.17
    -5 -3 -1 0.37 0.12
    -5 -3 -1 0.34 0.16
    -5 -3 -1 0.13 0.13
    -5 -3 -1 0.09 0.12
    5 3 1 0.87 0.34
    5 3 1 0.82 0.34
    5 3 1 0.77 0.18
    5 3 1 1.23 0.49
    5 3 1 0.34 0.24
    -6 -2 -1 4.79 0.51
    -6 -2 -1 3.31 0.72
    -6 -2 -1 3.56 0.73
    -6 -2 -1 5.66 0.53
    -6 -2 -1 3.3 0.67
    -6 -2 -1 5.54 0.77
    -6 -2 -1 4.76 0.42
    -6 -2 -1 6.46 0.8
    -6 -2 -1 4.04 0.78
    6 2 1 4.67 0.41
    6 2 1 5.81 1.02
    6 2 1 5.44 0.75
    6 2 1 5.43 0.73
    6 2 1 3.05 0.66
    6 2 1 5.85 0.79
    6 2 1 3.43 0.69
    -7 -1 -1 284.96 11.26
    -7 -1 -1 293.23 10.09
    -7 -1 -1 293.66 10.36
    -7 -1 -1 279.25 11.26
    -7 -1 -1 289.04 10.32
    -7 -1 -1 306.6 11.4
    -7 -1 -1 265.93 11.14
    -7 -1 -1 288.78 11.19
    -7 -1 -1 304.21 11.29
    7 1 1 295.31 10.47
    7 1 1 328.88 11.78
    7 1 1 299.15 11.64
    7 1 1 294.17 11.93
    7 1 1 288.34 11.76
    7 1 1 303.35 11.6
    7 1 1 302.02 11.68
    -8 0 -1 0.44 0.33
    -8 0 -1 0.59 0.44
    8 0 1 0.4 0.28
    8 0 1 0.54 0.29
    8 0 1 0.27 0.24
    8 0 1 0.22 0.26
    8 0 1 0.47 0.29
    8 0 1 -0.12 0.19
    8 0 1 0.21 0.1
    -9 1 -1 23.82 1.51
    -9 1 -1 25.13 2.05
    -9 1 -1 18.51 2.28
    -9 1 -1 23.86 1.53
    -9 1 -1 23.54 1.29
    -9 1 -1 23.13 1.9
    -9 1 -1 23.41 2.59
    9 -1 1 22.67 1.91
    9 -1 1 23.89 1.3
    9 -1 1 25.37 2.16
    9 -1 1 22.12 2.01
    9 -1 1 21.59 2.04
    9 -1 1 23.68 2.07
    9 -1 1 21.78 1.92
    -10 2 -1 27.52 2.24
    -10 2 -1 29.08 2.52
    -10 2 -1 25.25 2.43
    -10 2 -1 25.04 2.11
    -10 2 -1 27.57 1.79
    -10 2 -1 28.62 1.52
    -10 2 -1 29.34 1.81
    10 -2 1 27.99 2.51
    10 -2 1 26.89 2.22
    10 -2 1 27.93 2.38
    10 -2 1 29.21 2.48
    10 -2 1 24.46 2.29
    10 -2 1 27.59 1.51
    10 -2 1 29.43 2.25
    -11 3 -1 42.86 2.1
    -11 3 -1 41.68 2.51
    -11 3 -1 40.43 2.88
    -11 3 -1 37.06 3.21
    -11 3 -1 44.69 2.93
    -11 3 -1 41.71 2.47
    -11 3 -1 42.71 3.45
    11 -3 1 41.17 3.41
    11 -3 1 43.66 3.26
    11 -3 1 42.64 2.98
    11 -3 1 43.12 2.12
    11 -3 1 45.2 3.43
    11 -3 1 40.69 3.21
    11 -3 1 37.95 3.14
    11 -3 1 42.36 2.91
    11 -3 1 42.17 3.45
    -12 4 -1 16.5 1.69
    -12 4 -1 15.68 1.72
    -12 4 -1 16.11 1.52
    -12 4 -1 16.99 2.14
    -12 4 -1 14.67 1.11
    -12 4 -1 18.46 2.19
    -12 4 -1 13.7 1.39
    12 -4 1 13.85 1.97
    12 -4 1 13.22 1.82
    12 -4 1 14.46 1.62
    12 -4 1 15.36 2.13
    12 -4 1 14.97 2.06
    12 -4 1 14.95 1.71
    12 -4 1 15.52 1.13
    12 -4 1 15.51 1.91
    12 -4 1 16.87 2.08
    -13 5 -1 20.42 1.81
    -13 5 -1 20.94 2.53
    -13 5 -1 17.39 1.76
    -13 5 -1 21.05 2.03
    -13 5 -1 21.77 2
    -13 5 -1 20.54 1.41
    -13 5 -1 18.58 2.51
    13 -5 1 21.87 2.57
    13 -5 1 21.79 2.54
    13 -5 1 19.94 2.48
    13 -5 1 21.29 2.04
    13 -5 1 19.43 2.31
    13 -5 1 19.06 2.05
    13 -5 1 20.8 2.37
    13 -5 1 20.77 2.44
    13 -5 1 21.36 1.44
    -14 6 -1 -0.07 0.43
    -14 6 -1 0.8 0.35
    -14 6 -1 -0.02 0.61
    -14 6 -1 2.47 0.91
    -14 6 -1 1.92 0.67
    14 -6 1 0.8 0.96
    14 -6 1 0.4 0.6
    14 -6 1 0.85 0.67
    14 -6 1 0.9 0.74
    14 -6 1 1.25 0.36
    14 -6 1 0.2 0.68
    14 -6 1 0.49 0.59
    -15 7 -1 7.42 1.43
    -15 7 -1 5.9 1.24
    -15 7 -1 6.54 1.11
    15 -7 1 10.23 2.33
    15 -7 1 5.6 1.26
    15 -7 1 6.73 1.57
    15 -7 1 6.76 1.64
    15 -7 1 8.17 2.04
    15 -7 1 9.25 1.13
    15 -7 1 8.68 1.53
    -16 8 -1 8.2 1.58
    -16 8 -1 11.15 1.15
    -16 8 -1 9.68 1.75
    16 -8 1 10.67 2.27
    16 -8 1 12.87 2.44
    16 -8 1 12.81 1.21
    16 -8 1 13.57 2.85
    16 -8 1 17.18 3.3
    9 -19 -1 4.26 0.83
    9 -19 -1 3.16 1.48
    9 -19 -1 5.58 1.02
    9 -19 -1 3.03 1.4
    -9 19 1 4.49 0.94
    -9 19 1 3.76 0.84
    -9 19 1 5.03 0.99
    -9 19 1 4.69 0.87
    8 -18 -1 3.16 1.22
    8 -18 -1 3.88 1.32
    8 -18 -1 3.01 0.72
    8 -18 -1 6.2 0.99
    -8 18 1 4.37 0.9
    -8 18 1 6.13 1.08
    7 -17 -1 2.9 1.01
    7 -17 -1 3.6 0.69
    7 -17 -1 2.68 1.08
    7 -17 -1 2.38 1.04
    7 -17 -1 4.85 0.78
    7 -17 -1 2.07 0.89
    -7 17 1 5.16 0.98
    -7 17 1 6.07 1.12
    6 -16 -1 40.03 3.51
    6 -16 -1 42.42 3.79
    6 -16 -1 41.81 2.32
    6 -16 -1 45.55 3.71
    6 -16 -1 36.79 3.52
    6 -16 -1 44.99 2.37
    6 -16 -1 36.63 3.42
    6 -16 -1 37.4 3.48
    -6 16 1 36.67 3.52
    -6 16 1 42.6 2.79
    -6 16 1 43 3.73
    -6 16 1 42.76 2.84
    -6 16 1 39.21 3.71
    -6 16 1 41.04 3.75
    5 -15 -1 4.05 0.83
    5 -15 -1 6.29 1.51
    5 -15 -1 4.29 1.23
    5 -15 -1 4.57 1.16
    5 -15 -1 4.05 1.17
    5 -15 -1 5.59 1.46
    5 -15 -1 4.82 1.29
    5 -15 -1 6.49 1.48
    5 -15 -1 3 1.04
    5 -15 -1 5.63 0.69
    -5 15 1 4.6 1.03
    -5 15 1 5.02 1.26
    -5 15 1 6.6 1.23
    -5 15 1 4.82 1.21
    -5 15 1 5.28 1.23
    -5 15 1 4.72 1.33
    4 -14 -1 6.76 0.72
    4 -14 -1 7.27 1.41
    4 -14 -1 5.66 1.37
    4 -14 -1 7.29 0.74
    4 -14 -1 5.13 1.3
    4 -14 -1 5.25 1.2
    4 -14 -1 6.25 1.5
    4 -14 -1 6.81 1.48
    4 -14 -1 5.24 1.13
    4 -14 -1 6.58 1.37
    -4 14 1 5.57 1.29
    -4 14 1 5.3 1.2
    3 -13 -1 1.66 0.71
    3 -13 -1 1.57 0.61
    3 -13 -1 0.85 0.54
    3 -13 -1 0.71 0.53
    3 -13 -1 0.71 0.43
    3 -13 -1 1.78 0.72
    3 -13 -1 1.34 0.34
    3 -13 -1 1.36 0.66
    3 -13 -1 2.06 0.86
    -3 13 1 0.93 0.55
    -3 13 1 2 0.73
    -3 13 1 0.75 0.26
    -3 13 1 0.28 0.41
    -3 13 1 0.77 0.38
    2 -12 -1 2.11 0.71
    2 -12 -1 2.8 0.82
    2 -12 -1 3.1 0.85
    2 -12 -1 1.66 0.61
    2 -12 -1 3 0.82
    2 -12 -1 3.73 0.91
    2 -12 -1 1.89 0.38
    2 -12 -1 1.61 0.54
    2 -12 -1 3.12 0.87
    -2 12 1 2.96 0.84
    -2 12 1 2.75 0.77
    -2 12 1 1.49 0.6
    -2 12 1 2.12 0.41
    -2 12 1 2.84 0.86
    1 -11 -1 60.9 3.55
    1 -11 -1 65.02 3.6
    1 -11 -1 59.57 3.78
    1 -11 -1 58.42 3.82
    1 -11 -1 59.44 3.55
    1 -11 -1 59.77 2.61
    1 -11 -1 59.51 3.51
    -1 11 1 56.32 3.44
    -1 11 1 57.11 3.72
    -1 11 1 52.08 3.54
    -1 11 1 61.19 3.52
    -1 11 1 61.71 2.57
    0 -10 -1 40.85 2.62
    0 -10 -1 46.71 3.21
    0 -10 -1 40.3 1.87
    0 -10 -1 37.12 2.54
    0 -10 -1 49.26 3.24
    0 -10 -1 36.47 2.65
    0 -10 -1 40.33 2.58
    0 -10 -1 41.32 2.74
    0 -10 -1 36.91 2.54
    0 10 1 43.64 2.94
    0 10 1 42.17 2.86
    0 10 1 38.33 1.85
    -1 -9 -1 8.46 0.62
    -1 -9 -1 7.68 1.04
    -1 -9 -1 7.79 1.02
    -1 -9 -1 7.47 1.08
    -1 -9 -1 6.77 0.99
    -1 -9 -1 7.79 0.97
    -1 -9 -1 8.01 0.98
    1 9 1 8.62 1.02
    1 9 1 7.47 0.96
    1 9 1 6.84 1.02
    1 9 1 7.42 0.59
    1 9 1 7.7 1.03
    -2 -8 -1 20.82 1.75
    -2 -8 -1 19.04 1.65
    -2 -8 -1 22.48 1.13
    -2 -8 -1 22.61 1.69
    -2 -8 -1 22.4 1.68
    -2 -8 -1 20.95 1.7
    -2 -8 -1 21.18 1.74
    2 8 1 22.54 1.83
    2 8 1 21.87 1.79
    2 8 1 20.61 1.71
    2 8 1 22.08 1.87
    2 8 1 21.22 1.63
    2 8 1 23.81 1.21
    2 8 1 19.74 1.58
    -3 -7 -1 113.29 5.03
    -3 -7 -1 109.72 4.95
    -3 -7 -1 108.47 4.02
    -3 -7 -1 101.16 4.8
    -3 -7 -1 105.09 4.89
    3 7 1 110.31 4.95
    3 7 1 111.78 4.96
    3 7 1 111.59 4.16
    3 7 1 107.49 5
    3 7 1 111.02 4.98
    3 7 1 107.02 5.19
    3 7 1 115.07 6.91
    3 7 1 123.04 5.31
    -4 -6 -1 49.88 2.98
    -4 -6 -1 54.54 2.82
    -4 -6 -1 52.71 2.76
    -4 -6 -1 55.55 3.06
    -4 -6 -1 50.52 2.15
    4 6 1 52.79 2.96
    4 6 1 54.08 3.14
    4 6 1 51.11 2.81
    4 6 1 61.52 3.45
    4 6 1 57.02 3.13
    4 6 1 54.05 2.24
    4 6 1 55.08 2.84
    4 6 1 50.55 3.14
    4 6 1 61.17 3.46
    -5 -5 -1 0.88 0.37
    -5 -5 -1 1.45 0.4
    -5 -5 -1 1.47 0.28
    -5 -5 -1 1.07 0.34
    -5 -5 -1 1.02 0.37
    -5 -5 -1 1.59 0.42
    -5 -5 -1 1.46 0.4
    5 5 1 2.03 0.83
    5 5 1 1.25 0.38
    5 5 1 1.07 0.36
    5 5 1 1.32 0.25
    5 5 1 0.91 0.33
    5 5 1 1.51 0.65
    5 5 1 0.67 0.33
    -6 -4 -1 22.36 1.44
    -6 -4 -1 23.22 1.71
    -6 -4 -1 24.9 1.8
    -6 -4 -1 23.46 1.19
    -6 -4 -1 22.79 1.47
    -6 -4 -1 24.61 1.89
    -6 -4 -1 23.49 1.82
    6 4 1 27.54 1.98
    6 4 1 26.49 1.97
    6 4 1 24.17 1.97
    6 4 1 19.16 1.74
    6 4 1 22.45 1.18
    -7 -3 -1 10.04 0.69
    -7 -3 -1 9.99 1.11
    -7 -3 -1 8.51 0.8
    -7 -3 -1 7.77 0.75
    -7 -3 -1 8.24 1.12
    -7 -3 -1 8.5 1.09
    -7 -3 -1 9.48 1.22
    -7 -3 -1 8.93 1.11
    -7 -3 -1 10.11 1.14
    7 3 1 8.41 1.14
    7 3 1 10.7 1.83
    7 3 1 8.05 1.58
    7 3 1 10.78 1.25
    7 3 1 10.05 1.19
    7 3 1 9.54 1.19
    7 3 1 9.36 0.67
    -8 -2 -1 86.68 4.55
    -8 -2 -1 88.18 3.71
    -8 -2 -1 86.19 4.52
    -8 -2 -1 89.5 4.58
    -8 -2 -1 83.45 3.42
    -8 -2 -1 86.12 4.62
    -8 -2 -1 87.92 3.67
    -8 -2 -1 88.58 4.49
    -8 -2 -1 81.55 4.49
    8 2 1 82.63 3.4
    8 2 1 89.3 4.59
    8 2 1 90.45 4.45
    8 2 1 93.17 4.62
    8 2 1 79.7 4.5
    8 2 1 85.64 4.44
    8 2 1 84.26 4.5
    -9 -1 -1 25.34 2.16
    -9 -1 -1 22.44 2.01
    -9 -1 -1 23.66 1.5
    -9 -1 -1 25.04 2.17
    -9 -1 -1 23.35 1.31
    -9 -1 -1 24.73 2.17
    -9 -1 -1 20.37 2.66
    -9 -1 -1 23.72 2.83
    -9 -1 -1 24.34 1.5
    9 1 1 24.67 2.08
    9 1 1 23.75 2.08
    9 1 1 22.52 2.03
    9 1 1 23.22 2.02
    9 1 1 23.22 2.06
    9 1 1 21.72 1.97
    9 1 1 22.81 1.28
    -10 0 -1 1.17 0.54
    -10 0 -1 -0.07 0.33
    -10 0 -1 0.09 0.09
    -10 0 -1 0.17 0.29
    -10 0 -1 0.97 0.45
    10 0 1 0.45 0.38
    10 0 1 0.62 0.38
    10 0 1 -0.31 0.27
    10 0 1 0.84 0.4
    10 0 1 0.49 0.31
    10 0 1 0.51 0.35
    -11 1 -1 109.21 4.66
    -11 1 -1 102.86 5.93
    -11 1 -1 109.94 4.71
    -11 1 -1 106.69 5.52
    -11 1 -1 106.03 4.32
    -11 1 -1 102.98 5.83
    -11 1 -1 110.75 5.69
    11 -1 1 112.72 4.32
    11 -1 1 84.51 7.09
    11 -1 1 89.32 7.55
    11 -1 1 106 5.68
    11 -1 1 109.65 5.81
    11 -1 1 105.36 5.8
    11 -1 1 113.67 5.87
    -12 2 -1 193.1 9.68
    -12 2 -1 207.02 8.03
    -12 2 -1 195.38 8.85
    -12 2 -1 202.56 7.52
    -12 2 -1 203.39 9.06
    -12 2 -1 189.99 9.52
    -12 2 -1 202.57 7.95
    12 -2 1 209.55 9.6
    12 -2 1 189.26 9.04
    12 -2 1 203.63 9.89
    12 -2 1 196.36 7.65
    12 -2 1 217.97 9.82
    12 -2 1 207.23 9.56
    12 -2 1 202.96 9.83
    12 -2 1 213.38 9.53
    12 -2 1 203.93 9.09
    -13 3 -1 42.97 5.21
    -13 3 -1 52.1 3.03
    -13 3 -1 59.69 3.82
    -13 3 -1 43.42 5.11
    -13 3 -1 51.28 2.61
    -13 3 -1 62.86 3.84
    -13 3 -1 55.81 3.07
    13 -3 1 55.77 2.74
    13 -3 1 55.54 4.7
    13 -3 1 56.75 4.15
    13 -3 1 54.98 4.56
    13 -3 1 61.68 4.01
    13 -3 1 55.18 4.36
    13 -3 1 56.85 4.2
    13 -3 1 51.88 4.27
    13 -3 1 55.32 3.75
    -14 4 -1 15.33 1.86
    -14 4 -1 12.46 1.09
    -14 4 -1 11.25 1.29
    -14 4 -1 13.68 1.45
    -14 4 -1 13.3 2.99
    -14 4 -1 12.76 2.96
    -14 4 -1 15 1.79
    14 -4 1 10.97 2.23
    14 -4 1 11.6 1.05
    14 -4 1 11.36 1.59
    14 -4 1 13.27 2.35
    14 -4 1 11 1.91
    14 -4 1 14.19 1.99
    14 -4 1 8.81 1.74
    -15 5 -1 14.65 1.56
    -15 5 -1 16.62 1.61
    -15 5 -1 15.79 1.66
    15 -5 1 13.89 1.25
    15 -5 1 9.99 1.99
    15 -5 1 16.69 2.25
    15 -5 1 14.43 1.9
    15 -5 1 12.26 2.22
    15 -5 1 13.71 1.8
    15 -5 1 16.61 2.46
    -16 6 -1 168.48 7.31
    -16 6 -1 191.62 8.7
    -16 6 -1 193.74 8.85
    16 -6 1 195.67 10.18
    16 -6 1 174.32 7.36
    16 -6 1 198.78 10.44
    16 -6 1 172.4 8.6
    16 -6 1 175.36 8.76
    16 -6 1 185.04 9.9
    16 -6 1 190.79 9.86
    -17 7 -1 33.36 2.7
    -17 7 -1 35.15 2.85
    17 -7 1 31.89 3.53
    17 -7 1 29.29 3.93
    17 -7 1 37.7 3.74
    17 -7 1 33.88 2.22
    17 -7 1 34.87 3.91
    17 -7 1 29.11 3.44
    8 -20 -1 5.42 1.76
    8 -20 -1 7.16 0.89
    8 -20 -1 6.32 1.85
    -8 20 1 6.51 1.14
    -8 20 1 8.46 1.24
    -8 20 1 4.37 1.27
    -8 20 1 7.84 1.63
    7 -19 -1 61.3 4.71
    7 -19 -1 48.44 4.43
    7 -19 -1 52.76 2.98
    -7 19 1 50.95 3.22
    -7 19 1 51.45 3.15
    -7 19 1 50.61 3.23
    -7 19 1 52.69 3.16
    6 -18 -1 79.62 4.07
    6 -18 -1 74.03 5.19
    6 -18 -1 62.48 4.9
    6 -18 -1 71.52 3.53
    6 -18 -1 73.07 5.28
    6 -18 -1 66.93 5.07
    -6 18 1 71.82 5.28
    -6 18 1 75.7 5.41
    -6 18 1 75.03 4.24
    -6 18 1 71.97 4.09
    5 -17 -1 52.71 2.72
    5 -17 -1 51.93 4.8
    5 -17 -1 52.49 4.44
    5 -17 -1 51.85 2.68
    5 -17 -1 45.72 3.91
    5 -17 -1 47.44 4.5
    5 -17 -1 52.32 4.07
    5 -17 -1 43.42 3.85
    5 -17 -1 51.17 4.29
    5 -17 -1 48.98 4.05
    -5 17 1 54.51 3.48
    -5 17 1 53.89 3.41
    -5 17 1 48.09 5.88
    -5 17 1 44.77 5.61
    -5 17 1 54.37 4.23
    -5 17 1 52.58 4.18
    4 -16 -1 66.26 3.22
    4 -16 -1 66.93 5.19
    4 -16 -1 61.5 6.52
    4 -16 -1 72.84 4.7
    4 -16 -1 66.96 3.21
    4 -16 -1 74.48 4.83
    4 -16 -1 67.85 5.82
    4 -16 -1 67.19 6.6
    4 -16 -1 72.59 5.83
    4 -16 -1 62.76 5.02
    -4 16 1 66.66 4.94
    -4 16 1 72.2 4.76
    -4 16 1 69.44 5.07
    -4 16 1 69.42 4.68
    3 -15 -1 90.57 5.64
    3 -15 -1 80.23 5.28
    3 -15 -1 81.05 4.95
    3 -15 -1 76.58 5.01
    3 -15 -1 87.71 5.11
    3 -15 -1 90.43 5.23
    3 -15 -1 76.5 5.08
    3 -15 -1 84.2 5.02
    3 -15 -1 82.33 3.65
    -3 15 1 74.62 5.14
    -3 15 1 77.88 4.81
    -3 15 1 76.23 5.11
    -3 15 1 81.5 4.9
    2 -14 -1 53.95 3.69
    2 -14 -1 53.98 2.62
    2 -14 -1 62.16 3.84
    2 -14 -1 53.72 3.97
    2 -14 -1 60.6 3.99
    2 -14 -1 52.19 4
    2 -14 -1 57.48 3.83
    2 -14 -1 61.75 4.08
    2 -14 -1 52 3.64
    -2 14 1 59.21 3.81
    -2 14 1 52.29 2.58
    -2 14 1 54.12 3.68
    -2 14 1 55.06 3.99
    -2 14 1 55.44 4.03
    1 -13 -1 69.84 4.2
    1 -13 -1 70.7 4.6
    1 -13 -1 77.57 4.41
    1 -13 -1 73.15 3.16
    1 -13 -1 70.04 4.2
    1 -13 -1 74.4 4.67
    1 -13 -1 74.64 4.52
    1 -13 -1 72.41 4.23
    1 -13 -1 77.54 4.52
    -1 13 1 70.95 4.14
    -1 13 1 71.6 4.47
    -1 13 1 70.33 4.14
    -1 13 1 70.42 3.05
    -1 13 1 63.51 4.35
    0 -12 -1 64.58 3.7
    0 -12 -1 58.29 3.56
    0 -12 -1 58.79 3.77
    0 -12 -1 59.15 3.59
    0 -12 -1 61.04 2.69
    0 -12 -1 61.29 3.88
    0 -12 -1 64.63 3.76
    0 -12 -1 60.78 3.97
    0 -12 -1 61.29 4.05
    0 12 1 57.16 3.57
    0 12 1 58.27 3.85
    0 12 1 61.24 2.7
    0 12 1 70.27 3.82
    0 12 1 60.71 3.99
    -1 -11 -1 10.89 1.23
    -1 -11 -1 10.31 1.38
    -1 -11 -1 9.54 1.18
    -1 -11 -1 10.46 1.38
    -1 -11 -1 8.81 1.26
    -1 -11 -1 10.35 1.34
    -1 -11 -1 10.13 1.2
    -1 -11 -1 7.67 1.08
    -1 -11 -1 8.53 0.71
    1 11 1 9.2 2.3
    1 11 1 10.8 1.25
    1 11 1 9.35 0.72
    1 11 1 7.33 1.05
    1 11 1 6.79 1.93
    -2 -10 -1 70.63 4.06
    -2 -10 -1 73.16 4.09
    -2 -10 -1 76.12 3.93
    -2 -10 -1 74.13 3.01
    -2 -10 -1 73.14 4.19
    -2 -10 -1 72.93 3.86
    -2 -10 -1 70.62 4.01
    2 10 1 74.59 5.46
    2 10 1 62.99 3.86
    2 10 1 69.9 4.03
    2 10 1 77.49 4.13
    2 10 1 72.76 2.99
    2 10 1 77.59 4.21
    2 10 1 71.38 4.04
    2 10 1 78.35 4.09
    2 10 1 67.62 5.36
    -3 -9 -1 5.53 1.03
    -3 -9 -1 3.01 0.38
    -3 -9 -1 2.23 0.64
    -3 -9 -1 4.16 0.89
    3 9 1 2.46 0.82
    3 9 1 2.89 0.73
    3 9 1 4.48 0.45
    3 9 1 3.45 0.85
    3 9 1 2.38 0.58
    3 9 1 4.8 1.19
    3 9 1 4.06 0.86
    3 9 1 2.75 0.64
    3 9 1 3.65 0.82
    -4 -8 -1 19.05 1.05
    -4 -8 -1 17.04 1.61
    -4 -8 -1 16.98 1.58
    -4 -8 -1 17.72 1.64
    -4 -8 -1 17.65 1.56
    4 8 1 19.79 1.63
    4 8 1 17.87 1.7
    4 8 1 19.65 1.8
    4 8 1 19.03 1.65
    4 8 1 18.64 1.59
    4 8 1 17.27 1.71
    4 8 1 21.24 1.7
    4 8 1 18.24 1.78
    4 8 1 19.19 1.11
    -5 -7 -1 29.13 2.18
    -5 -7 -1 27.77 1.4
    -5 -7 -1 30.85 2.02
    -5 -7 -1 25.43 2.05
    -5 -7 -1 29.07 2
    5 7 1 31.68 2.28
    5 7 1 27.61 1.39
    5 7 1 26.9 2.18
    5 7 1 30.17 1.99
    5 7 1 27.66 2.25
    5 7 1 24.78 1.98
    5 7 1 30.23 2.21
    5 7 1 25.52 2
    5 7 1 29.06 2
    -6 -6 -1 39.1 2.26
    -6 -6 -1 37.46 2.58
    -6 -6 -1 33.11 2.18
    -6 -6 -1 35.61 2.49
    -6 -6 -1 35.83 2.35
    -6 -6 -1 40.51 2.4
    -6 -6 -1 38.54 1.75
    6 6 1 38.02 1.82
    6 6 1 38.61 2.31
    6 6 1 39.79 2.37
    6 6 1 46.66 2.91
    6 6 1 38.7 2.77
    6 6 1 42.74 2.94
    6 6 1 43.76 2.84
    -7 -5 -1 8.3 1.04
    -7 -5 -1 6.78 0.79
    -7 -5 -1 6.94 0.95
    -7 -5 -1 7.2 1
    -7 -5 -1 6.95 0.78
    -7 -5 -1 7.17 1.27
    -7 -5 -1 7.21 0.6
    7 5 1 7.06 1.31
    7 5 1 7.35 0.61
    7 5 1 8.49 1.1
    7 5 1 7.25 1.05
    7 5 1 9.27 1.23
    -8 -4 -1 61.04 2.96
    -8 -4 -1 63.73 3.03
    -8 -4 -1 64.45 3.64
    -8 -4 -1 62.35 3.7
    -8 -4 -1 57.85 3.57
    -8 -4 -1 61.32 3.52
    -8 -4 -1 60.33 2.62
    8 4 1 57.9 3.54
    8 4 1 61.12 2.57
    8 4 1 59.75 3.68
    8 4 1 63.26 3.84
    8 4 1 55.66 3.46
    -9 -3 -1 54.87 3.5
    -9 -3 -1 50.02 3.4
    -9 -3 -1 51.42 3.41
    -9 -3 -1 53.8 2.42
    -9 -3 -1 66.43 3.84
    -9 -3 -1 54.39 3.63
    -9 -3 -1 52.51 2.66
    -9 -3 -1 53.5 2.7
    -9 -3 -1 55.46 3.42
    9 3 1 54.99 3.43
    9 3 1 52.72 3.26
    9 3 1 52.83 2.32
    9 3 1 43.01 4.23
    9 3 1 40.35 4.02
    9 3 1 49.36 3.27
    9 3 1 53.65 3.33
    -10 -2 -1 29.24 2.51
    -10 -2 -1 29.76 2.56
    -10 -2 -1 27.6 2.45
    -10 -2 -1 28.08 1.75
    -10 -2 -1 35.36 2.78
    -10 -2 -1 26.46 2.38
    -10 -2 -1 27.65 1.55
    -10 -2 -1 29.5 1.75
    -10 -2 -1 29.25 2.45
    10 2 1 25.4 2.28
    10 2 1 26.57 2.36
    10 2 1 31.1 2.5
    10 2 1 28 2.44
    10 2 1 27.44 2.36
    10 2 1 28.95 2.38
    10 2 1 26.17 1.49
    -11 -1 -1 112.34 6.09
    -11 -1 -1 116.29 6.03
    -11 -1 -1 109.01 4.67
    -11 -1 -1 99.9 5.65
    -11 -1 -1 115.67 4.76
    -11 -1 -1 107.96 5.9
    -11 -1 -1 107.36 4.41
    11 1 1 104.47 5.7
    11 1 1 116.93 6.02
    11 1 1 108.16 5.79
    11 1 1 104.08 5.81
    11 1 1 111.5 5.87
    11 1 1 107.29 4.4
    11 1 1 114.27 6
    -12 0 -1 0.34 0.26
    -12 0 -1 0.29 0.37
    -12 0 -1 0.46 0.29
    -12 0 -1 0.53 0.23
    -12 0 -1 0.22 0.2
    -12 0 -1 0.2 0.37
    -12 0 -1 0.51 0.46
    -12 0 -1 0.16 0.25
    -12 0 -1 0.35 0.23
    12 0 1 0.53 0.5
    12 0 1 -0.15 0.21
    12 0 1 -0.06 0.15
    12 0 1 -0.3 0.4
    12 0 1 0.35 0.29
    12 0 1 0.41 0.41
    12 0 1 0.46 0.46
    -13 1 -1 12.92 1.17
    -13 1 -1 13.68 1.06
    -13 1 -1 14.36 1.94
    -13 1 -1 12.24 1.66
    -13 1 -1 14.73 1.83
    -13 1 -1 9.36 1.85
    -13 1 -1 11.06 1.14
    13 -1 1 14.36 1.91
    13 -1 1 13.98 1.86
    13 -1 1 14.53 1.92
    13 -1 1 11 0.97
    13 -1 1 9.83 1.76
    13 -1 1 11.96 1.71
    13 -1 1 10.26 1.76
    -14 2 -1 4.1 0.82
    -14 2 -1 5.27 1.55
    -14 2 -1 5.18 0.67
    -14 2 -1 3.49 1.25
    -14 2 -1 5.75 0.96
    14 -2 1 6.74 1.54
    14 -2 1 5.84 1.43
    14 -2 1 5.5 1.39
    14 -2 1 5.56 1.31
    14 -2 1 5.23 1.24
    14 -2 1 5.08 1.34
    14 -2 1 5.51 1.34
    14 -2 1 6.49 1.65
    -15 3 -1 63.63 3.45
    -15 3 -1 61.33 3.36
    -15 3 -1 59.62 4.22
    15 -3 1 56.37 4.42
    15 -3 1 60.98 3.08
    15 -3 1 65.84 4.9
    15 -3 1 69.33 5.06
    15 -3 1 57.6 4.58
    15 -3 1 58.8 4.69
    15 -3 1 62.97 4.73
    -16 4 -1 48.31 2.95
    -16 4 -1 51.37 2.97
    -16 4 -1 45.87 2.64
    16 -4 1 50.37 2.78
    16 -4 1 48.29 4.42
    16 -4 1 52.5 4.55
    16 -4 1 51.44 4.41
    16 -4 1 51.36 3.88
    16 -4 1 51.75 3.99
    16 -4 1 49.23 4.3
    -17 5 -1 0.08 0.55
    -17 5 -1 -0.22 0.36
    -17 5 -1 1.14 0.72
    17 -5 1 -0.2 0.92
    17 -5 1 -1.17 0.98
    17 -5 1 -0.1 0.31
    17 -5 1 0.01 0.86
    17 -5 1 1.17 1.13
    7 -21 -1 14.46 1.43
    7 -21 -1 14.66 2.67
    7 -21 -1 12.82 2.64
    -7 21 1 12.5 1.62
    -7 21 1 11.99 1.53
    -7 21 1 14.18 2.01
    -7 21 1 16.02 1.91
    6 -20 -1 5.38 0.94
    6 -20 -1 4.59 0.85
    6 -20 -1 4.37 1.33
    6 -20 -1 5.19 1.56
    -6 20 1 3.36 1.13
    -6 20 1 5.39 1.15
    -6 20 1 4.53 1.11
    -6 20 1 5.34 1.24
    5 -19 -1 0.35 0.58
    5 -19 -1 0.56 0.39
    5 -19 -1 2.05 1.25
    5 -19 -1 2.35 1.07
    5 -19 -1 1.3 0.86
    5 -19 -1 5.72 1.72
    5 -19 -1 3.87 1.27
    5 -19 -1 1.35 0.54
    -5 19 1 2.29 0.86
    -5 19 1 2.11 0.79
    -5 19 1 2.89 1.2
    -5 19 1 2.06 1.16
    -5 19 1 0.61 0.56
    4 -18 -1 6.85 1.94
    4 -18 -1 8.95 2.07
    4 -18 -1 6.7 1.73
    4 -18 -1 12.68 2.38
    4 -18 -1 7.91 0.93
    4 -18 -1 9.08 0.95
    4 -18 -1 10.28 2.2
    4 -18 -1 7.17 1.83
    -4 18 1 10.53 2.07
    -4 18 1 10.32 2.13
    -4 18 1 8.37 1.49
    -4 18 1 7.83 1.41
    3 -17 -1 20.94 3.76
    3 -17 -1 26.19 2.74
    3 -17 -1 25.26 2.8
    3 -17 -1 15.56 3.08
    3 -17 -1 25.19 1.64
    3 -17 -1 27.31 2.69
    3 -17 -1 24.75 2.81
    3 -17 -1 25 2.9
    3 -17 -1 27.49 2.8
    -3 17 1 30.89 2.47
    -3 17 1 28.03 2.74
    -3 17 1 20.5 2.77
    -3 17 1 24.71 2.22
    -3 17 1 26.47 2.71
    -3 17 1 21.33 2.6
    2 -16 -1 57.93 4.21
    2 -16 -1 55.43 3.94
    2 -16 -1 55.09 4.21
    2 -16 -1 56.34 4.42
    2 -16 -1 55.72 3.98
    2 -16 -1 61.19 4.18
    2 -16 -1 61.23 4.5
    2 -16 -1 56.96 3.98
    2 -16 -1 56.7 2.79
    -2 16 1 52.37 5.37
    -2 16 1 48.55 2.93
    -2 16 1 54.06 5.57
    -2 16 1 60.83 4.07
    -2 16 1 58.67 4.03
    1 -15 -1 70.01 4.3
    1 -15 -1 69.11 3.11
    1 -15 -1 66.38 4.33
    1 -15 -1 70.03 4.3
    1 -15 -1 62.07 4.51
    1 -15 -1 76.05 4.95
    1 -15 -1 60.89 4.48
    1 -15 -1 72.93 4.41
    1 -15 -1 62.05 4.4
    -1 15 1 67.69 4.64
    -1 15 1 70.56 4.36
    -1 15 1 65.84 4.71
    -1 15 1 69.23 3.14
    -1 15 1 68.94 4.28
    0 -14 -1 -0.09 0.35
    0 -14 -1 0.23 0.16
    0 -14 -1 0.7 0.34
    0 -14 -1 0.29 0.23
    0 -14 -1 0.42 0.35
    0 -14 -1 -0.27 0.32
    0 -14 -1 0.18 0.36
    0 -14 -1 0.25 0.44
    0 -14 -1 -0.2 0.4
    0 14 1 1.81 0.84
    0 14 1 0.3 0.17
    0 14 1 0.43 0.34
    0 14 1 0.33 0.36
    0 14 1 0.54 0.46
    0 14 1 0.71 0.41
    0 14 1 1.09 0.58
    -1 -13 -1 0.72 0.23
    -1 -13 -1 -0.04 0.28
    -1 -13 -1 0.3 0.37
    -1 -13 -1 0.36 0.38
    -1 -13 -1 0.21 0.23
    -1 -13 -1 1.12 0.51
    -1 -13 -1 0.52 0.28
    -1 -13 -1 0.46 0.36
    -1 -13 -1 0.25 0.25
    1 13 1 0.95 0.43
    1 13 1 -0.03 0.42
    1 13 1 0.84 0.3
    1 13 1 0.34 0.38
    1 13 1 -0.29 0.22
    1 13 1 0.21 0.37
    1 13 1 0.51 0.23
    -2 -12 -1 17.75 1.91
    -2 -12 -1 14.86 1.7
    -2 -12 -1 16.17 1.65
    -2 -12 -1 16.33 1.08
    -2 -12 -1 19.03 1.98
    -2 -12 -1 15.93 1.79
    -2 -12 -1 16.45 1.64
    2 12 1 15.64 1.77
    2 12 1 17.2 1.11
    2 12 1 17.07 1.79
    2 12 1 16.88 1.65
    2 12 1 16.3 1.76
    2 12 1 15.51 1.59
    2 12 1 18.47 1.93
    -3 -11 -1 233.62 8.65
    -3 -11 -1 242.62 10.22
    -3 -11 -1 245.13 10.21
    -3 -11 -1 236.16 10.23
    -3 -11 -1 246.83 10.2
    3 11 1 233.84 10.31
    3 11 1 246.87 9.97
    3 11 1 248.33 9.98
    3 11 1 274.01 10.8
    3 11 1 239.17 8.78
    3 11 1 227.11 10.15
    3 11 1 208.64 11.02
    3 11 1 279.98 11
    -4 -10 -1 32.97 1.64
    -4 -10 -1 27.1 2.32
    -4 -10 -1 34.78 2.54
    -4 -10 -1 28.89 2.42
    -4 -10 -1 35.17 2.54
    4 10 1 32.49 2.57
    4 10 1 36.52 2.67
    4 10 1 34.12 2.49
    4 10 1 27.19 2.5
    4 10 1 32.82 1.63
    4 10 1 33.24 2.37
    4 10 1 31.13 2.31
    4 10 1 29.16 2.39
    4 10 1 30.32 2.54
    -5 -9 -1 38.47 1.82
    -5 -9 -1 38.41 2.6
    -5 -9 -1 37.99 3.1
    -5 -9 -1 35.81 2.57
    -5 -9 -1 34.21 3.02
    5 9 1 34.87 4.07
    5 9 1 37.28 2.56
    5 9 1 37.91 2.58
    5 9 1 36.71 2.71
    5 9 1 37.9 2.78
    5 9 1 36.49 2.52
    5 9 1 32.37 3.55
    5 9 1 37.43 2.58
    5 9 1 39.14 1.83
    -6 -8 -1 58.25 3.21
    -6 -8 -1 48.87 4.62
    -6 -8 -1 62.48 3.24
    -6 -8 -1 58.4 3.19
    -6 -8 -1 59.82 4.85
    -6 -8 -1 49.86 4.25
    -6 -8 -1 46.94 4.31
    6 8 1 64.26 2.72
    6 8 1 60.46 3.74
    6 8 1 66.44 3.94
    6 8 1 58.14 4.43
    6 8 1 64.12 3.71
    6 8 1 65.05 3.75
    6 8 1 65.49 3.55
    6 8 1 64.73 4.71
    6 8 1 59.84 3.4
    -7 -7 -1 100.39 4.6
    -7 -7 -1 97.75 4.8
    -7 -7 -1 96.1 5.01
    -7 -7 -1 94.14 3.83
    -7 -7 -1 95.05 4.6
    -7 -7 -1 95.69 4.69
    -7 -7 -1 95.18 5.05
    7 7 1 94.58 5.34
    7 7 1 107.02 5.46
    7 7 1 99.83 5.23
    7 7 1 100.54 5.21
    7 7 1 98.12 4.7
    7 7 1 98.16 4.66
    7 7 1 97.8 4.22
    -8 -6 -1 236.85 10.06
    -8 -6 -1 247.01 9.55
    -8 -6 -1 243.52 10.37
    -8 -6 -1 246.41 8.89
    -8 -6 -1 272.81 9.75
    -8 -6 -1 233.45 9.96
    -8 -6 -1 250.56 10.36
    8 6 1 238.47 10.72
    8 6 1 265.62 10.85
    8 6 1 253.73 10.51
    8 6 1 235.09 9.04
    8 6 1 264.13 10.53
    -9 -5 -1 9.44 0.97
    -9 -5 -1 7.17 0.69
    -9 -5 -1 12.49 2.23
    -9 -5 -1 8.47 0.96
    -9 -5 -1 6.17 1.58
    -9 -5 -1 11.04 1.73
    -9 -5 -1 10.65 1.43
    9 5 1 9.29 1.31
    9 5 1 9.81 1.74
    9 5 1 6.42 1.45
    9 5 1 9.25 0.75
    9 5 1 9.41 1.3
    -10 -4 -1 4.8 0.69
    -10 -4 -1 3.46 0.92
    -10 -4 -1 4.73 0.53
    -10 -4 -1 5.01 0.89
    -10 -4 -1 4.43 1.06
    -10 -4 -1 3.73 0.98
    -10 -4 -1 3.63 0.97
    10 4 1 5.4 1.17
    10 4 1 4.82 1.17
    10 4 1 3.29 0.97
    10 4 1 4.06 0.51
    10 4 1 5.01 1.13
    -11 -3 -1 40.64 3.13
    -11 -3 -1 38.77 3.16
    -11 -3 -1 39.18 3.1
    -11 -3 -1 42.31 2.34
    -11 -3 -1 39.48 2.05
    -11 -3 -1 43 2.32
    -11 -3 -1 36.07 3.04
    11 3 1 42.94 3.38
    11 3 1 42.37 2.14
    11 3 1 45.55 3.32
    11 3 1 44.31 3.28
    11 3 1 39.34 3.18
    -12 -2 -1 204.41 7.97
    -12 -2 -1 203.3 9.53
    -12 -2 -1 211.79 7.96
    -12 -2 -1 209.94 7.72
    -12 -2 -1 189.94 9.49
    12 2 1 203.24 9.39
    12 2 1 198.98 9.24
    12 2 1 212.95 9.49
    12 2 1 199.72 9.49
    12 2 1 194.7 9.29
    12 2 1 201.32 9.28
    12 2 1 192.04 8.02
    -13 -1 -1 11.4 1.06
    -13 -1 -1 10.83 2.01
    -13 -1 -1 12.39 1.02
    -13 -1 -1 11.42 1.06
    -13 -1 -1 12.59 1.72
    13 1 1 11.98 1.7
    13 1 1 15.64 1.94
    13 1 1 12.41 1.75
    13 1 1 7.67 1.59
    13 1 1 10.74 1.99
    13 1 1 9.52 1.77
    13 1 1 13.89 1.26
    -14 0 -1 0.53 0.25
    -14 0 -1 1.12 0.72
    -14 0 -1 0.46 0.63
    -14 0 -1 -0.02 0.31
    -14 0 -1 0.74 0.38
    -14 0 -1 0.17 0.19
    14 0 1 -0.14 0.65
    14 0 1 1.05 0.67
    14 0 1 0.35 0.38
    14 0 1 0.1 0.42
    14 0 1 0.61 0.81
    14 0 1 -0.11 0.16
    14 0 1 0.11 0.66
    -15 1 -1 10.47 1.14
    -15 1 -1 10.36 1.11
    -15 1 -1 11.08 1.1
    -15 1 -1 10.67 1.02
    -15 1 -1 11.97 1.19
    15 -1 1 11.64 2.16
    15 -1 1 13.3 2.5
    15 -1 1 15.17 2.48
    15 -1 1 11.41 1.07
    15 -1 1 11.65 2.19
    15 -1 1 12.25 2.3
    15 -1 1 12.91 2.39
    -16 2 -1 22.55 1.8
    -16 2 -1 19.72 1.76
    -16 2 -1 20.41 1.54
    -16 2 -1 21.54 1.69
    -16 2 -1 21.11 1.63
    16 -2 1 23.62 5.21
    16 -2 1 22.03 1.59
    16 -2 1 25.31 2.85
    16 -2 1 20.18 2.65
    16 -2 1 17.7 2.59
    16 -2 1 22.16 2.74
    -17 3 -1 3.6 0.8
    -17 3 -1 2.71 0.69
    -17 3 -1 1.9 0.98
    -17 3 -1 2.65 0.69
    17 -3 1 0.6 1.31
    17 -3 1 0.42 0.72
    17 -3 1 -1.05 0.8
    17 -3 1 2.98 1.33
    17 -3 1 1.31 1.04
    17 -3 1 0.18 0.88
    17 -3 1 2.25 0.57
    5 -21 -1 12.18 2.38
    5 -21 -1 9.06 1.05
    5 -21 -1 12.18 2.3
    5 -21 -1 8.6 1.11
    -5 21 1 10.06 1.72
    -5 21 1 7.87 1.92
    -5 21 1 9.73 1.86
    -5 21 1 11.87 1.61
    -5 21 1 11.82 1.97
    -5 21 1 7.62 1.9
    4 -20 -1 17.79 2.44
    4 -20 -1 19.46 4.01
    4 -20 -1 15.62 1.4
    4 -20 -1 18 1.5
    4 -20 -1 18.02 3.88
    4 -20 -1 15.61 2.93
    4 -20 -1 14.82 2.73
    4 -20 -1 11.71 2.2
    -4 20 1 15.43 1.87
    -4 20 1 14.52 2.46
    -4 20 1 15.06 1.84
    -4 20 1 13.26 2.33
    3 -19 -1 0.77 0.72
    3 -19 -1 0.75 0.94
    3 -19 -1 0.22 0.7
    3 -19 -1 0.15 0.69
    3 -19 -1 0.45 0.28
    3 -19 -1 -0.74 0.59
    -3 19 1 0.67 0.77
    -3 19 1 1.07 0.66
    -3 19 1 1.2 0.75
    -3 19 1 0.05 0.71
    2 -18 -1 0.47 0.61
    2 -18 -1 0.2 0.63
    2 -18 -1 0.57 0.61
    2 -18 -1 0.54 0.65
    2 -18 -1 1.55 1.04
    2 -18 -1 0.72 0.74
    2 -18 -1 0.03 0.18
    -2 18 1 0.28 0.56
    -2 18 1 0.12 0.15
    -2 18 1 -0.27 0.41
    -2 18 1 0.22 0.6
    -2 18 1 -0.44 0.5
    1 -17 -1 15.73 2.01
    1 -17 -1 16.78 2.08
    1 -17 -1 16.9 2.27
    1 -17 -1 15.37 2.18
    1 -17 -1 16.97 2.07
    1 -17 -1 20 2.35
    1 -17 -1 15.95 1.5
    1 -17 -1 15.67 1.99
    1 -17 -1 15.83 2.53
    -1 17 1 13.82 2.44
    -1 17 1 18.63 2.12
    -1 17 1 14.48 1.87
    -1 17 1 11.03 2.16
    -1 17 1 16.5 2.05
    -1 17 1 15.24 1.22
    -1 17 1 15.78 1.9
    0 -16 -1 1.74 0.79
    0 -16 -1 0.88 0.5
    0 -16 -1 1.17 0.36
    0 -16 -1 0.44 0.44
    0 -16 -1 0.33 0.45
    0 -16 -1 1.47 0.73
    0 -16 -1 0.67 0.48
    0 -16 -1 0.28 0.38
    0 -16 -1 0.77 0.49
    0 16 1 1.06 0.51
    0 16 1 1.43 0.68
    0 16 1 0.8 0.31
    0 16 1 1.5 0.65
    0 16 1 0.89 0.48
    0 16 1 0.35 0.73
    0 16 1 -0.37 0.48
    -1 -15 -1 0.58 0.42
    -1 -15 -1 0.41 0.36
    -1 -15 -1 0.29 0.38
    -1 -15 -1 0.79 0.28
    -1 -15 -1 -0.11 0.34
    -1 -15 -1 0.58 0.52
    -1 -15 -1 -0.16 0.27
    -1 -15 -1 0.02 0.34
    1 15 1 0.24 0.43
    1 15 1 0.8 0.41
    1 15 1 1.16 0.63
    1 15 1 1.27 0.61
    1 15 1 0.42 0.29
    1 15 1 1.45 0.73
    -2 -14 -1 3.53 0.89
    -2 -14 -1 3.22 0.88
    -2 -14 -1 3.38 0.84
    -2 -14 -1 2.24 0.96
    -2 -14 -1 2.59 0.78
    -2 -14 -1 3.93 1.08
    -2 -14 -1 3.69 1.08
    -2 -14 -1 2.96 0.54
    -2 -14 -1 3.21 1.12
    2 14 1 2.43 0.73
    2 14 1 3.07 0.82
    2 14 1 3.4 0.58
    2 14 1 3.19 0.94
    2 14 1 2.83 0.88
    2 14 1 2.18 0.76
    2 14 1 2.49 0.92
    -3 -13 -1 5.43 1.33
    -3 -13 -1 4.48 1.15
    -3 -13 -1 5.58 0.61
    -3 -13 -1 5.2 1.24
    -3 -13 -1 6.9 1.42
    3 13 1 5.48 1.25
    3 13 1 4.81 1.2
    3 13 1 5.19 1.08
    3 13 1 5.42 0.6
    3 13 1 5.85 1.33
    3 13 1 5.44 1.11
    3 13 1 9.08 1.73
    -4 -12 -1 11.52 1.5
    -4 -12 -1 10.71 1.52
    -4 -12 -1 10.86 1.88
    -4 -12 -1 10.47 0.85
    -4 -12 -1 11.49 1.53
    4 12 1 9.91 1.32
    4 12 1 9.84 1.36
    4 12 1 9.43 1.71
    4 12 1 11.04 1.48
    4 12 1 10.65 0.85
    4 12 1 12.06 1.55
    4 12 1 13.85 1.69
    4 12 1 11.32 1.57
    4 12 1 10.34 1.3
    -5 -11 -1 32.08 2.65
    -5 -11 -1 31.76 2.58
    -5 -11 -1 31.3 2.65
    -5 -11 -1 34.77 1.76
    -5 -11 -1 32.41 2.65
    5 11 1 30.9 2.72
    5 11 1 34.34 2.9
    5 11 1 32.76 2.83
    5 11 1 31.9 3.68
    5 11 1 34.9 1.78
    5 11 1 34.74 2.55
    5 11 1 35.22 2.84
    5 11 1 36.14 2.6
    5 11 1 30.52 3.55
    -6 -10 -1 25.68 1.44
    -6 -10 -1 26.28 2.37
    -6 -10 -1 23.21 2.18
    -6 -10 -1 23.52 2.07
    -6 -10 -1 26.31 2.22
    6 10 1 25.16 2.44
    6 10 1 29.9 2.35
    6 10 1 25.41 2.32
    6 10 1 25.7 1.47
    6 10 1 26.9 2.21
    6 10 1 27.13 2.23
    6 10 1 25.36 2.19
    6 10 1 25.21 2.38
    6 10 1 26.4 2.34
    -7 -9 -1 56.54 3.77
    -7 -9 -1 70.17 3.78
    -7 -9 -1 61.32 2.77
    -7 -9 -1 61.81 3.93
    -7 -9 -1 66.51 3.66
    -7 -9 -1 61.65 3.6
    -7 -9 -1 62.61 3.67
    7 9 1 60.37 3.58
    7 9 1 59.3 3.91
    7 9 1 59.85 4.12
    7 9 1 61.72 3.56
    7 9 1 61.11 3.82
    7 9 1 63.87 3.95
    7 9 1 64.85 3.91
    7 9 1 66.47 4.17
    7 9 1 61.6 2.75
    -8 -8 -1 1.41 0.53
    -8 -8 -1 1.5 0.53
    -8 -8 -1 2.62 0.79
    -8 -8 -1 1.06 0.49
    -8 -8 -1 1.79 0.55
    -8 -8 -1 1.58 0.36
    -8 -8 -1 1.89 0.58
    8 8 1 1.46 0.64
    8 8 1 1.47 0.58
    8 8 1 0.75 0.48
    8 8 1 1.84 0.39
    8 8 1 2.22 0.79
    8 8 1 2 0.66
    8 8 1 1.22 0.57
    -9 -7 -1 94.07 5.42
    -9 -7 -1 94.02 4.97
    -9 -7 -1 101.48 5.25
    -9 -7 -1 109.33 5.62
    -9 -7 -1 111.34 5.46
    -9 -7 -1 94.36 5.1
    -9 -7 -1 101.24 4.12
    9 7 1 101.84 5.92
    9 7 1 114.33 5.77
    9 7 1 105.98 5.92
    9 7 1 107.96 5.72
    9 7 1 100.3 4.24
    -10 -6 -1 0.01 0.26
    -10 -6 -1 0.02 0.42
    -10 -6 -1 0.71 0.46
    -10 -6 -1 0.39 0.58
    -10 -6 -1 0.44 0.2
    -10 -6 -1 0.56 0.29
    -10 -6 -1 0.73 0.28
    10 6 1 0.12 0.3
    10 6 1 -0.3 0.36
    10 6 1 0.45 0.41
    10 6 1 -0.05 0.36
    10 6 1 0.15 0.14
    -11 -5 -1 31.23 2.79
    -11 -5 -1 33.01 2.16
    -11 -5 -1 30.78 2.71
    -11 -5 -1 33.63 2.94
    -11 -5 -1 37.75 3.04
    -11 -5 -1 34.68 1.91
    -11 -5 -1 36.14 2.19
    11 5 1 34.1 3.11
    11 5 1 34.88 3.02
    11 5 1 32.33 2.81
    11 5 1 34.28 2.86
    11 5 1 33.74 1.84
    -12 -4 -1 16.18 1.19
    -12 -4 -1 15.42 1.34
    -12 -4 -1 16.81 2.06
    -12 -4 -1 12.85 1.86
    -12 -4 -1 16.3 1.33
    -12 -4 -1 15.48 1.92
    -12 -4 -1 15.11 1.91
    12 4 1 14.95 1.92
    12 4 1 13.86 1.85
    12 4 1 15.67 2.31
    12 4 1 15.69 1.15
    12 4 1 16.3 2.26
    -13 -3 -1 55.26 4.29
    -13 -3 -1 53.23 2.88
    -13 -3 -1 56.94 2.76
    -13 -3 -1 52.77 4.03
    -13 -3 -1 57.65 2.91
    13 3 1 55.52 4.03
    13 3 1 50.17 4.04
    13 3 1 54.04 2.65
    13 3 1 48.45 3.9
    13 3 1 54.13 4.01
    -14 -2 -1 3.89 1.16
    -14 -2 -1 5.95 0.71
    -14 -2 -1 3.51 1.18
    -14 -2 -1 4.19 0.81
    -14 -2 -1 5.84 0.75
    14 2 1 5.06 1.25
    14 2 1 4.37 1.18
    14 2 1 5.89 1.57
    14 2 1 3.65 1.15
    14 2 1 5.79 1.39
    14 2 1 6.99 0.77
    14 2 1 5.22 1.45
    -15 -1 -1 10.57 1.02
    -15 -1 -1 12.02 1.09
    -15 -1 -1 10.39 1.01
    -15 -1 -1 10.96 1.09
    -15 -1 -1 10.95 1.06
    15 1 1 8.82 1.8
    15 1 1 11.87 2.13
    15 1 1 8.64 1.76
    15 1 1 10.85 1.03
    15 1 1 11.58 2.28
    15 1 1 12.98 2.43
    15 1 1 10.98 2.11
    -16 0 -1 -0.57 0.27
    -16 0 -1 0.66 0.32
    -16 0 -1 0.36 0.32
    -16 0 -1 0.17 0.35
    -16 0 -1 0.22 0.36
    16 0 1 -1.34 0.84
    16 0 1 -0.1 0.65
    16 0 1 0.43 0.59
    16 0 1 0.33 0.51
    16 0 1 0.47 0.29
    16 0 1 -1.3 0.82
    -17 1 -1 109.76 4.63
    -17 1 -1 96.88 4.08
    -17 1 -1 93.41 4.04
    -17 1 -1 91.96 4.08
    -17 1 -1 92.54 4.07
    17 -1 1 102.28 4.64
    17 -1 1 100.02 6.57
    17 -1 1 96.9 6.8
    17 -1 1 95.44 6.57
    17 -1 1 102.5 6.55
    -18 2 -1 0.8 0.44
    18 -2 1 1.33 1.13
    18 -2 1 0.07 0.91
    18 -2 1 3.1 1.58
    18 -2 1 2.77 0.83
    18 -2 1 3.96 1.84
    4 -22 -1 0.62 0.89
    4 -22 -1 0.1 0.46
    4 -22 -1 -0.69 0.87
    4 -22 -1 0.31 1.36
    4 -22 -1 0.39 0.93
    -4 22 1 -0.98 0.77
    -4 22 1 -1.22 0.97
    -4 22 1 -0.83 0.72
    -4 22 1 1.78 1.5
    -4 22 1 1.94 2.03
    -4 22 1 0.41 0.7
    3 -21 -1 0.4 0.85
    3 -21 -1 -0.7 0.45
    3 -21 -1 1.67 1.14
    3 -21 -1 -0.12 0.37
    3 -21 -1 0.55 0.9
    3 -21 -1 1.05 0.96
    -3 21 1 -0.04 0.89
    -3 21 1 -0.16 0.82
    2 -20 -1 9.83 1.91
    2 -20 -1 10.39 1.98
    2 -20 -1 13.48 2.65
    2 -20 -1 9.67 2.46
    2 -20 -1 7.49 1.73
    2 -20 -1 10.2 1.94
    -2 20 1 7.55 1.85
    -2 20 1 11.1 2.28
    -2 20 1 9.65 1.89
    -2 20 1 6.94 0.9
    -2 20 1 10.78 2.09
    1 -19 -1 17.92 2.3
    1 -19 -1 18.56 2.54
    1 -19 -1 19.6 2.4
    1 -19 -1 14.05 2.44
    1 -19 -1 17.92 2.28
    1 -19 -1 16.72 3.02
    1 -19 -1 14.57 1.31
    -1 19 1 15.41 1.27
    -1 19 1 12.25 2.1
    -1 19 1 15.89 2.11
    -1 19 1 13.17 2.21
    -1 19 1 10.91 1.94
    0 -18 -1 18.57 1.42
    0 -18 -1 18.96 2.24
    0 -18 -1 14.78 2.58
    0 -18 -1 18.47 2.27
    0 -18 -1 18 2.57
    0 -18 -1 14.99 2.04
    0 -18 -1 17.33 2.13
    0 18 1 14.27 2.03
    0 18 1 18.69 2.24
    0 18 1 20.37 2.21
    0 18 1 21.92 2.33
    0 18 1 16.68 1.33
    -1 -17 -1 28.52 2.92
    -1 -17 -1 28.34 3.06
    -1 -17 -1 29.95 3.07
    -1 -17 -1 32.97 3.28
    -1 -17 -1 28.21 2.7
    -1 -17 -1 31.12 2.89
    -1 -17 -1 31.34 2.81
    -1 -17 -1 30.28 1.85
    -1 -17 -1 30.52 2.81
    1 17 1 34.1 2.91
    1 17 1 37.22 3.1
    1 17 1 31.22 2.97
    1 17 1 32.81 3.31
    1 17 1 32.44 2.83
    1 17 1 31.89 3.25
    -2 -16 -1 3.27 0.92
    -2 -16 -1 2.2 0.8
    -2 -16 -1 1.38 0.76
    -2 -16 -1 2.74 0.55
    -2 -16 -1 1.98 0.79
    -2 -16 -1 2.74 1.19
    -2 -16 -1 1.13 0.91
    2 16 1 2.55 0.88
    2 16 1 0.98 0.72
    2 16 1 0.75 0.61
    2 16 1 2.42 0.52
    2 16 1 2.05 0.81
    2 16 1 2.36 0.76
    2 16 1 3.27 1.04
    -3 -15 -1 80.8 3.64
    -3 -15 -1 79.4 5.16
    -3 -15 -1 81.7 5.3
    -3 -15 -1 84.45 5.21
    -3 -15 -1 91.06 5.42
    3 15 1 86.61 3.68
    3 15 1 87.31 4.86
    3 15 1 77.83 4.94
    3 15 1 83.15 5.35
    3 15 1 80.38 4.73
    3 15 1 84.48 5.21
    3 15 1 76.39 5.28
    -4 -14 -1 38.38 3.21
    -4 -14 -1 39.81 3.34
    -4 -14 -1 39.49 2.1
    -4 -14 -1 39.1 3.28
    -4 -14 -1 42.65 3.37
    4 14 1 42.87 3.06
    4 14 1 47.6 3.53
    4 14 1 37.52 3.27
    4 14 1 40.54 3.34
    4 14 1 41.45 3.29
    4 14 1 43.21 3.06
    4 14 1 37.78 2.1
    -5 -13 -1 3.32 0.57
    -5 -13 -1 4.66 1.24
    -5 -13 -1 3.55 1
    -5 -13 -1 5.42 1.35
    -5 -13 -1 2.58 0.79
    5 13 1 3.52 0.59
    5 13 1 2.85 0.95
    5 13 1 1.39 0.64
    5 13 1 2.26 0.76
    5 13 1 2.27 0.92
    5 13 1 2.35 0.81
    5 13 1 5.06 1.2
    5 13 1 4.6 1.1
    5 13 1 3.67 0.97
    -6 -12 -1 1.4 0.54
    -6 -12 -1 1.06 0.49
    -6 -12 -1 0.49 0.43
    -6 -12 -1 1.46 0.6
    6 12 1 -0.28 0.24
    6 12 1 0.32 0.32
    6 12 1 1.02 0.39
    6 12 1 0.66 0.57
    6 12 1 0.57 0.46
    6 12 1 1 0.38
    6 12 1 0.52 0.48
    6 12 1 0.26 0.17
    6 12 1 0.5 0.32
    -7 -11 -1 57.05 3.66
    -7 -11 -1 59.11 2.7
    -7 -11 -1 62.01 3.7
    -7 -11 -1 57.64 3.95
    -7 -11 -1 58.5 3.92
    -7 -11 -1 54.03 3.44
    -7 -11 -1 53.42 3.64
    7 11 1 62.45 3.92
    7 11 1 64.71 4.22
    7 11 1 57.47 2.76
    7 11 1 59.08 4.03
    7 11 1 63.66 4.3
    7 11 1 64.39 3.94
    7 11 1 62.56 3.82
    7 11 1 55.21 3.7
    7 11 1 60.75 4.32
    -8 -10 -1 0.53 0.35
    -8 -10 -1 0.37 0.21
    -8 -10 -1 0.22 0.28
    -8 -10 -1 -0.01 0.4
    -8 -10 -1 0.81 0.44
    -8 -10 -1 0.47 0.35
    -8 -10 -1 0.63 0.46
    8 10 1 2.21 0.75
    8 10 1 0.77 0.37
    8 10 1 0.28 0.17
    8 10 1 0.3 0.44
    8 10 1 -0.11 0.3
    8 10 1 2.65 0.79
    8 10 1 1.82 0.6
    -9 -9 -1 0.87 0.48
    -9 -9 -1 0.98 0.43
    -9 -9 -1 1.53 0.54
    -9 -9 -1 1.62 0.6
    -9 -9 -1 1.4 0.37
    -9 -9 -1 1.01 0.52
    -9 -9 -1 1.39 0.47
    9 9 1 1.73 0.82
    9 9 1 2.25 0.85
    9 9 1 0.57 0.54
    9 9 1 1.7 0.98
    9 9 1 1.29 0.35
    -10 -8 -1 1.02 0.46
    -10 -8 -1 0.91 0.54
    -10 -8 -1 0.37 0.23
    -10 -8 -1 1.22 0.47
    -10 -8 -1 1.71 0.72
    -10 -8 -1 0.48 0.33
    -10 -8 -1 0.74 0.44
    10 8 1 1.74 0.76
    10 8 1 0.51 0.2
    10 8 1 0.47 0.4
    10 8 1 -0.1 0.7
    10 8 1 0.71 0.66
    -11 -7 -1 23.5 1.92
    -11 -7 -1 30.09 2.71
    -11 -7 -1 24.76 2.33
    -11 -7 -1 25.61 2.41
    -11 -7 -1 26.12 2.59
    -11 -7 -1 25.95 1.59
    -11 -7 -1 24.22 1.9
    11 7 1 24.12 1.5
    11 7 1 23.94 2.55
    11 7 1 19.55 2.42
    11 7 1 23.12 2.38
    11 7 1 24.67 2.52
    -12 -6 -1 -0.37 0.43
    -12 -6 -1 -0.12 0.13
    -12 -6 -1 1.05 0.67
    -12 -6 -1 -0.18 0.25
    -12 -6 -1 -0.08 0.63
    -12 -6 -1 -0.33 0.29
    -12 -6 -1 -1.02 0.43
    12 6 1 0.13 0.37
    12 6 1 0.15 0.16
    12 6 1 -0.79 0.42
    12 6 1 -0.12 0.29
    12 6 1 -0.94 0.46
    -13 -5 -1 19.84 2.37
    -13 -5 -1 13.44 3.09
    -13 -5 -1 19.82 1.41
    -13 -5 -1 21.23 1.62
    -13 -5 -1 19.04 2.26
    -13 -5 -1 14.94 3.12
    -13 -5 -1 21.64 1.63
    13 5 1 19.59 3.6
    13 5 1 17.32 2.48
    13 5 1 22.29 1.48
    13 5 1 23.94 3.41
    13 5 1 22.92 2.75
    -14 -4 -1 13.61 1.23
    -14 -4 -1 12.86 2.27
    -14 -4 -1 12.1 1.17
    -14 -4 -1 16.98 2.8
    -14 -4 -1 12.66 1.11
    14 4 1 13.52 1.87
    14 4 1 8.87 1.72
    14 4 1 12.41 2.22
    14 4 1 12.72 2.33
    14 4 1 11.63 1.03
    -15 -3 -1 67.82 3.27
    -15 -3 -1 64.53 3.2
    -15 -3 -1 64.43 3.15
    15 3 1 61.92 4.71
    15 3 1 53.83 4.65
    15 3 1 64.9 3.17
    15 3 1 62.77 4.77
    15 3 1 69.77 5
    -16 -2 -1 20.57 1.41
    -16 -2 -1 19.8 1.54
    -16 -2 -1 22.76 1.42
    -16 -2 -1 20.93 1.44
    -16 -2 -1 19.92 1.36
    16 2 1 19.58 2.6
    16 2 1 19.77 2.56
    16 2 1 22.37 1.61
    -17 -1 -1 100.77 4.64
    17 1 1 91.88 6.34
    17 1 1 98.55 6.53
    17 1 1 99.15 4.54
    -18 0 -1 -0.04 0.38
    18 0 1 -0.14 0.35
    18 0 1 -0.8 0.82
    18 0 1 -0.87 0.83
    2 -22 -1 30.38 2.08
    2 -22 -1 32.15 4.01
    2 -22 -1 25.56 3.06
    2 -22 -1 25.36 3.14
    2 -22 -1 28.29 3.62
    -2 22 1 26.42 3.14
    -2 22 1 27.2 3.22
    1 -21 -1 10.3 1.91
    1 -21 -1 12.5 1.25
    1 -21 -1 11.64 2.2
    1 -21 -1 13.66 2.57
    1 -21 -1 13.95 2.81
    1 -21 -1 9.96 1.92
    1 -21 -1 13.52 2.7
    -1 21 1 12.78 2.3
    -1 21 1 10.72 1.97
    -1 21 1 8.53 1.78
    -1 21 1 16.11 2.52
    -1 21 1 11.19 1.14
    0 -20 -1 -1.5 0.7
    0 -20 -1 0.4 0.83
    0 -20 -1 1.18 0.88
    0 -20 -1 0.03 0.75
    0 -20 -1 -0.19 0.63
    0 -20 -1 0.8 0.35
    0 -20 -1 1.1 1.02
    0 20 1 0.68 0.73
    0 20 1 1.27 1.02
    0 20 1 1.93 0.82
    0 20 1 0.88 0.3
    0 20 1 1.9 1.1
    -1 -19 -1 12.34 2.17
    -1 -19 -1 12.76 1.18
    -1 -19 -1 11.87 2.24
    -1 -19 -1 13.65 2.61
    -1 -19 -1 12.41 2.47
    -1 -19 -1 8.56 2.01
    1 19 1 13.48 1.98
    1 19 1 12.4 2.27
    1 19 1 13.1 1.9
    1 19 1 13.98 1.21
    1 19 1 13.35 2.38
    -2 -18 -1 64.44 4.43
    -2 -18 -1 53.33 4.53
    -2 -18 -1 60.07 4.22
    -2 -18 -1 48.57 4.32
    -2 -18 -1 57.61 2.92
    2 18 1 57.38 2.95
    2 18 1 54.51 4.18
    2 18 1 58.75 4.09
    2 18 1 60.97 4.15
    2 18 1 55.69 4.32
    2 18 1 58.18 5.47
    2 18 1 63.91 5.55
    -3 -17 -1 0.2 0.5
    -3 -17 -1 -0.73 0.35
    -3 -17 -1 -0.85 0.35
    -3 -17 -1 0.6 0.27
    -3 -17 -1 -0.69 0.52
    -3 -17 -1 1.06 0.7
    -3 -17 -1 1.1 0.65
    3 17 1 -0.81 0.55
    3 17 1 0.45 0.25
    3 17 1 -0.55 0.62
    3 17 1 0.2 0.41
    3 17 1 -0.31 0.68
    3 17 1 0.42 0.47
    3 17 1 -0.27 0.67
    -4 -16 -1 1.76 0.43
    -4 -16 -1 3.73 1.12
    -4 -16 -1 0.58 0.57
    -4 -16 -1 1.23 0.66
    -4 -16 -1 3.35 0.93
    4 16 1 1.32 0.66
    4 16 1 3.02 1.03
    4 16 1 1.54 0.7
    4 16 1 3.08 1.1
    4 16 1 0.24 0.42
    4 16 1 3 1.09
    4 16 1 1.6 0.41
    -5 -15 -1 4.11 1.13
    -5 -15 -1 3.73 0.63
    -5 -15 -1 3.06 0.91
    5 15 1 4.78 1.28
    5 15 1 2.21 0.88
    5 15 1 3.83 1.07
    5 15 1 4.84 1.2
    5 15 1 3.3 1.03
    5 15 1 4.05 0.68
    5 15 1 2.7 1
    -6 -14 -1 14.3 2
    -6 -14 -1 17.2 2.14
    -6 -14 -1 15.61 1.2
    -6 -14 -1 16.98 2.16
    -6 -14 -1 18.79 2.18
    6 14 1 19.78 2.3
    6 14 1 13.04 1.67
    6 14 1 18.11 2.17
    6 14 1 16.55 1.23
    6 14 1 18.5 2.1
    6 14 1 16.97 2.1
    6 14 1 18.33 2.26
    6 14 1 19.27 2.27
    6 14 1 15.77 1.84
    -7 -13 -1 31.45 2.95
    -7 -13 -1 26.39 2.68
    -7 -13 -1 31.9 1.83
    -7 -13 -1 33.98 2.91
    -7 -13 -1 31.22 2.74
    7 13 1 32.89 3.09
    7 13 1 34.24 2.78
    7 13 1 31.7 2.94
    7 13 1 27 2.64
    7 13 1 26.5 2.56
    7 13 1 27.72 2.87
    7 13 1 32.63 1.83
    7 13 1 35.06 2.81
    7 13 1 28.21 2.85
    -8 -12 -1 71.87 4.23
    -8 -12 -1 65 4.15
    -8 -12 -1 78.66 4.62
    -8 -12 -1 62.83 4.5
    -8 -12 -1 67.25 4.63
    -8 -12 -1 78.84 4.54
    -8 -12 -1 71.09 3.26
    8 12 1 83.53 5.26
    8 12 1 69.34 4.4
    8 12 1 71.25 4.73
    8 12 1 73.34 4.55
    8 12 1 73.5 4.43
    8 12 1 62.94 4.81
    8 12 1 73.06 4.52
    8 12 1 72.17 4.82
    8 12 1 72.8 3.3
    -9 -11 -1 0.83 0.51
    -9 -11 -1 0.73 0.48
    -9 -11 -1 0.2 0.36
    -9 -11 -1 0.66 0.37
    -9 -11 -1 0.43 0.44
    -9 -11 -1 1.48 0.7
    -9 -11 -1 0.27 0.19
    9 11 1 0.77 0.48
    9 11 1 0.34 0.4
    9 11 1 0.06 0.33
    9 11 1 0.62 0.44
    9 11 1 0.62 0.52
    9 11 1 0.12 0.34
    9 11 1 0.47 0.31
    9 11 1 0.48 0.23
    9 11 1 0.22 0.5
    -10 -10 -1 6.12 1.24
    -10 -10 -1 6.17 1.19
    -10 -10 -1 4.85 1.23
    -10 -10 -1 6.27 1.37
    -10 -10 -1 4.81 0.61
    -10 -10 -1 5.06 1.23
    -10 -10 -1 5.15 1.33
    10 10 1 4.43 1.14
    10 10 1 4.67 1.3
    10 10 1 4.5 0.59
    10 10 1 3.97 1.1
    10 10 1 5.3 1.35
    10 10 1 4.76 1.28
    10 10 1 4.56 1.21
    -11 -9 -1 6.8 0.76
    -11 -9 -1 9.77 1.75
    -11 -9 -1 10.23 1.79
    -11 -9 -1 8.31 1.7
    -11 -9 -1 8.25 1.43
    -11 -9 -1 9.13 1.87
    -11 -9 -1 6.95 1.23
    11 9 1 6.98 2.12
    11 9 1 10.05 2.62
    11 9 1 8.81 1.81
    11 9 1 7 0.77
    11 9 1 5.85 1.62
    -12 -8 -1 204.95 10.05
    -12 -8 -1 207.74 9.74
    -12 -8 -1 210.76 8.04
    -12 -8 -1 203.36 10.12
    -12 -8 -1 207.1 8.82
    -12 -8 -1 209.88 8.76
    -12 -8 -1 224.88 10.09
    12 8 1 210.96 7.92
    12 8 1 206.96 10.5
    12 8 1 198.05 10.19
    -13 -7 -1 0.8 0.48
    -13 -7 -1 1.29 0.4
    -13 -7 -1 0.48 0.75
    -13 -7 -1 0.53 0.68
    -13 -7 -1 1.66 0.94
    -13 -7 -1 0.7 0.39
    13 7 1 0.28 0.85
    13 7 1 -0.06 0.54
    13 7 1 1.05 0.32
    13 7 1 -0.24 0.51
    13 7 1 0.93 0.87
    -14 -6 -1 0.7 0.32
    -14 -6 -1 0.41 0.87
    -14 -6 -1 0.74 1.01
    -14 -6 -1 0.13 0.77
    -14 -6 -1 0.63 0.83
    14 6 1 1.04 1.26
    14 6 1 -1.5 0.86
    14 6 1 0.81 0.36
    14 6 1 1.73 0.86
    14 6 1 1.39 0.74
    -15 -5 -1 13.64 1.23
    -15 -5 -1 14.75 1.27
    -15 -5 -1 17.36 1.42
    15 5 1 16.7 2.38
    15 5 1 17.08 1.36
    15 5 1 16.01 2.29
    -16 -4 -1 47.39 2.46
    -16 -4 -1 48.51 2.52
    -16 -4 -1 51.23 2.78
    16 4 1 49.08 2.77
    16 4 1 55.35 4.41
    16 4 1 50.57 4.36
    -17 -3 -1 1.82 0.55
    17 3 1 1.4 0.99
    17 3 1 1.21 0.91
    17 3 1 3.24 0.62
    -18 -2 -1 0.73 0.52
    18 2 1 2.72 0.79
    0 -22 -1 6.99 2.13
    0 -22 -1 4.76 1.46
    0 -22 -1 9.65 2.49
    0 -22 -1 5.84 1.51
    0 22 1 5.98 1.78
    0 22 1 5.76 1.55
    0 22 1 5.22 1.73
    0 22 1 4.98 0.84
    0 22 1 8.83 1.95
    -1 -21 -1 0.22 0.38
    -1 -21 -1 1.01 1.07
    -1 -21 -1 3.85 1.46
    -1 -21 -1 1.19 1.11
    -1 -21 -1 0.24 0.73
    1 21 1 0.56 0.3
    1 21 1 1.09 0.66
    1 21 1 0.61 1.19
    1 21 1 0.86 1.15
    1 21 1 0.11 0.7
    -2 -20 -1 0.12 0.72
    -2 -20 -1 -0.14 0.62
    -2 -20 -1 0.43 0.66
    -2 -20 -1 -0.24 0.16
    -2 -20 -1 1 0.69
    2 20 1 0.62 0.66
    2 20 1 0.17 0.31
    2 20 1 1.53 0.89
    2 20 1 -0.22 1.04
    -3 -19 -1 26.45 3.05
    -3 -19 -1 23.89 2.86
    -3 -19 -1 21.06 2.55
    -3 -19 -1 21.69 1.6
    -3 -19 -1 19.39 2.46
    3 19 1 20.29 2.38
    3 19 1 22.47 1.62
    3 19 1 24.3 2.87
    3 19 1 24.44 2.96
    3 19 1 20.47 2.44
    -4 -18 -1 0.82 0.63
    -4 -18 -1 1.44 0.68
    -4 -18 -1 0.7 0.78
    -4 -18 -1 2 0.51
    -4 -18 -1 0.49 0.63
    4 18 1 2.16 1.2
    4 18 1 0.49 0.63
    4 18 1 1.49 0.42
    4 18 1 0.89 0.89
    4 18 1 1.01 0.65
    -5 -17 -1 5.98 0.75
    -5 -17 -1 7.02 1.72
    -5 -17 -1 5.88 1.59
    5 17 1 4.38 1.23
    5 17 1 6.02 1.43
    5 17 1 5.87 1.54
    5 17 1 5.13 0.94
    5 17 1 5.79 1.4
    5 17 1 5.55 1.57
    5 17 1 5.53 1.25
    -6 -16 -1 0.93 0.87
    -6 -16 -1 0.01 0.39
    -6 -16 -1 2.16 0.94
    6 16 1 -0.44 0.6
    6 16 1 0.36 0.42
    6 16 1 0.34 0.41
    6 16 1 -1.33 0.57
    6 16 1 -0.94 0.65
    6 16 1 1.14 0.91
    -7 -15 -1 2.61 0.79
    -7 -15 -1 1.45 0.74
    -7 -15 -1 1.29 0.76
    -7 -15 -1 0.67 0.7
    -7 -15 -1 0.73 0.24
    7 15 1 0.67 0.58
    7 15 1 0 0.68
    7 15 1 0.66 0.28
    7 15 1 1.81 0.8
    7 15 1 -0.09 0.65
    7 15 1 1.26 0.85
    7 15 1 0.96 0.54
    7 15 1 -0.07 0.5
    7 15 1 1.18 0.81
    -8 -14 -1 11.31 1.85
    -8 -14 -1 12.48 2.21
    -8 -14 -1 6.9 1.68
    -8 -14 -1 9.99 0.95
    -8 -14 -1 9.33 1.76
    -8 -14 -1 10.8 1.93
    -8 -14 -1 13.27 1.7
    8 14 1 9.52 1.88
    8 14 1 7.07 1.65
    8 14 1 9.87 1.73
    8 14 1 8.21 1.76
    8 14 1 9.4 0.92
    8 14 1 10.17 1.75
    8 14 1 13.89 2.38
    8 14 1 10.34 1.91
    8 14 1 8.77 1.71
    -9 -13 -1 34.34 3.24
    -9 -13 -1 35.52 2.05
    -9 -13 -1 31.36 2.88
    -9 -13 -1 38.29 3.11
    -9 -13 -1 33.69 3.32
    -9 -13 -1 35.9 2.98
    -9 -13 -1 32.91 2.82
    9 13 1 35.51 3.03
    9 13 1 36.14 3.12
    9 13 1 37.06 3.48
    9 13 1 28.81 3.05
    9 13 1 37.89 3.11
    9 13 1 35.71 3.02
    9 13 1 36.29 3.37
    9 13 1 35.86 2.05
    9 13 1 31.19 3.31
    -10 -12 -1 7.4 1.38
    -10 -12 -1 8.43 1.59
    -10 -12 -1 6.86 1.42
    -10 -12 -1 7.93 1.54
    -10 -12 -1 7.45 1.4
    -10 -12 -1 12.03 1.57
    -10 -12 -1 9.25 0.92
    10 12 1 9.37 2.01
    10 12 1 7.5 1.62
    10 12 1 8.39 1.69
    10 12 1 9.7 0.93
    10 12 1 10.4 1.98
    10 12 1 7.09 1.66
    10 12 1 6.84 1.6
    -11 -11 -1 6.21 0.76
    -11 -11 -1 8.27 1.48
    -11 -11 -1 5.13 1.29
    -11 -11 -1 6.89 1.76
    -11 -11 -1 7.43 1.51
    -11 -11 -1 7.42 1.47
    -11 -11 -1 9.1 1.87
    11 11 1 7.15 0.78
    11 11 1 4.86 1.21
    11 11 1 9.68 2.26
    11 11 1 4.94 1.27
    11 11 1 7.56 1.81
    11 11 1 5.89 1.72
    11 11 1 7.47 1.82
    -12 -10 -1 129.05 6.2
    -12 -10 -1 120.13 6.73
    -12 -10 -1 117.61 7.03
    -12 -10 -1 131.09 7.04
    -12 -10 -1 133.16 6.33
    -12 -10 -1 125.66 5.28
    -12 -10 -1 114.86 7.04
    12 10 1 129.31 7.35
    12 10 1 123.11 5.33
    12 10 1 134.87 7.36
    -13 -9 -1 33.35 2.52
    -13 -9 -1 32.1 3.16
    -13 -9 -1 33.69 3.19
    -13 -9 -1 34.55 2.51
    -13 -9 -1 33.23 2.04
    13 9 1 32.77 3.28
    13 9 1 33.83 2.05
    13 9 1 30.19 3.13
    -14 -8 -1 0.32 0.89
    -14 -8 -1 0.8 0.9
    -14 -8 -1 0.01 0.43
    -14 -8 -1 0.41 0.29
    -14 -8 -1 -0.31 0.38
    14 8 1 0.97 0.82
    14 8 1 0.01 0.72
    14 8 1 -0.07 0.15
    -15 -7 -1 6.7 0.98
    -15 -7 -1 7.63 0.9
    -15 -7 -1 8.9 1.07
    15 7 1 8.17 1.93
    15 7 1 6.36 0.85
    15 7 1 7.96 1.96
    -16 -6 -1 176.84 7.31
    -16 -6 -1 179.04 7.26
    -16 -6 -1 183.95 7.37
    16 6 1 184.88 9.76
    16 6 1 178.34 9.7
    -17 -5 -1 0.07 0.49
    17 5 1 0.48 0.92
    17 5 1 1.24 0.41
    17 5 1 1.26 1.11
    -2 -22 -1 42.57 6.63
    -2 -22 -1 44.65 4.12
    -2 -22 -1 46.04 5.66
    -2 -22 -1 45.37 4.04
    -2 -22 -1 41.3 2.69
    2 22 1 41.29 3.72
    2 22 1 36.72 3.52
    -3 -21 -1 19.53 2.48
    -3 -21 -1 15.5 2.77
    -3 -21 -1 14.66 2.14
    -3 -21 -1 17.33 2.99
    -3 -21 -1 17.56 1.82
    3 21 1 19.45 1.52
    3 21 1 18.58 2.55
    3 21 1 18.11 2.49
    -4 -20 -1 9.48 1.99
    -4 -20 -1 10.95 1.15
    -4 -20 -1 11.57 2.17
    -4 -20 -1 10.63 2.36
    -4 -20 -1 8.22 2.06
    4 20 1 14.83 2.42
    4 20 1 12.13 2.21
    4 20 1 11.68 1.16
    -5 -19 -1 4.84 1.49
    -5 -19 -1 4.6 1.52
    -5 -19 -1 6.48 0.82
    -5 -19 -1 6.02 1.63
    -5 -19 -1 4.25 1.32
    5 19 1 9.73 1.92
    5 19 1 7.09 0.88
    5 19 1 6.88 1.74
    -6 -18 -1 83.43 5.94
    -6 -18 -1 88.53 5.91
    -6 -18 -1 82.35 3.96
    6 18 1 84.9 5.21
    6 18 1 77.77 3.82
    6 18 1 80.22 5.11
    -7 -17 -1 -0.01 0.28
    -7 -17 -1 -0.39 0.55
    -7 -17 -1 0.32 0.66
    7 17 1 0.26 0.55
    7 17 1 -0.53 0.76
    7 17 1 0.2 0.3
    7 17 1 0.15 0.41
    7 17 1 0.23 0.82
    -8 -16 -1 48.64 3.72
    -8 -16 -1 47.23 3.63
    -8 -16 -1 48.27 2.64
    8 16 1 48.82 2.63
    8 16 1 41.81 3.74
    8 16 1 45.47 3.64
    8 16 1 49.83 4.01
    8 16 1 55.06 3.94
    8 16 1 48.8 4.25
    8 16 1 49.37 4.19
    -9 -15 -1 25.83 2.55
    -9 -15 -1 25.37 2.69
    -9 -15 -1 27.04 1.79
    -9 -15 -1 25.2 2.62
    -9 -15 -1 23.82 2.6
    9 15 1 23.57 2.61
    9 15 1 25.62 1.74
    9 15 1 23.01 2.68
    9 15 1 24.6 2.92
    9 15 1 29.33 2.88
    9 15 1 24.91 2.68
    9 15 1 28.87 2.84
    -10 -14 -1 27.76 1.81
    -10 -14 -1 26.41 2.68
    -10 -14 -1 22.59 2.55
    -10 -14 -1 24.63 2.6
    -10 -14 -1 25.88 2.62
    10 14 1 25.46 2.72
    10 14 1 25.66 1.77
    10 14 1 27.81 2.72
    10 14 1 32.16 3.01
    10 14 1 26.01 2.94
    10 14 1 24.89 2.84
    10 14 1 29.13 2.86
    -11 -13 -1 1.22 0.61
    -11 -13 -1 2.14 0.49
    -11 -13 -1 1.3 0.72
    -11 -13 -1 -0.64 0.59
    -11 -13 -1 1.32 0.72
    11 13 1 0.56 0.68
    11 13 1 0.49 0.78
    11 13 1 1.62 0.77
    11 13 1 1.29 0.67
    11 13 1 1.52 0.46
    -12 -12 -1 0.84 0.97
    -12 -12 -1 2.97 1.39
    -12 -12 -1 1.83 0.75
    -12 -12 -1 1.67 0.52
    -12 -12 -1 3.45 0.99
    12 12 1 2.14 1.02
    12 12 1 2.43 0.53
    12 12 1 1.86 0.93
    12 12 1 1.78 1.03
    12 12 1 0.84 0.76
    -13 -11 -1 0.66 0.9
    -13 -11 -1 0.63 0.58
    -13 -11 -1 -0.92 0.46
    -13 -11 -1 0.43 0.36
    -13 -11 -1 0.87 0.85
    13 11 1 0.93 0.35
    13 11 1 0.23 0.49
    13 11 1 0.88 0.68
    13 11 1 1.45 0.84
    13 11 1 1.52 0.89
    -14 -10 -1 2.54 0.87
    -14 -10 -1 1.91 0.69
    -14 -10 -1 1.98 0.5
    14 10 1 1.09 0.8
    14 10 1 2.15 0.54
    -15 -9 -1 -0.32 0.49
    -15 -9 -1 0.48 0.31
    -15 -9 -1 -0.78 0.44
    15 9 1 1.75 0.96
    15 9 1 1.31 0.76
    -16 -8 -1 10.28 1.14
    -16 -8 -1 9.63 1.42
    -16 -8 -1 9.53 1.22
    16 8 1 10.88 2.45
    16 8 1 11.12 1.19
    16 8 1 10.4 2.41
    17 7 1 32.42 2.19
    17 7 1 26.82 5.61
    17 7 1 29.25 5.89
    -4 -22 -1 5.32 1.55
    -4 -22 -1 3.1 1.55
    -4 -22 -1 7.96 2.23
    -4 -22 -1 5.11 1.62
    -4 -22 -1 6.85 1.12
    4 22 1 6.71 1.61
    4 22 1 7.16 1.65
    -5 -21 -1 39.82 3.76
    -5 -21 -1 35.43 3.91
    -5 -21 -1 38.09 2.5
    -5 -21 -1 46.92 4.24
    -5 -21 -1 36.93 3.6
    5 21 1 37.91 2.37
    5 21 1 38.01 3.38
    5 21 1 33.32 3.36
    -6 -20 -1 4.32 1.34
    -6 -20 -1 6.51 1.55
    -6 -20 -1 6.89 0.93
    -6 -20 -1 7.4 1.9
    -6 -20 -1 5.42 1.57
    6 20 1 6.85 2.11
    6 20 1 8.27 2.38
    6 20 1 6.88 0.87
    -7 -19 -1 41.47 4
    -7 -19 -1 41.61 3.99
    -7 -19 -1 40.65 2.47
    7 19 1 36.31 2.33
    7 19 1 41.23 3.89
    7 19 1 38.7 3.79
    -8 -18 -1 2.43 1.18
    -8 -18 -1 4.07 1.24
    -8 -18 -1 3.86 1.39
    -8 -18 -1 4.12 0.8
    -8 -18 -1 5.12 1.73
    8 18 1 2.86 1.21
    8 18 1 2.71 0.64
    8 18 1 2.36 1.05
    -9 -17 -1 11.06 1.86
    -9 -17 -1 13.98 2.57
    -9 -17 -1 7.88 1.71
    -9 -17 -1 14.14 2.63
    -9 -17 -1 10.3 1.09
    9 17 1 10.69 2.14
    9 17 1 13.62 2.8
    9 17 1 9.15 1.01
    9 17 1 12.28 2.3
    9 17 1 7.11 2.34
    9 17 1 7.2 2.02
    9 17 1 7.14 2.23
    -10 -16 -1 15.12 2.14
    -10 -16 -1 15.5 2.64
    -10 -16 -1 15.37 2.2
    -10 -16 -1 10.37 2.03
    10 16 1 12.47 3.21
    10 16 1 17.63 3.12
    10 16 1 15.79 2.21
    10 16 1 14.8 3.37
    10 16 1 14.61 1.31
    10 16 1 16.92 2.38
    10 16 1 18.14 3.05
    -11 -15 -1 4.51 1.33
    -11 -15 -1 7.13 1.64
    -11 -15 -1 4.9 1.44
    -11 -15 -1 5.16 1.41
    -11 -15 -1 6.5 0.86
    11 15 1 7.81 1.84
    11 15 1 4.49 1.4
    11 15 1 4.72 0.85
    11 15 1 4.53 1.38
    11 15 1 9.28 2.07
    -12 -14 -1 0.06 0.3
    -12 -14 -1 0.66 0.76
    -12 -14 -1 -0.09 0.9
    -12 -14 -1 -0.54 0.93
    -12 -14 -1 -0.27 0.48
    12 14 1 0.02 0.3
    12 14 1 -0.32 0.66
    12 14 1 1.35 0.81
    12 14 1 1.77 0.79
    -13 -13 -1 -0.28 0.48
    -13 -13 -1 -0.38 0.64
    -13 -13 -1 0.57 0.33
    13 13 1 0.19 0.77
    13 13 1 0.91 0.45
    13 13 1 1.22 1.01
    13 13 1 1.46 0.95
    13 13 1 0.14 0.55
    -14 -12 -1 0.47 0.34
    -14 -12 -1 0.23 0.55
    -14 -12 -1 -0.78 0.55
    14 12 1 0.29 0.79
    14 12 1 0.53 0.66
    14 12 1 -0.54 0.57
    14 12 1 1.48 0.9
    14 12 1 -0.26 0.31
    -15 -11 -1 2.75 0.69
    -15 -11 -1 3.11 0.92
    -15 -11 -1 3.55 0.9
    15 11 1 2.11 1.11
    15 11 1 2.5 1.19
    15 11 1 2.39 0.64
    -16 -10 -1 0.49 0.45
    -16 -10 -1 2.11 0.74
    -16 -10 -1 0.54 0.68
    16 10 1 -0.73 1.57
    16 10 1 1.94 1.6
    16 10 1 0.94 0.51
    -7 -21 -1 2.5 1.36
    -7 -21 -1 0.37 0.9
    -7 -21 -1 2.13 1.15
    -7 -21 -1 3.5 0.81
    -7 -21 -1 0.21 1.16
    7 21 1 1.29 1.18
    7 21 1 3.41 1.19
    7 21 1 2.69 0.64
    -8 -20 -1 0.28 0.85
    -8 -20 -1 0.95 1.12
    -8 -20 -1 1.85 0.74
    8 20 1 2.35 1.02
    8 20 1 0.86 0.94
    8 20 1 1.44 0.48
    -9 -19 -1 2.18 0.59
    -9 -19 -1 1.92 1.09
    -9 -19 -1 2.13 1.24
    9 19 1 4.28 1.4
    9 19 1 3.28 1.34
    9 19 1 2.47 0.7
    -10 -18 -1 3.93 1.48
    -10 -18 -1 7.01 1.1
    -10 -18 -1 7.28 1.87
    10 18 1 7.57 0.93
    10 18 1 6.64 1.61
    10 18 1 8.4 1.7
    10 18 1 3.5 2.2
    10 18 1 3.62 2.39
    -11 -17 -1 19.82 2.69
    -11 -17 -1 18.94 1.6
    -11 -17 -1 18.24 2.57
    11 17 1 15.11 3.74
    11 17 1 20.84 1.61
    11 17 1 19.88 2.6
    11 17 1 19.18 4.89
    11 17 1 17.9 2.63
    -12 -16 -1 41.83 3.7
    -12 -16 -1 39.33 2.51
    -12 -16 -1 41.06 3.74
    12 16 1 42.07 2.57
    12 16 1 38.75 3.69
    12 16 1 40.52 3.74
    -13 -15 -1 20.21 2.53
    -13 -15 -1 19.91 1.66
    -13 -15 -1 18.73 2.4
    13 15 1 21.37 2.84
    13 15 1 20.84 1.69
    13 15 1 12.97 3.19
    13 15 1 11.22 3.14
    13 15 1 24.31 2.94
    -14 -14 -1 29.62 2.74
    -14 -14 -1 27.67 2.02
    -14 -14 -1 26.44 2.76
    14 14 1 26.7 3.53
    14 14 1 26.7 1.98
    14 14 1 29.82 3.42
    14 14 1 29.65 3.27
    14 14 1 25.38 3.1
    14 14 -2 1.74 1.19
    14 14 -2 5.46 0.91
    14 14 -2 3.37 1.4
    14 14 -2 1.51 1.1
    14 14 -2 4.28 1.35
    -14 -14 2 3.99 1.59
    -14 -14 2 8.46 2.04
    -14 -14 2 3.28 1.24
    13 15 -2 2.6 0.99
    13 15 -2 -0.44 0.83
    13 15 -2 0.17 0.39
    13 15 -2 1.67 1.02
    13 15 -2 0.58 0.94
    -13 -15 2 1.19 0.83
    -13 -15 2 2.07 1.12
    12 16 -2 0.85 0.95
    12 16 -2 1.21 0.94
    12 16 -2 0.35 0.8
    12 16 -2 1.19 0.37
    12 16 -2 0.07 0.81
    -12 -16 2 -1.14 0.62
    -12 -16 2 -0.92 0.64
    -12 -16 2 0.4 0.46
    11 17 -2 0.43 0.64
    11 17 -2 -0.05 0.75
    11 17 -2 0.3 0.33
    11 17 -2 -1.02 0.76
    -11 -17 2 -0.74 0.73
    -11 -17 2 0.3 0.43
    -11 -17 2 -0.7 0.72
    10 18 -2 5.2 1.24
    10 18 -2 5.45 1.25
    10 18 -2 4.77 0.84
    -10 -18 2 3.29 0.79
    -10 -18 2 4.94 1.5
    -10 -18 2 4.4 1.4
    9 19 -2 15.85 2.03
    9 19 -2 16.37 2.1
    9 19 -2 19.41 1.6
    -9 -19 2 12.54 2.27
    -9 -19 2 12.93 2.37
    8 20 -2 13.27 1.77
    8 20 -2 10.46 1.76
    -8 -20 2 11.72 1.26
    -8 -20 2 11.88 2.67
    -8 -20 2 14.44 2.85
    16 10 -2 9.1 1.88
    16 10 -2 9.12 1.93
    16 10 -2 8.55 1.09
    -16 -10 2 8.64 1.74
    -16 -10 2 9.83 1.23
    -16 -10 2 8.21 1.71
    15 11 -2 19.45 2.65
    15 11 -2 19.56 1.63
    15 11 -2 20.47 2.79
    -15 -11 2 17.39 4.1
    -15 -11 2 20.4 1.65
    -15 -11 2 14.22 3.69
    14 12 -2 53.72 4.36
    14 12 -2 58.66 4.46
    14 12 -2 53.41 4.5
    14 12 -2 58.84 4.74
    14 12 -2 53.91 3.02
    -14 -12 2 59.7 4.46
    -14 -12 2 58.49 4.6
    -14 -12 2 55.6 3.11
    13 13 -2 30.59 3.33
    13 13 -2 30.34 3.75
    13 13 -2 28.86 2.01
    13 13 -2 26.49 3.49
    13 13 -2 34.3 3.55
    -13 -13 2 27.82 1.98
    -13 -13 2 29.5 3.09
    -13 -13 2 28.61 2.94
    12 14 -2 24.53 2.6
    12 14 -2 26.88 3.04
    12 14 -2 24.34 1.77
    12 14 -2 18.75 2.61
    12 14 -2 26.13 2.65
    -12 -14 2 22.46 2.8
    -12 -14 2 26.82 2.94
    -12 -14 2 21.47 1.7
    11 15 -2 7.83 1.87
    11 15 -2 13.51 1.84
    11 15 -2 12.39 1.17
    11 15 -2 11.23 2.17
    11 15 -2 13.96 1.89
    -11 -15 2 11.08 1.12
    -11 -15 2 10.94 2.24
    -11 -15 2 18.34 2.99
    10 16 -2 -0.27 0.46
    10 16 -2 0.28 0.3
    10 16 -2 0.81 0.73
    10 16 -2 -0.66 0.57
    -10 -16 2 0.16 0.75
    -10 -16 2 0.27 0.28
    -10 -16 2 -0.08 0.63
    9 17 -2 11.08 1.58
    9 17 -2 10.16 1.74
    9 17 -2 9.22 0.99
    -9 -17 2 8.9 2.25
    -9 -17 2 8.78 1.06
    -9 -17 2 10.25 2.3
    8 18 -2 5.66 1.22
    8 18 -2 3.96 1.09
    8 18 -2 3.87 0.7
    -8 -18 2 3.3 1.14
    -8 -18 2 5.81 1.51
    7 19 -2 3.07 0.97
    7 19 -2 3.35 0.7
    7 19 -2 1.45 0.75
    -7 -19 2 2.47 0.98
    -7 -19 2 3.57 0.75
    -7 -19 2 3.25 1.19
    6 20 -2 6.35 1.3
    6 20 -2 4.06 1
    6 20 -2 6.67 1.28
    -6 -20 2 6.57 1.99
    -6 -20 2 10.61 2.5
    -6 -20 2 4.53 0.99
    5 21 -2 8.09 1.44
    5 21 -2 10.11 1.63
    5 21 -2 11.22 1.1
    -5 -21 2 9.5 2.74
    -5 -21 2 8.25 2.05
    -5 -21 2 7.17 2.2
    -5 -21 2 10.77 1.18
    -5 -21 2 8.22 2
    4 22 -2 1.65 0.84
    4 22 -2 3.11 1.1
    -4 -22 2 0.78 1.2
    -4 -22 2 0.2 1.33
    -4 -22 2 1.35 1.05
    -4 -22 2 0.52 1.34
    17 7 -2 23.38 3.08
    17 7 -2 22.55 1.76
    17 7 -2 22.46 2.87
    -17 -7 2 23.7 2.49
    -17 -7 2 25.37 1.91
    -17 -7 2 23.86 2.46
    16 8 -2 5.08 1.6
    16 8 -2 2.97 1.27
    16 8 -2 3.82 0.74
    -16 -8 2 1.75 1.09
    -16 -8 2 2.88 1.08
    -16 -8 2 2.94 0.64
    15 9 -2 -0.13 0.64
    15 9 -2 -0.17 0.3
    15 9 -2 -0.32 0.54
    -15 -9 2 -0.39 0.35
    -15 -9 2 -0.09 0.71
    -15 -9 2 0.12 0.7
    14 10 -2 34.87 3.4
    14 10 -2 27.09 3.03
    14 10 -2 34.62 2.15
    -14 -10 2 34.55 3.02
    -14 -10 2 33.73 3.14
    -14 -10 2 33.71 2.16
    13 11 -2 0.55 0.67
    13 11 -2 0.76 0.74
    13 11 -2 -0.05 0.25
    -13 -11 2 0.99 0.4
    -13 -11 2 0.01 0.59
    -13 -11 2 0.14 0.51
    12 12 -2 -0.13 0.61
    12 12 -2 0.02 0.53
    12 12 -2 0.77 0.66
    12 12 -2 0.27 0.67
    12 12 -2 0.22 0.19
    -12 -12 2 0.01 0.56
    -12 -12 2 0.35 0.24
    -12 -12 2 0.45 0.62
    11 13 -2 3.43 1.17
    11 13 -2 3.61 1.03
    11 13 -2 3.44 1.28
    11 13 -2 3.74 1.12
    -11 -13 2 1.89 0.91
    -11 -13 2 1.72 0.96
    -11 -13 2 2.16 0.9
    -11 -13 2 2.98 0.63
    -11 -13 2 3.76 1.2
    10 14 -2 3.02 0.95
    10 14 -2 1.57 1.03
    10 14 -2 1.81 0.81
    10 14 -2 2.13 0.53
    10 14 -2 1.46 1.07
    -10 -14 2 0.68 0.97
    -10 -14 2 1.96 0.52
    -10 -14 2 -0.59 0.81
    9 15 -2 8.69 1.51
    9 15 -2 7.2 1.69
    9 15 -2 7.84 1.81
    9 15 -2 8.94 1.85
    9 15 -2 11.53 2.23
    9 15 -2 9.93 1
    9 15 -2 8.73 1.49
    -9 -15 2 9.67 1.02
    -9 -15 2 15.21 2.68
    -9 -15 2 9.27 1.9
    -9 -15 2 13.37 2.37
    -9 -15 2 10.92 1.88
    8 16 -2 28.41 2.4
    8 16 -2 24.88 2.87
    8 16 -2 24.38 1.71
    8 16 -2 26.53 3.03
    8 16 -2 24.22 2.23
    -8 -16 2 20.02 2.6
    -8 -16 2 25.51 1.72
    -8 -16 2 24.39 2.86
    7 17 -2 8.24 0.92
    7 17 -2 8.58 1.46
    7 17 -2 10.04 1.41
    -7 -17 2 8.16 1.79
    -7 -17 2 7.15 0.87
    -7 -17 2 6.45 1.71
    6 18 -2 38.51 2.83
    6 18 -2 34.43 2.16
    6 18 -2 37.24 2.83
    -6 -18 2 33.15 2.13
    -6 -18 2 37.98 3.75
    -6 -18 2 41.5 3.93
    5 19 -2 10.88 1.7
    5 19 -2 12.28 3.44
    5 19 -2 11.75 3.28
    5 19 -2 9.3 1.06
    5 19 -2 10.46 1.66
    -5 -19 2 9.71 2.07
    -5 -19 2 11.55 1.14
    -5 -19 2 8.01 2.07
    4 20 -2 23.02 4.21
    4 20 -2 21.11 3.76
    4 20 -2 20.15 2.07
    4 20 -2 24.32 2.22
    4 20 -2 20.56 1.63
    -4 -20 2 27.19 3.38
    -4 -20 2 24.03 3.29
    -4 -20 2 24.37 1.72
    -4 -20 2 20.19 2.82
    -4 -20 2 22.48 2.96
    3 21 -2 53.96 3.71
    3 21 -2 58.06 3.09
    3 21 -2 60.77 3.89
    3 21 -2 51.78 5.99
    3 21 -2 58.87 6.21
    -3 -21 2 60.15 5.06
    -3 -21 2 63.96 3.29
    -3 -21 2 62.12 5.37
    -3 -21 2 52.34 4.69
    -3 -21 2 60.61 5.41
    2 22 -2 1.55 0.84
    2 22 -2 2.02 1.98
    2 22 -2 2.42 1.85
    2 22 -2 2.57 0.9
    -2 -22 2 1.65 1.05
    -2 -22 2 2.49 1.67
    -2 -22 2 0.6 1.34
    -2 -22 2 1.63 1.15
    -2 -22 2 2.03 1
    17 5 -2 3.75 1.12
    17 5 -2 5.3 0.94
    17 5 -2 3.16 1.16
    -17 -5 2 7.58 1.36
    -17 -5 2 4.91 0.92
    -17 -5 2 5.45 1.14
    16 6 -2 41.75 2.48
    16 6 -2 37.83 3.62
    16 6 -2 38.39 3.65
    -16 -6 2 36.27 3.05
    -16 -6 2 39.09 3.1
    15 7 -2 7.38 1.27
    15 7 -2 6.66 1.65
    15 7 -2 5.55 1.67
    -15 -7 2 7.32 1.55
    -15 -7 2 10.25 1.76
    -15 -7 2 7.33 0.9
    14 8 -2 53.17 2.86
    14 8 -2 48.15 3.99
    14 8 -2 58.87 4.4
    -14 -8 2 46.44 4.18
    -14 -8 2 50.07 3.56
    -14 -8 2 46.95 4.16
    -14 -8 2 51.8 3.7
    -14 -8 2 51.99 2.84
    13 9 -2 5.34 1.36
    13 9 -2 2.62 1.06
    13 9 -2 3.76 0.68
    -13 -9 2 2.78 1.21
    -13 -9 2 3.72 0.7
    -13 -9 2 4.18 1.26
    -13 -9 2 4.59 1.21
    -13 -9 2 3.84 1.12
    -13 -9 2 4.07 1.17
    -13 -9 2 2.62 1.09
    12 10 -2 9.85 0.96
    12 10 -2 9.04 1.71
    12 10 -2 9 1.76
    -12 -10 2 14.61 2.02
    -12 -10 2 13.71 1.97
    -12 -10 2 8.61 1.64
    -12 -10 2 7.3 1.63
    -12 -10 2 8.21 1.67
    -12 -10 2 10.61 1
    -12 -10 2 8.9 1.71
    11 11 -2 8.38 1.99
    11 11 -2 7.45 2.14
    11 11 -2 6.34 0.75
    11 11 -2 11.07 2.44
    11 11 -2 6.96 1.85
    -11 -11 2 9.31 1.82
    -11 -11 2 6.37 1.33
    -11 -11 2 7.08 1.68
    -11 -11 2 7.17 1.54
    -11 -11 2 6.25 0.79
    -11 -11 2 7.15 1.56
    -11 -11 2 9.01 1.88
    10 12 -2 -0.32 0.63
    10 12 -2 0.63 0.49
    10 12 -2 0.31 0.36
    10 12 -2 0.45 0.27
    10 12 -2 0.31 0.8
    -10 -12 2 0.21 0.57
    -10 -12 2 0.39 0.61
    -10 -12 2 -0.44 0.51
    -10 -12 2 -0.22 0.54
    -10 -12 2 0.52 0.65
    -10 -12 2 -0.45 0.48
    -10 -12 2 0.11 0.19
    9 13 -2 46.87 3.23
    9 13 -2 49.07 3.33
    9 13 -2 40.26 3.32
    9 13 -2 44.72 3.98
    9 13 -2 48.97 4.1
    -9 -13 2 41.14 3.52
    -9 -13 2 48.37 3.81
    -9 -13 2 44.46 3.55
    -9 -13 2 46.33 3.72
    -9 -13 2 49.72 3.84
    -9 -13 2 47.71 3.86
    -9 -13 2 47.51 2.5
    8 14 -2 2.55 0.53
    8 14 -2 2.05 0.88
    8 14 -2 0.64 0.73
    8 14 -2 2.6 0.97
    8 14 -2 3.22 1.13
    8 14 -2 1.35 0.63
    8 14 -2 1.3 0.84
    8 14 -2 2.87 1.09
    -8 -14 2 0.94 0.62
    -8 -14 2 1.12 0.77
    -8 -14 2 0.57 0.73
    -8 -14 2 1.85 0.69
    7 15 -2 0.58 0.69
    7 15 -2 0.89 0.75
    7 15 -2 -0.02 0.41
    7 15 -2 0.68 0.4
    -7 -15 2 1.48 0.76
    -7 -15 2 1.14 0.74
    -7 -15 2 0.54 0.51
    -7 -15 2 0.6 0.23
    -7 -15 2 -0.51 0.56
    6 16 -2 23.76 2.8
    6 16 -2 25.29 4.72
    6 16 -2 26.18 1.71
    6 16 -2 24.04 4.42
    6 16 -2 28.7 2.26
    6 16 -2 25.36 2.87
    6 16 -2 27.59 2.23
    -6 -16 2 24.59 1.62
    -6 -16 2 23.32 2.76
    -6 -16 2 25.33 2.76
    -6 -16 2 27.2 3.02
    -6 -16 2 17.91 2.45
    5 17 -2 65.98 3.16
    5 17 -2 69.58 3.93
    5 17 -2 59.88 4.76
    5 17 -2 54.41 4.67
    5 17 -2 63.43 3.79
    -5 -17 2 69.37 5.08
    -5 -17 2 64.11 3.16
    -5 -17 2 60.62 4.86
    4 18 -2 1.1 0.54
    4 18 -2 3.24 1.52
    4 18 -2 1.66 0.44
    4 18 -2 0.2 0.44
    4 18 -2 -0.13 0.93
    -4 -18 2 1.25 0.82
    -4 -18 2 1.55 0.41
    -4 -18 2 0.5 0.77
    3 19 -2 1.34 0.69
    3 19 -2 2.4 1.2
    3 19 -2 2.7 1.21
    3 19 -2 1.92 0.73
    3 19 -2 1.99 0.47
    -3 -19 2 1.02 0.72
    -3 -19 2 0.15 0.88
    -3 -19 2 0.56 0.94
    -3 -19 2 0.26 0.6
    2 20 -2 41.24 3.08
    2 20 -2 38.42 3.69
    2 20 -2 40.73 3.76
    2 20 -2 42.65 3.15
    2 20 -2 40.95 2.42
    -2 -20 2 39.49 3.85
    -2 -20 2 45.01 4.32
    -2 -20 2 45.87 4.21
    -2 -20 2 41.14 2.46
    -2 -20 2 48.91 4.47
    1 21 -2 6.19 1.72
    1 21 -2 4.09 1.12
    1 21 -2 4.83 1.27
    1 21 -2 3.21 0.64
    1 21 -2 7.36 1.82
    -1 -21 2 5.8 1.72
    -1 -21 2 5.11 1.64
    -1 -21 2 2.96 1.28
    -1 -21 2 2.27 1.24
    -1 -21 2 4.53 0.8
    0 22 -2 17.19 2.55
    0 22 -2 17.47 2.68
    0 22 -2 15.62 2.54
    0 22 -2 15.43 2.2
    0 -22 2 20.44 2.94
    0 -22 2 17.59 3.16
    0 -22 2 19.72 3.34
    0 -22 2 17.31 3.15
    18 2 -2 26.3 1.97
    18 2 -2 28.82 3.22
    18 2 -2 24.57 3.05
    -18 -2 2 25.17 2.52
    -18 -2 2 23.26 2.31
    -18 -2 2 23.91 1.86
    -18 -2 2 26.71 2.41
    -18 -2 2 28.68 2.62
    17 3 -2 42.16 3.87
    17 3 -2 47.59 3.98
    -17 -3 2 43.96 3.22
    -17 -3 2 43.95 4.45
    -17 -3 2 41.64 3.19
    -17 -3 2 46.04 2.79
    -17 -3 2 41.65 4.28
    16 4 -2 5.05 0.87
    16 4 -2 6.21 1.57
    16 4 -2 4.69 1.28
    -16 -4 2 3.45 0.74
    -16 -4 2 3.67 1.03
    -16 -4 2 5.69 1.34
    -16 -4 2 3.69 1.53
    -16 -4 2 6.26 1.98
    15 5 -2 1.75 1.36
    15 5 -2 1.56 0.78
    15 5 -2 1.73 0.47
    15 5 -2 2.51 0.92
    15 5 -2 -0.56 1.08
    -15 -5 2 0.31 0.81
    -15 -5 2 1.02 0.4
    -15 -5 2 1.66 0.66
    -15 -5 2 1.35 0.8
    -15 -5 2 0.85 0.69
    14 6 -2 1.21 0.56
    14 6 -2 0.84 0.6
    14 6 -2 1.05 0.44
    -14 -6 2 0.96 0.78
    -14 -6 2 1.71 0.76
    -14 -6 2 1.99 0.75
    -14 -6 2 1.29 0.79
    -14 -6 2 1.66 0.46
    -14 -6 2 0.24 0.54
    -14 -6 2 -0.24 0.67
    13 7 -2 14.47 1.96
    13 7 -2 16.72 2.86
    13 7 -2 19.02 3.08
    13 7 -2 15.21 1.25
    13 7 -2 19.01 2.24
    -13 -7 2 13.75 1.19
    -13 -7 2 13.63 1.97
    -13 -7 2 16.38 2.93
    -13 -7 2 15.11 2.9
    -13 -7 2 17.26 2.95
    -13 -7 2 15.6 1.82
    -13 -7 2 13.37 1.91
    -13 -7 2 14.75 1.8
    -13 -7 2 17.13 2.89
    12 8 -2 -0.02 0.58
    12 8 -2 -0.13 0.16
    12 8 -2 0.76 0.44
    12 8 -2 0.64 0.8
    12 8 -2 -0.12 0.38
    -12 -8 2 0.3 0.59
    -12 -8 2 0.35 0.48
    -12 -8 2 0.45 0.36
    -12 -8 2 0.39 0.4
    -12 -8 2 0.87 0.6
    -12 -8 2 0.06 0.14
    -12 -8 2 -0.33 0.52
    11 9 -2 -0.74 0.6
    11 9 -2 0.22 0.55
    11 9 -2 0.25 0.44
    11 9 -2 -0.62 0.5
    11 9 -2 0.52 0.27
    -11 -9 2 0.19 0.24
    -11 -9 2 0.39 0.41
    -11 -9 2 0.21 0.38
    -11 -9 2 -0.79 0.43
    -11 -9 2 -0.04 0.63
    -11 -9 2 -1.1 0.5
    -11 -9 2 -0.57 0.35
    10 10 -2 3.65 1.13
    10 10 -2 3.61 1.12
    10 10 -2 4.62 1.2
    10 10 -2 3.77 1.2
    10 10 -2 3.49 0.64
    -10 -10 2 5.45 1.21
    -10 -10 2 3.98 1.06
    -10 -10 2 3.32 0.61
    -10 -10 2 5.27 1.29
    -10 -10 2 3.53 1.13
    -10 -10 2 3.65 1.05
    -10 -10 2 4.83 1.26
    9 11 -2 10.91 1.98
    9 11 -2 9.82 1.87
    9 11 -2 9.69 1.36
    9 11 -2 6.36 1.54
    9 11 -2 8.4 1.79
    9 11 -2 8.58 0.84
    9 11 -2 6.47 1.24
    -9 -11 2 8.05 2.15
    -9 -11 2 8.19 2.26
    -9 -11 2 9.77 1.78
    -9 -11 2 7.51 1.45
    -9 -11 2 11.42 2.03
    -9 -11 2 9.33 0.89
    -9 -11 2 8.34 1.57
    8 12 -2 21.42 1.96
    8 12 -2 17.29 2.18
    8 12 -2 17.84 2.17
    8 12 -2 21.78 2.42
    8 12 -2 19.2 2.35
    8 12 -2 22.35 1.97
    8 12 -2 19.11 2.2
    8 12 -2 21.35 2.3
    8 12 -2 18.96 1.35
    -8 -12 2 19.71 2.24
    -8 -12 2 17 2.08
    -8 -12 2 16.33 1.95
    -8 -12 2 17.14 2.07
    -8 -12 2 17.82 1.3
    7 13 -2 2.41 0.69
    7 13 -2 4.13 1.18
    7 13 -2 3.08 1.06
    7 13 -2 4.21 1.26
    7 13 -2 2.56 0.93
    7 13 -2 3.07 0.58
    7 13 -2 2.13 0.78
    7 13 -2 2.65 0.77
    7 13 -2 2.75 0.91
    -7 -13 2 1.72 0.75
    -7 -13 2 1.94 0.85
    -7 -13 2 3.06 0.58
    -7 -13 2 1.7 0.78
    -7 -13 2 1.91 0.8
    6 14 -2 5.2 1.05
    6 14 -2 4.14 1.08
    6 14 -2 2.66 0.83
    6 14 -2 2.42 0.47
    6 14 -2 3.58 0.82
    6 14 -2 1.87 0.87
    6 14 -2 3.37 1.04
    -6 -14 2 3.63 0.63
    -6 -14 2 4.56 1.41
    -6 -14 2 2.53 0.92
    -6 -14 2 4.39 1.22
    -6 -14 2 5.17 1.46
    5 15 -2 18 1.72
    5 15 -2 19.4 1.76
    5 15 -2 19.58 2.34
    5 15 -2 18.42 2.37
    5 15 -2 18.13 1.3
    5 15 -2 16.24 4.1
    -5 -15 2 19.12 2.3
    -5 -15 2 20 2.33
    -5 -15 2 19.74 2.45
    -5 -15 2 18.98 2.28
    4 16 -2 60.66 5.3
    4 16 -2 69.12 3.86
    4 16 -2 64.7 5.2
    4 16 -2 70.68 3.24
    4 16 -2 69.27 5.05
    4 16 -2 66.13 4.85
    4 16 -2 73.93 3.97
    -4 -16 2 65.94 4.71
    -4 -16 2 70.9 4.92
    -4 -16 2 69.06 3.23
    3 17 -2 14.06 1.6
    3 17 -2 13.23 1.91
    3 17 -2 14.29 2.66
    3 17 -2 15.7 2.16
    3 17 -2 15.76 1.99
    3 17 -2 15.32 1.67
    3 17 -2 14.61 1.2
    -3 -17 2 16.17 2.21
    -3 -17 2 16.83 2.91
    -3 -17 2 16.16 2.33
    -3 -17 2 15.77 2.11
    -3 -17 2 14.54 1.19
    2 18 -2 0.32 0.19
    2 18 -2 -0.84 0.53
    2 18 -2 0.45 0.65
    2 18 -2 0.45 0.39
    -2 -18 2 -0.22 0.13
    -2 -18 2 1.12 0.56
    -2 -18 2 1.14 0.81
    -2 -18 2 -0.3 0.48
    -2 -18 2 -0.49 0.39
    1 19 -2 0.2 0.46
    1 19 -2 0.89 0.5
    1 19 -2 0.47 0.21
    1 19 -2 -0.16 0.62
    1 19 -2 -0.21 0.62
    -1 -19 2 0.12 0.64
    -1 -19 2 -0.31 0.55
    -1 -19 2 0.88 0.71
    -1 -19 2 0.22 0.6
    0 20 -2 5.46 0.89
    0 20 -2 4.45 1.18
    0 20 -2 4.53 1.3
    0 20 -2 5.91 1.33
    0 20 -2 3.77 1.16
    0 -20 2 5.25 1.45
    0 -20 2 5.31 1.47
    0 -20 2 2.52 0.99
    0 -20 2 4.09 1.03
    0 -20 2 3.77 0.75
    0 -20 2 4.35 1.34
    0 -20 2 3.3 0.93
    -1 21 -2 0.74 0.94
    -1 21 -2 5.38 1.37
    -1 21 -2 2.32 0.54
    -1 21 -2 3.68 1.22
    -1 21 -2 4.11 1.2
    1 -21 2 1.18 0.91
    1 -21 2 1.51 1.12
    1 -21 2 2.98 0.6
    1 -21 2 2.46 1.32
    1 -21 2 3.26 1.35
    -2 22 -2 4.52 1.25
    -2 22 -2 2.88 1.14
    2 -22 2 2.87 1.17
    2 -22 2 3.52 1.18
    2 -22 2 3.61 1.44
    2 -22 2 4.43 1.49
    18 0 -2 16.59 1.76
    18 0 -2 18.77 2.52
    18 0 -2 17.01 2.37
    -18 0 2 15.95 1.81
    -18 0 2 17.57 1.97
    -18 0 2 14.27 2.18
    -18 0 2 14.48 2.16
    -18 0 2 21.1 3.47
    -18 0 2 23.19 3.67
    17 1 -2 7.8 1.9
    17 1 -2 5.29 1.61
    17 1 -2 7.44 0.98
    -17 -1 2 6.67 1.66
    -17 -1 2 7.87 1.42
    -17 -1 2 6.57 1.47
    -17 -1 2 6.98 0.94
    -17 -1 2 3.88 1.55
    16 2 -2 27.32 2.87
    16 2 -2 28.37 2.94
    16 2 -2 25.79 1.84
    -16 -2 2 30.06 2.49
    -16 -2 2 27.79 3.28
    -16 -2 2 23.48 2.31
    -16 -2 2 26.11 1.82
    -16 -2 2 25.18 3.07
    15 3 -2 1.82 1.36
    15 3 -2 0.24 0.99
    15 3 -2 -0.02 0.41
    15 3 -2 0.71 0.32
    15 3 -2 1.12 0.56
    -15 -3 2 0.93 0.78
    -15 -3 2 1.12 0.81
    -15 -3 2 0.52 0.29
    -15 -3 2 0.76 0.49
    -15 -3 2 0.27 0.48
    14 4 -2 65.93 5.2
    14 4 -2 72.61 5.19
    14 4 -2 66.38 4.93
    14 4 -2 64.94 4.89
    14 4 -2 67.34 3.32
    14 4 -2 71.1 4.74
    14 4 -2 74.78 4.74
    -14 -4 2 74.5 3.4
    -14 -4 2 64.32 4.93
    -14 -4 2 62.97 3.99
    -14 -4 2 63.81 4.82
    -14 -4 2 67.13 5
    -14 -4 2 66.13 4.07
    -14 -4 2 71.66 5.34
    13 5 -2 99.29 5.58
    13 5 -2 87.31 5.91
    13 5 -2 93.69 5.5
    13 5 -2 91.22 4.07
    13 5 -2 86.08 6
    -13 -5 2 97.33 5.12
    -13 -5 2 87.42 6.77
    -13 -5 2 91.47 5.07
    -13 -5 2 94.9 5.86
    -13 -5 2 93.57 5.92
    -13 -5 2 80.28 6.42
    -13 -5 2 98.92 5.71
    -13 -5 2 93.54 4.15
    -13 -5 2 99.06 5.76
    12 6 -2 0.05 0.14
    12 6 -2 0.27 0.36
    12 6 -2 -0.88 0.54
    12 6 -2 0.19 0.33
    12 6 -2 -0.4 0.44
    -12 -6 2 0.86 0.53
    -12 -6 2 0.56 0.5
    -12 -6 2 -0.24 0.34
    -12 -6 2 0.61 0.58
    -12 -6 2 0.06 0.39
    -12 -6 2 0.34 0.2
    -12 -6 2 0.7 0.52
    -12 -6 2 0.3 0.42
    -12 -6 2 0.13 0.28
    11 7 -2 0.57 0.52
    11 7 -2 1.34 0.8
    11 7 -2 1.54 0.66
    11 7 -2 2.19 0.79
    -11 -7 2 0.52 0.54
    -11 -7 2 0.75 0.51
    -11 -7 2 0.86 0.6
    -11 -7 2 0.61 0.48
    -11 -7 2 0.85 0.67
    -11 -7 2 0.28 0.5
    -11 -7 2 0.35 0.24
    -11 -7 2 -0.53 0.42
    -11 -7 2 0.34 0.47
    10 8 -2 14.23 1.95
    10 8 -2 14.1 1.75
    10 8 -2 14.14 1.77
    10 8 -2 16.13 2.16
    10 8 -2 15.09 1.14
    -10 -8 2 16.7 2.15
    -10 -8 2 14.76 1.69
    -10 -8 2 18.94 2.07
    -10 -8 2 13.58 1.73
    -10 -8 2 12.89 1.73
    -10 -8 2 17.68 1.93
    -10 -8 2 17.04 1.84
    -10 -8 2 14.17 2.51
    -10 -8 2 13.31 1.1
    9 9 -2 67.94 4.82
    9 9 -2 66.82 4.26
    9 9 -2 71.99 4.42
    9 9 -2 64.3 4.87
    9 9 -2 67.04 3.07
    -9 -9 2 62.46 4.04
    -9 -9 2 59.69 3.92
    -9 -9 2 63.09 2.92
    -9 -9 2 60.99 4.52
    -9 -9 2 59.54 3.95
    -9 -9 2 60.81 4.01
    -9 -9 2 65.36 4.16
    -9 -9 2 64.29 3.99
    -9 -9 2 74.35 4.78
    8 10 -2 0.6 0.49
    8 10 -2 0.89 0.55
    8 10 -2 -0.17 0.22
    8 10 -2 0.28 0.23
    8 10 -2 0.58 0.38
    8 10 -2 0.17 0.29
    8 10 -2 0.25 0.18
    -8 -10 2 0.16 0.33
    -8 -10 2 -0.11 0.28
    -8 -10 2 0.25 0.29
    -8 -10 2 0.33 0.19
    -8 -10 2 0.55 0.4
    -8 -10 2 -0.27 0.26
    -8 -10 2 0.18 0.36
    7 11 -2 16.29 1.56
    7 11 -2 13.22 1.76
    7 11 -2 14.84 1.92
    7 11 -2 14.19 1.79
    7 11 -2 15.89 1.55
    7 11 -2 14.86 1.09
    7 11 -2 13.11 1.66
    7 11 -2 14.71 1.93
    7 11 -2 16.32 1.94
    -7 -11 2 15.99 1.91
    -7 -11 2 16.74 1.89
    -7 -11 2 15.6 1.87
    -7 -11 2 15.86 1.13
    -7 -11 2 12.67 1.67
    6 12 -2 0.45 0.5
    6 12 -2 0.5 0.4
    6 12 -2 -0.07 0.25
    6 12 -2 0.05 0.26
    6 12 -2 -0.44 0.56
    6 12 -2 0.03 0.23
    6 12 -2 -0.06 0.36
    6 12 -2 0.16 0.16
    6 12 -2 0.73 0.64
    -6 -12 2 -0.29 0.28
    -6 -12 2 -0.25 0.44
    -6 -12 2 0.07 0.26
    -6 -12 2 0.01 0.1
    5 13 -2 38.26 2.98
    5 13 -2 39.64 3.18
    5 13 -2 37.27 2.95
    5 13 -2 43.59 2.11
    5 13 -2 38.29 3.27
    5 13 -2 35.22 3.07
    5 13 -2 38.58 3.24
    -5 -13 2 40.23 3.24
    -5 -13 2 37.72 3.09
    -5 -13 2 37.96 3.2
    -5 -13 2 42.22 2.12
    -5 -13 2 42.16 3.41
    4 14 -2 52.15 3.05
    4 14 -2 54.41 4.53
    4 14 -2 46.89 2.45
    4 14 -2 54.4 3.11
    4 14 -2 49.58 3.62
    4 14 -2 53.44 4.62
    4 14 -2 53.26 3.82
    -4 -14 2 51.99 2.56
    -4 -14 2 54.67 4.03
    -4 -14 2 53.8 4.1
    3 15 -2 65.87 3.74
    3 15 -2 68.92 3.21
    3 15 -2 68.51 3.76
    3 15 -2 69.57 4.85
    3 15 -2 66.09 4.3
    3 15 -2 69.47 4.75
    3 15 -2 72.27 4.54
    -3 -15 2 67.04 3.15
    -3 -15 2 66.77 4.53
    -3 -15 2 65.09 4.72
    -3 -15 2 65.39 4.55
    -3 -15 2 68.65 4.76
    2 16 -2 45.81 3.5
    2 16 -2 49.73 5.2
    2 16 -2 42.47 4.87
    2 16 -2 45.7 3.41
    2 16 -2 50.63 3.11
    2 16 -2 41.94 2.92
    2 16 -2 49.55 2.44
    -2 -16 2 49.28 4.06
    -2 -16 2 41.6 3.66
    -2 -16 2 51.68 4.06
    -2 -16 2 46.53 2.38
    -2 -16 2 39.62 5.4
    -2 -16 2 44.05 3.67
    1 17 -2 16.26 1.27
    1 17 -2 19.15 1.86
    1 17 -2 17.32 1.76
    1 17 -2 17.44 2.43
    1 17 -2 18.02 2.35
    1 17 -2 17.12 2.03
    1 17 -2 20.16 2.08
    -1 -17 2 19.54 1.87
    -1 -17 2 12.12 2.13
    -1 -17 2 16.5 2.34
    -1 -17 2 15.76 2.2
    -1 -17 2 21.08 2.53
    -1 -17 2 18.12 1.31
    -1 -17 2 15.53 2.24
    -1 -17 2 20.04 1.86
    -1 -17 2 15.92 2.17
    0 18 -2 58.84 3.91
    0 18 -2 54 2.81
    0 18 -2 53.29 3.69
    0 18 -2 56.87 3.67
    0 18 -2 61.68 3.81
    0 -18 2 58.69 4.56
    0 -18 2 57.53 4.81
    0 -18 2 60.3 3
    0 -18 2 57.46 4.76
    0 -18 2 64.62 3.93
    0 -18 2 67.66 4.95
    0 -18 2 60.42 3.8
    -1 19 -2 125.59 6.41
    -1 19 -2 135.05 5.5
    -1 19 -2 129.83 6.63
    -1 19 -2 128.52 6.55
    -1 19 -2 126.39 6.59
    1 -19 2 131.79 6.66
    1 -19 2 124.95 6.58
    1 -19 2 137.76 7.91
    1 -19 2 125.56 7.85
    1 -19 2 127.01 7.95
    1 -19 2 138.11 5.56
    1 -19 2 128.69 7.61
    -2 20 -2 1.47 0.77
    -2 20 -2 3.66 1.07
    -2 20 -2 3.26 1.07
    -2 20 -2 4.27 1.12
    2 -20 2 2.14 1.16
    2 -20 2 0.64 0.71
    2 -20 2 4.37 1.22
    2 -20 2 2.47 1.1
    2 -20 2 4.15 1.24
    2 -20 2 3.4 1.29
    3 -21 2 7.84 2.1
    3 -21 2 9.2 0.99
    3 -21 2 7.18 1.79
    3 -21 2 7.27 1.65
    3 -21 2 9.35 1.87
    3 -21 2 8.05 0.98
    3 -21 2 7.07 1.73
    3 -21 2 7.21 1.82
    -4 22 -2 2.66 1.03
    -4 22 -2 7.25 1.4
    -4 22 -2 3.81 1.01
    -4 22 -2 6.02 1.2
    4 -22 2 6.64 2.24
    4 -22 2 4.14 1.61
    4 -22 2 5.75 1.88
    4 -22 2 6.74 1.85
    4 -22 2 7.97 2.26
    4 -22 2 8.94 1.42
    4 -22 2 4.29 1.97
    18 -2 -2 22.55 2.2
    18 -2 -2 25.69 3.16
    18 -2 -2 25.27 2.92
    -18 2 2 24.64 3.25
    -18 2 2 24.55 1.91
    -18 2 2 25.91 2.74
    -18 2 2 24.39 2.64
    -18 2 2 21.54 3.03
    -18 2 2 28.55 2.58
    -18 2 2 25.58 2.47
    17 -1 -2 5.63 0.94
    17 -1 -2 5.05 1.52
    17 -1 -2 7.7 1.81
    -17 1 2 3.87 1.39
    -17 1 2 5.47 1.67
    -17 1 2 7.3 1.56
    -17 1 2 6.36 0.83
    -17 1 2 9.44 1.72
    -17 1 2 7.89 1.49
    -17 1 2 6.3 1.24
    16 0 -2 61.82 3.23
    16 0 -2 61.21 4.61
    16 0 -2 63.45 4.7
    -16 0 2 58.5 3.14
    -16 0 2 58.56 4.91
    -16 0 2 63.79 4.96
    -16 0 2 64.09 4.02
    -16 0 2 61.63 3.91
    15 1 -2 -0.1 0.76
    15 1 -2 2.12 0.99
    15 1 -2 1.26 0.87
    15 1 -2 4.09 1.33
    15 1 -2 1.47 0.42
    -15 -1 2 3.4 0.88
    -15 -1 2 0.88 0.59
    -15 -1 2 1.82 0.45
    -15 -1 2 1.72 0.78
    -15 -1 2 1.62 0.61
    14 2 -2 8.61 0.92
    14 2 -2 12.87 2.16
    14 2 -2 12.71 2.16
    14 2 -2 10.98 2.39
    14 2 -2 10.92 2.13
    14 2 -2 10.81 2.25
    14 2 -2 12.14 2.24
    -14 -2 2 8.98 1.52
    -14 -2 2 9.91 0.97
    -14 -2 2 8.47 1.92
    -14 -2 2 7.36 1.83
    -14 -2 2 9.56 1.35
    13 3 -2 10.85 1.55
    13 3 -2 10.42 2.08
    13 3 -2 8.15 1.63
    13 3 -2 12.02 2.1
    13 3 -2 5.87 1.53
    13 3 -2 10.04 0.95
    13 3 -2 11.4 2
    -13 -3 2 9.34 1.32
    -13 -3 2 8.09 1.78
    -13 -3 2 6.95 1.56
    -13 -3 2 9.28 1.28
    -13 -3 2 12.9 3.6
    -13 -3 2 9.86 0.93
    12 4 -2 106.67 6.41
    12 4 -2 100.19 6.15
    12 4 -2 111.21 5.91
    12 4 -2 107.51 4.51
    12 4 -2 110.16 5.83
    -12 -4 2 103.93 4.43
    -12 -4 2 104.86 5.85
    -12 -4 2 108.21 6.2
    -12 -4 2 103.21 5.78
    -12 -4 2 100.61 6.15
    -12 -4 2 102.39 6.33
    -12 -4 2 105.07 5.35
    -12 -4 2 115.14 5.56
    -12 -4 2 98.05 5.91
    11 5 -2 0.23 0.36
    11 5 -2 0.93 0.8
    11 5 -2 -0.07 0.47
    11 5 -2 1.47 0.37
    11 5 -2 1.44 0.58
    -11 -5 2 1.5 0.64
    -11 -5 2 0.96 0.71
    -11 -5 2 1.13 0.57
    -11 -5 2 1.51 0.67
    -11 -5 2 1.19 0.53
    -11 -5 2 1.74 0.57
    -11 -5 2 1.87 0.66
    -11 -5 2 1.12 0.33
    -11 -5 2 0.01 0.4
    10 6 -2 11.42 1.99
    10 6 -2 8.96 1.3
    10 6 -2 12 0.94
    10 6 -2 10.56 1.41
    10 6 -2 12.4 1.71
    -10 -6 2 13.94 1.54
    -10 -6 2 12.3 0.97
    -10 -6 2 12.61 2.23
    -10 -6 2 13.19 2.23
    -10 -6 2 13.22 1.62
    -10 -6 2 11.71 1.44
    -10 -6 2 11.52 1.54
    -10 -6 2 10.65 1.46
    -10 -6 2 12.35 1.58
    9 7 -2 0.02 0.11
    9 7 -2 -0.58 0.3
    9 7 -2 0.05 0.26
    9 7 -2 0.2 0.37
    -9 -7 2 -0.24 0.17
    -9 -7 2 0.47 0.45
    -9 -7 2 0.23 0.35
    -9 -7 2 -0.2 0.36
    -9 -7 2 -0.39 0.21
    -9 -7 2 0.21 0.17
    -9 -7 2 0.07 0.31
    -9 -7 2 -0.46 0.23
    -9 -7 2 -0.61 0.27
    8 8 -2 8.64 1.22
    8 8 -2 8.73 1.19
    8 8 -2 6.53 1.36
    8 8 -2 5.4 1.2
    8 8 -2 7.15 0.68
    -8 -8 2 8.62 1.2
    -8 -8 2 7.79 0.72
    -8 -8 2 6.66 1.23
    -8 -8 2 5.79 1.37
    -8 -8 2 8.95 1.25
    -8 -8 2 6.45 1.23
    -8 -8 2 8.6 1.17
    -8 -8 2 8.57 1.55
    -8 -8 2 9.06 1.75
    7 9 -2 8.42 1.55
    7 9 -2 10.85 1.38
    7 9 -2 9.53 1.33
    7 9 -2 10.86 2.84
    7 9 -2 10.13 1.47
    7 9 -2 9.66 0.81
    7 9 -2 9.53 2.76
    -7 -9 2 7.48 1.53
    -7 -9 2 7.36 1.47
    -7 -9 2 10.79 1.37
    -7 -9 2 11.11 0.85
    -7 -9 2 10.19 1.39
    -7 -9 2 9.64 1.3
    -7 -9 2 9.67 1.37
    6 10 -2 23.53 2.24
    6 10 -2 26.77 2.4
    6 10 -2 26.12 2.32
    6 10 -2 23.82 1.41
    6 10 -2 22.86 2.31
    6 10 -2 27.09 1.94
    6 10 -2 20.02 2.04
    6 10 -2 27.14 1.94
    6 10 -2 24.46 2.26
    -6 -10 2 23.58 2.2
    -6 -10 2 24.53 1.43
    -6 -10 2 25.55 2.34
    -6 -10 2 25.17 2.26
    -6 -10 2 25.08 2.19
    5 11 -2 36.86 2.96
    5 11 -2 34.11 2.78
    5 11 -2 33.35 2.72
    5 11 -2 34.54 2.25
    5 11 -2 36.1 2.85
    5 11 -2 35.9 2.28
    5 11 -2 35.53 2.87
    5 11 -2 35.53 2.83
    5 11 -2 34.57 1.81
    -5 -11 2 35.01 2.73
    -5 -11 2 37.21 2.84
    -5 -11 2 35.27 2.83
    -5 -11 2 34.7 2.85
    -5 -11 2 35.56 1.83
    4 12 -2 7.56 1.46
    4 12 -2 7.29 0.89
    4 12 -2 7.54 1.61
    4 12 -2 7.26 1.42
    4 12 -2 6.35 0.85
    4 12 -2 7.05 0.67
    4 12 -2 8.79 1.66
    -4 -12 2 8.89 1.26
    -4 -12 2 5.27 1.18
    -4 -12 2 4.58 1.11
    -4 -12 2 7.38 1.43
    -4 -12 2 7.54 0.69
    3 13 -2 33.04 2.83
    3 13 -2 29.62 2.59
    3 13 -2 36.57 2.28
    3 13 -2 32.27 1.74
    3 13 -2 32.68 2.61
    3 13 -2 30.01 2.8
    3 13 -2 31.47 2.18
    -3 -13 2 33.37 2.76
    -3 -13 2 32.13 1.76
    -3 -13 2 35.34 3.06
    -3 -13 2 31.28 2.73
    -3 -13 2 37.1 3.05
    2 14 -2 127.6 6.49
    2 14 -2 133.7 5.29
    2 14 -2 142.16 6.77
    2 14 -2 134.56 7.12
    2 14 -2 136.47 7.2
    -2 -14 2 131.04 7.17
    -2 -14 2 135.36 6.89
    -2 -14 2 133.23 6.93
    -2 -14 2 136.55 5.26
    -2 -14 2 127.6 7.02
    1 15 -2 19.46 2.22
    1 15 -2 18.16 1.88
    1 15 -2 17.02 2.15
    1 15 -2 15.77 1.18
    1 15 -2 18.01 1.67
    1 15 -2 17.54 1.65
    1 15 -2 21.07 2.07
    -1 -15 2 17.18 2.1
    -1 -15 2 16.18 2.16
    -1 -15 2 13.59 2.04
    -1 -15 2 13.49 1.89
    -1 -15 2 19.14 1.71
    -1 -15 2 16.51 2.1
    -1 -15 2 17.62 1.65
    -1 -15 2 17.28 2.03
    -1 -15 2 18.31 1.43
    0 16 -2 0.64 0.67
    0 16 -2 -0.33 0.25
    0 16 -2 0.24 0.2
    0 16 -2 1.49 0.86
    0 16 -2 0.06 0.32
    0 -16 2 0.34 0.21
    0 -16 2 -0.06 0.29
    0 -16 2 -0.52 0.28
    0 -16 2 0.52 0.65
    0 -16 2 -0.24 0.29
    0 -16 2 -0.74 0.35
    0 -16 2 0.96 0.62
    0 -16 2 -0.35 0.33
    0 -16 2 1.73 0.75
    -1 17 -2 47.85 3.33
    -1 17 -2 48.31 3.94
    -1 17 -2 45.59 2.45
    -1 17 -2 53.35 3.46
    -1 17 -2 46.28 4.04
    -1 17 -2 46.54 3.38
    -1 17 -2 47.36 3.35
    1 -17 2 47.56 4
    1 -17 2 53.19 3.43
    1 -17 2 51.06 4.06
    1 -17 2 45.61 3.95
    1 -17 2 47.44 2.5
    1 -17 2 50.65 3.36
    1 -17 2 52.31 4.29
    1 -17 2 49.91 4.25
    1 -17 2 48.81 4
    -2 18 -2 39.5 2.84
    -2 18 -2 38.8 3.06
    -2 18 -2 33.25 2.91
    -2 18 -2 35.21 2.11
    -2 18 -2 40.62 2.78
    2 -18 2 38.05 3.74
    2 -18 2 37.01 3.69
    2 -18 2 36.52 2.16
    2 -18 2 40.16 3.72
    2 -18 2 35.25 2.9
    2 -18 2 38.76 3.58
    2 -18 2 40.67 3.1
    -3 19 -2 1.53 0.69
    -3 19 -2 1.69 0.69
    3 -19 2 0.53 0.74
    3 -19 2 0.93 0.95
    3 -19 2 0.25 0.72
    3 -19 2 1.46 0.86
    3 -19 2 4.34 1.41
    3 -19 2 1.49 0.43
    3 -19 2 2.77 1.19
    -4 20 -2 15.75 1.59
    -4 20 -2 17.14 1.58
    -4 20 -2 17.63 1.86
    -4 20 -2 17.42 1.91
    4 -20 2 18.48 1.45
    4 -20 2 11.35 2.47
    4 -20 2 16 1.39
    4 -20 2 18.16 2.62
    4 -20 2 14.65 2.58
    4 -20 2 17.21 2.27
    4 -20 2 16.8 2.31
    4 -20 2 11.28 2.25
    -5 21 -2 29.97 1.8
    -5 21 -2 27.15 1.7
    5 -21 2 66.03 7.15
    5 -21 2 52.1 4.45
    5 -21 2 52.6 3
    5 -21 2 60.42 4.98
    5 -21 2 50.31 4.43
    5 -21 2 66.54 7.07
    5 -21 2 51.86 4.78
    17 -3 -2 45.16 3.94
    17 -3 -2 46.75 4.04
    17 -3 -2 42.24 4.23
    17 -3 -2 51.66 4.63
    17 -3 -2 44.77 2.69
    -17 3 2 43.13 3.52
    -17 3 2 48.03 2.75
    -17 3 2 46.29 4.11
    -17 3 2 44.75 4.14
    -17 3 2 45.28 3.49
    16 -2 -2 26.82 3.12
    16 -2 -2 27.81 3.18
    16 -2 -2 22.98 2.84
    16 -2 -2 29.46 3.34
    16 -2 -2 28.52 3.04
    16 -2 -2 30.17 3.24
    16 -2 -2 27.12 1.87
    -16 2 2 23 2.75
    -16 2 2 20.13 2.79
    -16 2 2 25.56 1.81
    -16 2 2 28.71 2.55
    -16 2 2 26.1 2.49
    15 -1 -2 1.49 1.1
    15 -1 -2 1.47 0.96
    15 -1 -2 1.49 0.42
    15 -1 -2 1.45 0.77
    15 -1 -2 1.64 0.97
    15 -1 -2 2 0.86
    15 -1 -2 1.59 0.96
    -15 1 2 1.87 0.49
    -15 1 2 2.39 1.21
    -15 1 2 0.75 0.74
    14 0 -2 116.99 6.89
    14 0 -2 114.73 6.22
    14 0 -2 107.13 6.47
    14 0 -2 111.1 6.61
    14 0 -2 101.36 6.45
    14 0 -2 116.66 4.8
    14 0 -2 101.5 6.54
    14 0 -2 109.7 6.22
    14 0 -2 108.78 6.61
    -14 0 2 112.81 6.87
    -14 0 2 105.19 6.56
    -14 0 2 107.35 6.38
    -14 0 2 104.68 6.47
    -14 0 2 103.41 4.58
    13 1 -2 9.41 0.88
    13 1 -2 7.64 1.46
    13 1 -2 6.31 1.46
    13 1 -2 6.14 1.46
    13 1 -2 7.26 1.68
    13 1 -2 8.64 1.57
    13 1 -2 9.4 1.88
    -13 -1 2 9.6 3.08
    -13 -1 2 7.32 1.62
    -13 -1 2 9.04 1.24
    -13 -1 2 10.38 1.33
    -13 -1 2 7.17 0.79
    -13 -1 2 8.25 1.81
    -13 -1 2 9.21 2.94
    12 2 -2 42.3 3.38
    12 2 -2 41.79 3.36
    12 2 -2 41.59 2.2
    12 2 -2 42.26 3.39
    12 2 -2 40.19 3.1
    12 2 -2 40.88 3.42
    12 2 -2 43.66 3.16
    -12 -2 2 36.33 3.3
    -12 -2 2 45.87 2.99
    -12 -2 2 46.23 3.57
    -12 -2 2 41.01 2.21
    -12 -2 2 43.78 3.57
    -12 -2 2 43.83 2.97
    -12 -2 2 39.42 3.46
    11 3 -2 29.38 2.44
    11 3 -2 31.14 1.74
    11 3 -2 29.23 2.45
    11 3 -2 33.31 3.03
    11 3 -2 29.73 2.8
    -11 -3 2 30.87 2.79
    -11 -3 2 29.14 2.73
    -11 -3 2 28.6 2.61
    -11 -3 2 30.81 2.37
    -11 -3 2 27.57 1.66
    -11 -3 2 29.54 2.83
    -11 -3 2 30.07 2.61
    -11 -3 2 32.91 2.62
    -11 -3 2 28.33 2.24
    10 4 -2 10.1 1.3
    10 4 -2 12.84 2.17
    10 4 -2 10.05 1.35
    10 4 -2 10.91 1.97
    10 4 -2 9.52 0.82
    -10 -4 2 10 1.34
    -10 -4 2 11.39 1.66
    -10 -4 2 12.64 1.63
    -10 -4 2 9.78 1.41
    -10 -4 2 10.06 1.24
    -10 -4 2 12.42 2.07
    -10 -4 2 10.61 1.29
    -10 -4 2 10.03 0.85
    -10 -4 2 9.93 1.33
    9 5 -2 70.79 4.61
    9 5 -2 77.27 4.64
    9 5 -2 76.03 4.24
    9 5 -2 73.97 3.19
    9 5 -2 75.26 4.17
    -9 -5 2 75.1 4.73
    -9 -5 2 71.06 4.36
    -9 -5 2 72.61 4.03
    -9 -5 2 76.51 4.38
    -9 -5 2 78.13 4.18
    -9 -5 2 74.93 4.63
    -9 -5 2 74.46 3.2
    8 6 -2 73.93 4.49
    8 6 -2 78.99 4.68
    8 6 -2 72.17 3.12
    8 6 -2 73.8 4.13
    8 6 -2 73.59 4.09
    -8 -6 2 73.16 4.16
    -8 -6 2 77.41 3.26
    -8 -6 2 83.48 4.28
    -8 -6 2 77.83 4.41
    -8 -6 2 78.5 4.22
    -8 -6 2 79.02 4.77
    -8 -6 2 71.5 4.13
    -8 -6 2 88.01 5
    -8 -6 2 70.52 4.2
    7 7 -2 1.35 0.31
    7 7 -2 0.64 0.4
    7 7 -2 2.19 0.7
    7 7 -2 1.04 0.59
    7 7 -2 2.18 0.67
    -7 -7 2 1.87 0.66
    -7 -7 2 1.55 0.67
    -7 -7 2 1.33 0.55
    -7 -7 2 2.64 0.77
    -7 -7 2 1.65 0.61
    -7 -7 2 1.83 0.37
    -7 -7 2 2.24 0.72
    -7 -7 2 3.57 0.88
    -7 -7 2 1.5 0.55
    6 8 -2 0.6 0.28
    6 8 -2 0.22 0.13
    6 8 -2 0.43 0.41
    6 8 -2 0.02 0.38
    6 8 -2 0.39 0.27
    6 8 -2 0.17 0.2
    6 8 -2 0.19 0.24
    -6 -8 2 0.25 0.13
    -6 -8 2 0.12 0.24
    -6 -8 2 -0.35 0.18
    -6 -8 2 0.19 0.26
    -6 -8 2 0.06 0.15
    -6 -8 2 0.19 0.34
    5 9 -2 644.6 23.01
    5 9 -2 658.28 23.89
    5 9 -2 640.32 24.09
    5 9 -2 670.98 23.05
    5 9 -2 643.16 23.97
    5 9 -2 655.58 23.89
    5 9 -2 686.57 24.07
    5 9 -2 637.88 23.74
    -5 -9 2 656.37 23.71
    -5 -9 2 660.96 23.5
    -5 -9 2 656.18 23.83
    -5 -9 2 620.28 23.45
    4 10 -2 18.98 1.86
    4 10 -2 14.79 2.72
    4 10 -2 14.84 2.75
    4 10 -2 18.28 1.42
    4 10 -2 17.99 1.84
    4 10 -2 20.96 1.5
    4 10 -2 19.77 1.92
    4 10 -2 15.7 1.72
    4 10 -2 19.83 1.15
    -4 -10 2 20.19 1.99
    -4 -10 2 20.26 2.03
    -4 -10 2 20.59 1.2
    3 11 -2 21.62 1.98
    3 11 -2 18.83 1.97
    3 11 -2 20.92 2.03
    3 11 -2 23.36 2.02
    3 11 -2 22.57 1.59
    3 11 -2 23.41 1.63
    3 11 -2 21.35 1.25
    -3 -11 2 21.06 1.26
    -3 -11 2 27.59 2.22
    -3 -11 2 22.49 2.08
    -3 -11 2 20.41 2.07
    -3 -11 2 22.58 2.19
    2 12 -2 36.89 2.23
    2 12 -2 34.03 2.54
    2 12 -2 33.18 2.78
    2 12 -2 30.4 2.47
    2 12 -2 34.51 1.76
    2 12 -2 37.96 2.26
    2 12 -2 36.74 2.94
    -2 -12 2 39 3.1
    -2 -12 2 36.93 1.86
    -2 -12 2 40.36 3.07
    -2 -12 2 36.93 2.86
    -2 -12 2 34.44 2.75
    1 13 -2 134.72 6.69
    1 13 -2 152.39 6.97
    1 13 -2 153.83 7.57
    1 13 -2 144.85 7.55
    1 13 -2 159.07 6.59
    1 13 -2 154.28 6.53
    1 13 -2 159.87 5.82
    -1 -13 2 147.03 7.35
    -1 -13 2 151.13 7.59
    -1 -13 2 155.65 6.53
    -1 -13 2 150.74 7.67
    -1 -13 2 150.38 5.77
    -1 -13 2 148.46 6.45
    -1 -13 2 156.16 7.39
    0 14 -2 3.61 0.81
    0 14 -2 3.6 1.11
    0 14 -2 3.44 0.47
    0 14 -2 2.89 0.96
    0 14 -2 4.18 0.9
    0 14 -2 6.6 1.26
    0 14 -2 3.74 0.92
    0 -14 2 3.62 1.03
    0 -14 2 4.09 0.85
    0 -14 2 3.28 1.01
    0 -14 2 3.01 0.79
    0 -14 2 3.78 0.5
    0 -14 2 3.14 0.96
    0 -14 2 2.68 0.99
    0 -14 2 3.56 1.05
    0 -14 2 2.23 0.86
    -1 15 -2 0.46 0.43
    -1 15 -2 1.46 0.55
    -1 15 -2 1.03 0.31
    -1 15 -2 -0.28 0.36
    -1 15 -2 0.63 0.47
    -1 15 -2 0.95 0.5
    -1 15 -2 -0.06 0.4
    1 -15 2 0.92 0.29
    1 -15 2 1.08 0.62
    1 -15 2 0.68 0.48
    1 -15 2 1.62 0.7
    1 -15 2 1.02 0.53
    1 -15 2 0.75 0.41
    1 -15 2 0.87 0.44
    1 -15 2 0.9 0.71
    1 -15 2 -0.14 0.33
    -2 16 -2 14.89 1.67
    -2 16 -2 16.87 1.83
    -2 16 -2 14.39 1.13
    -2 16 -2 14.83 1.53
    -2 16 -2 14.5 1.45
    2 -16 2 15.37 1.17
    2 -16 2 16.34 2.14
    2 -16 2 16.91 1.8
    2 -16 2 17.12 2.15
    2 -16 2 18.69 2.37
    2 -16 2 17.3 1.8
    2 -16 2 15.29 2.16
    -3 17 -2 0.71 0.44
    -3 17 -2 0.75 0.4
    -3 17 -2 -0.88 0.84
    -3 17 -2 0.39 0.75
    -3 17 -2 0.39 0.44
    -3 17 -2 0.46 0.35
    3 -17 2 0.93 0.71
    3 -17 2 1.54 0.95
    3 -17 2 -0.32 0.45
    3 -17 2 0.36 0.66
    3 -17 2 0.75 0.59
    3 -17 2 0.31 0.2
    3 -17 2 -0.63 0.32
    3 -17 2 0.58 0.59
    3 -17 2 0.89 0.8
    -4 18 -2 -0.68 0.33
    -4 18 -2 0.08 0.4
    4 -18 2 -0.55 0.6
    4 -18 2 -0.55 0.7
    4 -18 2 -0.43 0.4
    4 -18 2 -0.78 0.52
    4 -18 2 0.18 0.26
    4 -18 2 -0.86 0.6
    4 -18 2 0.5 0.74
    4 -18 2 0.71 0.27
    -5 19 -2 3.92 0.71
    -5 19 -2 4.45 0.73
    -5 19 -2 5.58 0.83
    -5 19 -2 4.14 0.74
    5 -19 2 5.99 1.62
    5 -19 2 5.07 0.83
    5 -19 2 3.5 1.21
    5 -19 2 6.31 1.48
    5 -19 2 1.94 0.96
    5 -19 2 5.89 1.65
    5 -19 2 4.73 1.48
    5 -19 2 4.45 0.79
    6 -20 2 10.63 2.16
    6 -20 2 13.83 2.53
    6 -20 2 21.29 3.05
    6 -20 2 14.47 2.75
    6 -20 2 19.43 3.38
    6 -20 2 14.43 2.46
    6 -20 2 15.93 1.37
    17 -5 -2 6 0.97
    17 -5 -2 2.43 1.32
    17 -5 -2 6.62 2.19
    17 -5 -2 5.78 1.97
    17 -5 -2 7.75 1.87
    -17 5 2 6.31 0.98
    -17 5 2 3.48 1.35
    -17 5 2 4.25 1.42
    -17 5 2 6.9 1.78
    -17 5 2 7.94 1.66
    16 -4 -2 6.51 0.84
    16 -4 -2 3.66 1.28
    16 -4 -2 4.25 1.35
    16 -4 -2 6.04 1.66
    16 -4 -2 3.82 1.22
    16 -4 -2 2.04 1.24
    16 -4 -2 4.33 1.35
    -16 4 2 7.42 1.67
    -16 4 2 9.15 1.69
    -16 4 2 5.28 1.15
    -16 4 2 4.95 1.65
    -16 4 2 5.6 0.77
    15 -3 -2 0.92 0.38
    15 -3 -2 -0.26 0.79
    15 -3 -2 0.28 0.53
    15 -3 -2 1.39 0.85
    15 -3 -2 1.55 0.83
    15 -3 -2 0.19 0.95
    15 -3 -2 1.16 0.82
    -15 3 2 0.68 0.61
    -15 3 2 0.52 0.43
    -15 3 2 0.34 0.3
    -15 3 2 -0.06 0.6
    -15 3 2 0.16 0.6
    14 -2 -2 9.37 0.93
    14 -2 -2 11.41 2.15
    14 -2 -2 11.91 2.17
    14 -2 -2 9.52 2.03
    14 -2 -2 9.09 1.87
    14 -2 -2 10.42 2.09
    14 -2 -2 9.02 1.96
    14 -2 -2 9.07 1.99
    14 -2 -2 11.67 2.34
    -14 2 2 10.65 1.76
    -14 2 2 8.8 1.8
    -14 2 2 10.4 1.66
    -14 2 2 9 0.92
    -14 2 2 5.52 1.41
    -14 2 2 6.33 1.49
    -14 2 2 8.54 1.74
    13 -1 -2 9.04 1.87
    13 -1 -2 9.62 1.82
    13 -1 -2 8.88 1.77
    13 -1 -2 6.73 1.32
    13 -1 -2 7.89 1.83
    13 -1 -2 7.31 1.77
    13 -1 -2 8.21 0.83
    13 -1 -2 8.55 1.74
    13 -1 -2 6.61 1.39
    -13 1 2 6.71 0.74
    -13 1 2 6.58 2.36
    -13 1 2 5.02 1.24
    -13 1 2 8.47 2.93
    -13 1 2 6.88 1.44
    12 0 -2 2.78 0.9
    12 0 -2 3.25 1.06
    12 0 -2 2.52 0.78
    12 0 -2 1.72 0.88
    12 0 -2 2.5 0.95
    12 0 -2 1.98 0.44
    12 0 -2 2.46 0.79
    12 0 -2 1.47 0.75
    -12 0 2 2.68 0.9
    -12 0 2 1.83 0.72
    -12 0 2 2.05 0.78
    -12 0 2 2.37 0.84
    -12 0 2 2.29 0.49
    11 1 -2 0.61 0.47
    11 1 -2 0.26 0.35
    11 1 -2 0.39 0.44
    11 1 -2 0.98 0.55
    11 1 -2 0.25 0.38
    11 1 -2 0.2 0.31
    11 1 -2 0.58 0.22
    11 1 -2 0.42 0.41
    11 1 -2 0.4 0.39
    -11 -1 2 0.94 0.56
    -11 -1 2 0.01 0.47
    -11 -1 2 1.04 0.59
    -11 -1 2 0.43 0.38
    -11 -1 2 0.6 0.24
    10 2 -2 6.81 0.66
    10 2 -2 5.92 1.28
    10 2 -2 8.45 1.59
    10 2 -2 7.29 1.3
    10 2 -2 5.08 1.08
    -10 -2 2 4.72 1.13
    -10 -2 2 7.72 1.02
    -10 -2 2 7.98 1.58
    -10 -2 2 5.97 1.48
    -10 -2 2 5.29 1.06
    -10 -2 2 5.13 1.16
    -10 -2 2 5.71 1.44
    -10 -2 2 6.72 0.66
    -10 -2 2 10.37 1.83
    9 3 -2 39.88 2.7
    9 3 -2 35.43 2.54
    9 3 -2 40.29 1.94
    9 3 -2 38.26 3.01
    9 3 -2 39.58 2.98
    -9 -3 2 38.01 2.96
    -9 -3 2 36.15 2.96
    -9 -3 2 40.43 1.96
    -9 -3 2 39 2.94
    -9 -3 2 37.2 2.83
    -9 -3 2 43.64 2.7
    -9 -3 2 42.52 2.81
    -9 -3 2 38 2.66
    -9 -3 2 40.02 2.65
    8 4 -2 50.47 2.23
    8 4 -2 51.64 3.06
    8 4 -2 36.77 4.4
    8 4 -2 54.11 3.08
    8 4 -2 39.25 4.42
    -8 -4 2 52.06 3.36
    -8 -4 2 53.85 2.37
    -8 -4 2 51.02 4.54
    -8 -4 2 50.11 3.25
    -8 -4 2 49.17 3.07
    -8 -4 2 54.98 3.69
    -8 -4 2 48.93 3.05
    -8 -4 2 63.12 3.86
    -8 -4 2 50.29 4.58
    7 5 -2 6.45 1.18
    7 5 -2 8 1.03
    7 5 -2 8.35 1.06
    7 5 -2 7.76 0.64
    7 5 -2 8.83 1.23
    -7 -5 2 6.9 1.03
    -7 -5 2 11.86 1.59
    -7 -5 2 8.97 1.68
    -7 -5 2 7.2 0.97
    -7 -5 2 7.8 1.02
    -7 -5 2 7.93 0.65
    -7 -5 2 8.58 1.11
    6 6 -2 68.03 3.89
    6 6 -2 68.99 4.01
    6 6 -2 60.15 3.46
    6 6 -2 65.11 3.58
    6 6 -2 67.08 2.75
    -6 -6 2 63.66 3.69
    -6 -6 2 65.36 2.72
    -6 -6 2 59.93 3.67
    -6 -6 2 76.78 4.33
    -6 -6 2 66.95 4.14
    -6 -6 2 61.72 3.44
    -6 -6 2 66.02 3.55
    5 7 -2 9.59 1.27
    5 7 -2 10.93 1.32
    5 7 -2 11.73 1.31
    5 7 -2 12.58 1.31
    5 7 -2 13.52 1.42
    5 7 -2 10.78 0.76
    5 7 -2 12.9 1.32
    -5 -7 2 10.09 1.16
    -5 -7 2 13.07 1.49
    -5 -7 2 10.66 1.21
    -5 -7 2 11.95 1.34
    -5 -7 2 13.17 1.37
    -5 -7 2 11.8 0.8
    -5 -7 2 11.77 1.39
    4 8 -2 195.2 8.51
    4 8 -2 209.17 8.66
    4 8 -2 202.9 7.44
    4 8 -2 218.44 7.98
    4 8 -2 205.41 7.93
    4 8 -2 213.13 8.82
    4 8 -2 206.76 8.7
    4 8 -2 210.99 8.86
    4 8 -2 213.02 8.78
    -4 -8 2 209.8 8.88
    -4 -8 2 202.64 8.79
    -4 -8 2 210.87 8.59
    -4 -8 2 212.9 8.81
    -4 -8 2 221.57 9.04
    -4 -8 2 199.03 8.56
    -4 -8 2 214.46 7.54
    3 9 -2 4.43 0.92
    3 9 -2 3.68 0.52
    3 9 -2 2.6 0.54
    3 9 -2 2.67 0.84
    3 9 -2 2.45 0.8
    3 9 -2 4.74 0.96
    -3 -9 2 3 0.73
    -3 -9 2 3.64 0.96
    -3 -9 2 4.7 1.06
    -3 -9 2 3.21 0.38
    -3 -9 2 2.9 0.67
    2 10 -2 3.49 0.4
    2 10 -2 4.27 0.83
    2 10 -2 2.09 0.53
    2 10 -2 3.99 0.72
    2 10 -2 2.85 0.67
    2 10 -2 2.96 0.83
    2 10 -2 2.68 0.79
    -2 -10 2 2.29 0.63
    -2 -10 2 3.6 0.82
    -2 -10 2 2.7 0.35
    -2 -10 2 1.31 0.53
    -2 -10 2 1.79 0.6
    1 11 -2 97.9 4.36
    1 11 -2 94.3 4.66
    1 11 -2 94.07 5.14
    1 11 -2 97.08 3.8
    1 11 -2 98.73 5.27
    1 11 -2 91.97 4.31
    1 11 -2 97.36 4.76
    -1 -11 2 99.77 5.23
    -1 -11 2 95.9 3.91
    -1 -11 2 107.18 4.54
    -1 -11 2 94.59 5.35
    -1 -11 2 107.37 5.61
    -1 -11 2 96.79 4.43
    -1 -11 2 102.17 5.21
    0 12 -2 171.36 7.04
    0 12 -2 173.21 7.06
    0 12 -2 172.37 7.97
    0 12 -2 164.46 7.97
    0 12 -2 165.27 7.18
    0 12 -2 171.11 6.26
    0 12 -2 157.8 7.05
    0 -12 2 160.69 7.94
    0 -12 2 170.66 6.84
    0 -12 2 168.42 6.09
    0 -12 2 157 7.72
    0 -12 2 149.61 7.4
    0 -12 2 161.24 7.65
    0 -12 2 151.74 7.5
    0 -12 2 166.91 7.82
    0 -12 2 174.23 6.87
    -1 13 -2 8.65 0.74
    -1 13 -2 6.2 1.34
    -1 13 -2 6.91 1.39
    -1 13 -2 8.26 1.06
    -1 13 -2 8.93 1.12
    -1 13 -2 10.89 1.18
    -1 13 -2 8.64 1.06
    1 -13 2 7.36 1.47
    1 -13 2 11.08 1.46
    1 -13 2 10.11 1.17
    1 -13 2 9.77 1.44
    1 -13 2 11.01 1.45
    1 -13 2 8.53 0.74
    1 -13 2 6.3 1.32
    1 -13 2 10.33 1.42
    1 -13 2 9.42 1.16
    -2 14 -2 1.92 0.73
    -2 14 -2 1.29 0.51
    -2 14 -2 0.88 0.46
    -2 14 -2 1.92 0.58
    -2 14 -2 1.93 0.59
    -2 14 -2 1.97 0.78
    2 -14 2 0.86 0.59
    2 -14 2 0.65 0.35
    2 -14 2 0.66 0.59
    2 -14 2 1.16 0.33
    2 -14 2 2.14 0.8
    2 -14 2 1.38 0.65
    2 -14 2 0.01 0.36
    2 -14 2 0.91 0.61
    2 -14 2 1.77 0.74
    -3 15 -2 1.42 0.49
    -3 15 -2 2.11 0.86
    -3 15 -2 1.84 0.55
    -3 15 -2 1.66 0.41
    -3 15 -2 0.52 0.35
    -3 15 -2 1.63 0.6
    -3 15 -2 1.07 0.82
    3 -15 2 0.33 0.51
    3 -15 2 0.51 0.49
    3 -15 2 1.22 0.33
    3 -15 2 1.55 0.73
    3 -15 2 1.22 0.58
    3 -15 2 0.41 0.5
    3 -15 2 1.7 0.7
    3 -15 2 0.8 0.57
    3 -15 2 1.87 0.63
    -4 16 -2 24.89 2.88
    -4 16 -2 25.7 1.75
    -4 16 -2 24.65 2.94
    -4 16 -2 25 1.78
    4 -16 2 25.2 2.44
    4 -16 2 21.9 2.54
    4 -16 2 27.26 1.67
    4 -16 2 27.11 2.88
    4 -16 2 25.87 1.6
    4 -16 2 26.17 2.8
    4 -16 2 23.92 2.61
    4 -16 2 25.94 2.45
    -5 17 -2 19.2 1.31
    -5 17 -2 12.89 2.46
    -5 17 -2 15.9 1.23
    -5 17 -2 15.31 1.22
    -5 17 -2 13.47 1.15
    -5 17 -2 18.78 2.47
    5 -17 2 16.4 2.31
    5 -17 2 14.94 1.24
    5 -17 2 18.29 2.28
    5 -17 2 15.01 2.36
    5 -17 2 16.02 2.37
    5 -17 2 18.55 2.37
    5 -17 2 15.52 2.24
    6 -18 2 1.62 1.14
    6 -18 2 -0.36 0.27
    6 -18 2 0.11 1.02
    6 -18 2 -0.45 0.54
    6 -18 2 -0.12 0.56
    6 -18 2 0.62 0.76
    6 -18 2 -0.03 0.24
    6 -18 2 1.15 0.82
    7 -19 2 19.61 2.86
    7 -19 2 22.7 1.73
    7 -19 2 21.25 3.94
    7 -19 2 22.66 1.67
    7 -19 2 20.67 2.8
    7 -19 2 21.65 2.89
    7 -19 2 20.07 3.91
    7 -19 2 25.45 3.16
    8 -20 2 2.5 0.65
    8 -20 2 -0.96 0.93
    8 -20 2 0.52 0.91
    17 -7 -2 22.77 3.03
    17 -7 -2 23.16 3.17
    17 -7 -2 22.51 2.86
    17 -7 -2 25.17 3.11
    17 -7 -2 21.81 1.79
    17 -7 -2 23.91 3.03
    17 -7 -2 21.15 2.95
    -17 7 2 20.29 2.57
    -17 7 2 20.2 2.9
    -17 7 2 22.31 1.76
    -17 7 2 18.85 2.89
    -17 7 2 22.21 2.78
    16 -6 -2 33.81 4.15
    16 -6 -2 40.45 4.07
    16 -6 -2 38.19 3.71
    16 -6 -2 39.28 2.41
    16 -6 -2 47.51 4.21
    16 -6 -2 28.16 3.98
    16 -6 -2 38.57 3.57
    -16 6 2 38.6 3.38
    -16 6 2 33.75 3.25
    -16 6 2 36.09 4.16
    -16 6 2 36.68 2.29
    -16 6 2 36.77 3.78
    15 -5 -2 2.19 0.9
    15 -5 -2 1.69 0.93
    15 -5 -2 1.03 0.79
    15 -5 -2 2.38 1.05
    15 -5 -2 1.26 0.64
    15 -5 -2 1.26 0.38
    15 -5 -2 0.43 0.7
    -15 5 2 1.81 0.48
    -15 5 2 1.64 0.9
    -15 5 2 1.6 0.86
    -15 5 2 2.66 1.02
    -15 5 2 2.74 0.87
    14 -4 -2 67.19 4.94
    14 -4 -2 64.99 5.01
    14 -4 -2 75.56 4.81
    14 -4 -2 69 3.37
    14 -4 -2 71.91 5.93
    14 -4 -2 67.98 4.72
    14 -4 -2 70.31 7.28
    14 -4 -2 76.71 7.33
    14 -4 -2 66.41 5.6
    -14 4 2 74.28 4.84
    -14 4 2 62.17 4.11
    -14 4 2 69.8 3.3
    -14 4 2 64.3 4.5
    -14 4 2 62.23 4.13
    13 -3 -2 12.31 2.53
    13 -3 -2 11.31 2.08
    13 -3 -2 9.25 1.71
    13 -3 -2 8.16 1.6
    13 -3 -2 13.72 2.67
    13 -3 -2 8.93 2.22
    13 -3 -2 10.46 2.04
    13 -3 -2 11.1 1
    13 -3 -2 11.53 2.57
    -13 3 2 9.83 1.32
    -13 3 2 10.6 1.95
    -13 3 2 9.71 0.94
    -13 3 2 11.36 1.64
    -13 3 2 8.62 1.48
    -13 3 2 14.15 2.48
    -13 3 2 13.52 2.32
    12 -2 -2 43.76 3.47
    12 -2 -2 41.04 3.12
    12 -2 -2 41.66 3.46
    12 -2 -2 42.93 3.44
    12 -2 -2 43.25 3.24
    12 -2 -2 39.4 3.41
    12 -2 -2 45.44 3.68
    12 -2 -2 42.97 3.33
    12 -2 -2 41.96 2.22
    -12 2 2 38.07 3.29
    -12 2 2 46.85 3.43
    -12 2 2 41.03 2.18
    -12 2 2 41.18 3.48
    -12 2 2 42.69 3.36
    11 -1 -2 0.09 0.26
    11 -1 -2 0.42 0.37
    11 -1 -2 0.24 0.38
    11 -1 -2 0.99 0.58
    11 -1 -2 1.25 0.44
    11 -1 -2 0.51 0.39
    11 -1 -2 0.42 0.2
    11 -1 -2 1.09 0.51
    11 -1 -2 0.96 0.63
    -11 1 2 0.11 0.22
    -11 1 2 0.67 0.28
    -11 1 2 0.29 0.43
    -11 1 2 -0.11 0.5
    -11 1 2 0.57 0.22
    10 0 -2 16.53 1.83
    10 0 -2 17.39 1.15
    10 0 -2 16.17 1.66
    10 0 -2 18.2 1.92
    10 0 -2 14.05 1.74
    10 0 -2 19.3 1.77
    10 0 -2 19.99 2.04
    10 0 -2 18.6 1.96
    10 0 -2 17.9 1.92
    -10 0 2 20.47 2.07
    -10 0 2 18.32 1.19
    -10 0 2 18.11 1.96
    -10 0 2 17.86 1.99
    -10 0 2 19.47 1.99
    9 1 -2 66.47 4.11
    9 1 -2 65.42 3.71
    9 1 -2 71.03 4.17
    9 1 -2 66.84 4.01
    9 1 -2 69.45 3.73
    9 1 -2 64.98 2.87
    9 1 -2 67.38 4.06
    -9 -1 2 64.27 3.69
    -9 -1 2 68.56 2.87
    -9 -1 2 64.64 3.94
    -9 -1 2 69.02 4.17
    -9 -1 2 65.79 3.75
    -9 -1 2 62.2 3.96
    -9 -1 2 67.24 4.05
    8 2 -2 36.46 2.4
    8 2 -2 37.46 2.71
    8 2 -2 33.19 2.63
    8 2 -2 34.38 2.32
    8 2 -2 38.04 1.77
    -8 -2 2 41.04 2.71
    -8 -2 2 32.26 2.55
    -8 -2 2 30.94 2.26
    -8 -2 2 35.7 2.36
    -8 -2 2 33.67 2.57
    -8 -2 2 35.03 2.7
    -8 -2 2 35.95 1.73
    7 3 -2 -0.14 0.13
    7 3 -2 0.61 0.35
    7 3 -2 0.58 0.39
    7 3 -2 0.28 0.14
    7 3 -2 0.34 0.31
    -7 -3 2 0.4 0.3
    -7 -3 2 0.76 0.33
    -7 -3 2 0.55 0.17
    -7 -3 2 0.36 0.28
    -7 -3 2 0.58 0.33
    -7 -3 2 0.08 0.13
    -7 -3 2 0.42 0.23
    -7 -3 2 0.23 0.24
    -7 -3 2 0.17 0.23
    6 4 -2 17.98 1.5
    6 4 -2 19.77 1.08
    6 4 -2 21.96 1.65
    6 4 -2 20.21 1.83
    6 4 -2 19.68 1.77
    -6 -4 2 20.66 1.7
    -6 -4 2 19.89 1.54
    -6 -4 2 20.98 1.59
    -6 -4 2 19 1.8
    -6 -4 2 19.67 1.86
    -6 -4 2 19.19 1.08
    -6 -4 2 19.24 1.56
    -6 -4 2 19.59 1.6
    -6 -4 2 20.92 1.68
    5 5 -2 71.15 3.56
    5 5 -2 70.06 2.8
    5 5 -2 67.45 3.85
    5 5 -2 70.94 3.54
    5 5 -2 73.74 3.87
    -5 -5 2 73.2 3.65
    -5 -5 2 67.48 3.36
    -5 -5 2 66.77 2.7
    -5 -5 2 69.58 3.53
    -5 -5 2 68.43 4
    -5 -5 2 68.78 3.41
    -5 -5 2 58.84 3.69
    4 6 -2 55.52 3.16
    4 6 -2 67.55 3.44
    4 6 -2 58.1 3.4
    4 6 -2 65.83 3.46
    4 6 -2 65.32 2.53
    4 6 -2 58.99 3.37
    4 6 -2 64.43 3.27
    -4 -6 2 61.67 3.21
    -4 -6 2 63.13 3.41
    -4 -6 2 67.43 3.68
    -4 -6 2 62.2 3.44
    -4 -6 2 71.53 3.71
    -4 -6 2 60.8 3.23
    -4 -6 2 62.91 2.56
    3 7 -2 11.18 1.2
    3 7 -2 8.4 1.02
    3 7 -2 10.95 0.86
    3 7 -2 10.73 1.2
    3 7 -2 12.24 1.23
    3 7 -2 10.27 0.84
    3 7 -2 11.02 1.2
    3 7 -2 10.97 0.7
    3 7 -2 11.18 1.15
    -3 -7 2 10.56 1.17
    -3 -7 2 11.23 0.71
    -3 -7 2 10.17 1.1
    -3 -7 2 11.6 1.25
    -3 -7 2 11.65 1.16
    -3 -7 2 10.74 1.27
    -3 -7 2 12.46 1.35
    2 8 -2 55.03 2.96
    2 8 -2 50.94 2.15
    2 8 -2 47.64 3.05
    2 8 -2 46.92 2.99
    2 8 -2 53.57 3
    2 8 -2 51.25 2.43
    2 8 -2 55.77 2.48
    -2 -8 2 49.24 2.94
    -2 -8 2 62.3 3.55
    -2 -8 2 48.18 2.95
    -2 -8 2 52.43 2.2
    -2 -8 2 56.57 3.35
    1 9 -2 77.93 4.28
    1 9 -2 79.25 3.1
    1 9 -2 78.61 3.49
    1 9 -2 80.14 4.26
    1 9 -2 78.73 3.5
    1 9 -2 79.44 3.86
    1 9 -2 76.1 3.86
    -1 -9 2 62.5 3.8
    -1 -9 2 77.98 4.09
    -1 -9 2 82.66 3.48
    -1 -9 2 83.27 4.4
    -1 -9 2 78.9 4.24
    -1 -9 2 76.91 3.43
    -1 -9 2 78.88 3.06
    0 10 -2 151.77 6.92
    0 10 -2 142.45 6.06
    0 10 -2 145.62 6.08
    0 10 -2 152.39 6.31
    0 10 -2 149.07 5.49
    0 10 -2 152.82 6.26
    0 10 -2 150.91 6.99
    0 -10 2 157.98 6.27
    0 -10 2 149.59 6.88
    0 -10 2 140.7 5.63
    0 -10 2 148.82 6.21
    0 -10 2 159.78 7.05
    0 -10 2 184.67 7.82
    0 -10 2 150.4 7.22
    -1 11 -2 79.36 3.8
    -1 11 -2 78.54 3.24
    -1 11 -2 76.19 3.81
    -1 11 -2 79.61 3.96
    -1 11 -2 88.42 4.06
    -1 11 -2 81.25 4.57
    -1 11 -2 80.01 4.63
    1 -11 2 77.3 3.17
    1 -11 2 75.15 4.5
    1 -11 2 73.64 4.55
    1 -11 2 81.5 4.53
    1 -11 2 78.77 4.44
    1 -11 2 78.13 3.83
    1 -11 2 81.77 4.61
    1 -11 2 79.68 3.86
    -2 12 -2 54.1 2.46
    -2 12 -2 53.73 2.85
    -2 12 -2 54.59 2.89
    -2 12 -2 52.21 3.18
    -2 12 -2 64.32 3.91
    -2 12 -2 58.28 3.3
    -2 12 -2 51.91 3.7
    2 -12 2 55.15 3.8
    2 -12 2 52.9 3.13
    2 -12 2 53.02 3.68
    2 -12 2 55.37 3.17
    2 -12 2 53.51 2.4
    2 -12 2 53.55 3.68
    2 -12 2 51.36 3.57
    -3 13 -2 5.79 1.41
    -3 13 -2 5.52 0.9
    -3 13 -2 5.3 0.74
    -3 13 -2 5.89 1.12
    -3 13 -2 5.65 1.41
    -3 13 -2 5.71 1.07
    -3 13 -2 5.01 0.57
    3 -13 2 4.73 1.14
    3 -13 2 5.34 0.57
    3 -13 2 6.43 1.41
    3 -13 2 5.65 1.24
    3 -13 2 4.98 1.25
    3 -13 2 7.37 1.3
    3 -13 2 4.72 1.12
    -4 14 -2 142.96 7.79
    -4 14 -2 152.66 6
    -4 14 -2 148.15 7.75
    -4 14 -2 152.47 6.05
    4 -14 2 159.04 7.34
    4 -14 2 146.81 7.2
    4 -14 2 153.15 7.85
    4 -14 2 152.33 6
    4 -14 2 158.55 8.07
    4 -14 2 157.93 7.97
    4 -14 2 153.66 7.95
    4 -14 2 155.65 5.97
    -5 15 -2 59.17 2.7
    -5 15 -2 53.15 2.59
    -5 15 -2 57.03 2.64
    -5 15 -2 55.13 4.2
    -5 15 -2 48.17 3.91
    -5 15 -2 53.89 2.57
    5 -15 2 53.42 4.22
    5 -15 2 56.04 4.21
    5 -15 2 58.23 4.28
    5 -15 2 56.36 2.7
    5 -15 2 53.85 2.69
    5 -15 2 52.99 3.75
    5 -15 2 60.74 3.92
    5 -15 2 52.9 4.2
    -6 16 -2 52.12 4.22
    -6 16 -2 53.91 4.31
    6 -16 2 55.95 4.41
    6 -16 2 57.06 2.82
    6 -16 2 55.19 4.34
    6 -16 2 55.67 4.45
    6 -16 2 56.22 4.37
    6 -16 2 49.09 5.89
    6 -16 2 56.42 2.78
    7 -17 2 2.79 1.09
    7 -17 2 5.22 1.77
    7 -17 2 2.82 1.22
    7 -17 2 4.09 0.73
    7 -17 2 4.48 1.94
    7 -17 2 3.66 0.7
    7 -17 2 2.7 1.3
    7 -17 2 5.81 1.53
    8 -18 2 58.24 4.79
    8 -18 2 54.38 4.86
    8 -18 2 56.26 2.95
    8 -18 2 53.21 2.93
    9 -19 2 11.9 1.41
    16 -8 -2 3.23 0.71
    16 -8 -2 5.19 1.59
    16 -8 -2 3.53 1.54
    16 -8 -2 3.04 1.32
    16 -8 -2 1.43 1.24
    -16 8 2 2.14 1.3
    -16 8 2 5.53 1.41
    -16 8 2 6.43 1.56
    -16 8 2 3.84 0.76
    -16 8 2 1.88 1.33
    15 -7 -2 6.89 0.87
    15 -7 -2 9.14 2.1
    15 -7 -2 7.09 1.72
    15 -7 -2 9.23 2.06
    15 -7 -2 8.05 1.73
    15 -7 -2 10.25 2.24
    15 -7 -2 6.26 1.61
    -15 7 2 7.32 1.76
    -15 7 2 6.9 1.6
    -15 7 2 6.47 0.86
    -15 7 2 5.7 1.56
    -15 7 2 6.51 1.52
    14 -6 -2 0.53 0.32
    14 -6 -2 1.89 0.87
    14 -6 -2 0.93 0.66
    14 -6 -2 1.99 1.04
    14 -6 -2 1.02 0.75
    14 -6 -2 0.69 0.64
    14 -6 -2 0.92 0.71
    -14 6 2 0.4 0.61
    -14 6 2 1.12 0.88
    -14 6 2 0.51 0.69
    -14 6 2 0.83 0.8
    -14 6 2 1.58 0.45
    13 -5 -2 95.53 5.58
    13 -5 -2 97.55 5.7
    13 -5 -2 105.61 6.23
    13 -5 -2 97.39 4.28
    13 -5 -2 93.76 6.2
    13 -5 -2 95.65 5.57
    13 -5 -2 96.84 6.26
    13 -5 -2 101.32 6.24
    13 -5 -2 93.36 5.63
    -13 5 2 87.54 5.09
    -13 5 2 96.13 5.54
    -13 5 2 88.15 5.15
    -13 5 2 98.34 5.49
    -13 5 2 90.38 5.96
    -13 5 2 89.89 6.07
    -13 5 2 93.56 4.1
    12 -4 -2 107.79 4.5
    12 -4 -2 104.44 6.11
    12 -4 -2 112.5 5.93
    12 -4 -2 108.1 5.94
    12 -4 -2 102.41 6.28
    12 -4 -2 104.76 6.31
    12 -4 -2 109.09 5.81
    12 -4 -2 100.81 6.12
    12 -4 -2 104.91 5.76
    -12 4 2 106.56 4.42
    -12 4 2 106.3 6.17
    -12 4 2 111.18 5.82
    -12 4 2 102.76 6.24
    -12 4 2 99.88 5.35
    -12 4 2 104.11 5.81
    -12 4 2 100.63 5.45
    11 -3 -2 35.19 3.14
    11 -3 -2 29.39 2.55
    11 -3 -2 31.73 2.58
    11 -3 -2 30.93 2.52
    11 -3 -2 29.69 2.8
    11 -3 -2 33.06 2.94
    11 -3 -2 31.07 2.68
    11 -3 -2 25.33 2.63
    11 -3 -2 29.94 1.72
    -11 3 2 27.85 1.67
    -11 3 2 31.81 2.83
    -11 3 2 29.83 2.55
    -11 3 2 30.97 2.81
    -11 3 2 31.76 2.69
    10 -2 -2 6.18 1.2
    10 -2 -2 6.05 1.27
    10 -2 -2 5.54 1.15
    10 -2 -2 6.31 1.43
    10 -2 -2 6.03 0.62
    10 -2 -2 4.65 1.08
    10 -2 -2 7.2 1.25
    10 -2 -2 8.78 1.8
    10 -2 -2 7.07 1.51
    -10 2 2 6.43 1.39
    -10 2 2 5.06 1.2
    -10 2 2 7.7 1.41
    -10 2 2 7.24 0.67
    -10 2 2 5.49 1.23
    9 -1 -2 60.31 3.87
    9 -1 -2 64.71 3.67
    9 -1 -2 66.12 3.65
    9 -1 -2 68.23 4.28
    9 -1 -2 70.88 4.29
    9 -1 -2 59.3 3.77
    9 -1 -2 65.18 3.98
    9 -1 -2 69.85 4.1
    9 -1 -2 69.75 2.88
    -9 1 2 66.1 4.11
    -9 1 2 67.68 2.93
    -9 1 2 68.02 4.08
    -9 1 2 70.88 4.15
    -9 1 2 73.59 4.12
    8 0 -2 64.44 3.66
    8 0 -2 60.89 3.65
    8 0 -2 60.32 3.54
    8 0 -2 55.51 2.52
    8 0 -2 55.83 3.47
    8 0 -2 62.63 3.63
    8 0 -2 56.02 3.83
    8 0 -2 60.96 4.01
    8 0 -2 61.5 3.62
    -8 0 2 60.52 3.6
    -8 0 2 60.28 2.59
    -8 0 2 61.1 3.6
    -8 0 2 61.34 3.69
    -8 0 2 59.99 3.65
    7 1 -2 14.43 1.48
    7 1 -2 15.9 1.59
    7 1 -2 14.98 1.53
    7 1 -2 17.29 1.42
    7 1 -2 19.69 1.75
    7 1 -2 17.42 1.4
    7 1 -2 17.15 0.99
    -7 -1 2 16.01 1.61
    -7 -1 2 13.36 1.43
    -7 -1 2 16.04 1.39
    -7 -1 2 16.28 1.38
    -7 -1 2 17.82 1.66
    -7 -1 2 15.24 1.48
    -7 -1 2 15.53 0.94
    6 2 -2 133.25 6.31
    6 2 -2 144.63 5.33
    6 2 -2 146.25 6.51
    6 2 -2 153.02 6.05
    6 2 -2 154.77 6.03
    -6 -2 2 159.63 5.66
    -6 -2 2 144.71 6.6
    -6 -2 2 147.32 6.05
    -6 -2 2 155.44 6.65
    -6 -2 2 147.53 6.36
    -6 -2 2 141.19 6.03
    -6 -2 2 143.82 6.38
    5 3 -2 244.92 9.03
    5 3 -2 231.75 8.29
    5 3 -2 230.94 9.45
    5 3 -2 217.66 8.87
    5 3 -2 265.16 9.57
    -5 -3 2 209.63 8.64
    -5 -3 2 215.37 8.46
    -5 -3 2 234.68 8.86
    -5 -3 2 229.39 8.76
    -5 -3 2 211.94 8.6
    -5 -3 2 222.97 8.46
    -5 -3 2 245.6 9.28
    4 4 -2 93.51 4.45
    4 4 -2 93 4.51
    4 4 -2 97.74 4.2
    4 4 -2 99.68 3.59
    4 4 -2 96.57 4.2
    -4 -4 2 94.7 4.28
    -4 -4 2 106.51 4.87
    -4 -4 2 98.84 4.35
    -4 -4 2 109.06 4.98
    -4 -4 2 106.91 4.64
    -4 -4 2 101.27 4.56
    3 5 -2 2.22 0.56
    3 5 -2 2.16 0.5
    3 5 -2 2.32 0.25
    3 5 -2 0.97 0.36
    3 5 -2 2.72 0.66
    3 5 -2 1.51 0.42
    3 5 -2 1.6 0.44
    -3 -5 2 1.7 0.48
    -3 -5 2 1.98 0.24
    -3 -5 2 1.31 0.35
    -3 -5 2 1.53 0.46
    -3 -5 2 2.58 0.61
    -3 -5 2 1.58 0.45
    -3 -5 2 1.28 0.34
    2 6 -2 65.82 3.38
    2 6 -2 63.38 3.31
    2 6 -2 66.32 2.68
    2 6 -2 63.47 3.18
    2 6 -2 65.24 3.25
    2 6 -2 65.36 2.67
    2 6 -2 61.93 2.48
    -2 -6 2 63.83 2.55
    -2 -6 2 63.82 3.23
    -2 -6 2 68.13 3.35
    -2 -6 2 64.93 3.38
    -2 -6 2 65.54 3.27
    -2 -6 2 73.21 3.56
    -2 -6 2 66.68 3.23
    1 7 -2 370.39 13.82
    1 7 -2 370.91 13.76
    1 7 -2 395.35 14.32
    1 7 -2 373.03 13.32
    1 7 -2 388.63 13.34
    1 7 -2 394.67 14.25
    -1 -7 2 397.28 13.78
    -1 -7 2 401.69 14.81
    -1 -7 2 394.56 13.78
    -1 -7 2 375.66 14.44
    -1 -7 2 363.13 14.44
    -1 -7 2 449.35 15.11
    0 8 -2 108.41 5.23
    0 8 -2 110.17 4.77
    0 8 -2 114.68 4.62
    0 8 -2 112.81 4.6
    0 8 -2 114.58 4.17
    0 8 -2 115.64 5.37
    0 8 -2 112.14 4.74
    0 -8 2 115.51 5.29
    0 -8 2 117.1 5.58
    0 -8 2 117.96 5.54
    0 -8 2 115.62 5.24
    0 -8 2 118.89 4.28
    0 -8 2 114.55 4.66
    0 -8 2 110.91 4.64
    -1 9 -2 26.32 1.32
    -1 9 -2 30.39 2.29
    -1 9 -2 28.47 1.72
    -1 9 -2 28.54 1.69
    -1 9 -2 24.67 1.7
    -1 9 -2 26.08 1.75
    -1 9 -2 29.79 2.22
    1 -9 2 30.73 1.85
    1 -9 2 27.84 2.23
    1 -9 2 29.15 1.8
    1 -9 2 27.16 2.22
    1 -9 2 28.05 2.2
    1 -9 2 26.75 1.34
    1 -9 2 28.15 2.21
    -2 10 -2 164.96 6.5
    -2 10 -2 161.31 6.96
    -2 10 -2 165.83 7.62
    -2 10 -2 169.47 6.57
    -2 10 -2 178.51 6.19
    -2 10 -2 170.03 7.57
    -2 10 -2 169.84 7.03
    2 -10 2 189.22 7.93
    2 -10 2 161.12 7.63
    2 -10 2 178.71 7.08
    2 -10 2 158.05 6.13
    2 -10 2 167.51 7.63
    2 -10 2 162.73 6.96
    2 -10 2 173.08 7.68
    -3 11 -2 111.01 5.71
    -3 11 -2 104.94 4.48
    -3 11 -2 108.82 4.31
    -3 11 -2 121.07 5.44
    -3 11 -2 113.03 5.84
    -3 11 -2 111.13 4.57
    -3 11 -2 109.63 5.3
    3 -11 2 114.45 5.31
    3 -11 2 111.64 5.76
    3 -11 2 111.89 5.84
    3 -11 2 112.27 5.87
    3 -11 2 113.41 5.81
    3 -11 2 104.06 4.25
    3 -11 2 108.75 5.24
    -4 12 -2 20.27 1.31
    -4 12 -2 21.64 2.16
    -4 12 -2 21.88 2.13
    -4 12 -2 20.81 1.3
    4 -12 2 21.21 2.16
    4 -12 2 19.56 1.89
    4 -12 2 20.22 1.26
    4 -12 2 20.42 1.93
    4 -12 2 22.74 2.18
    4 -12 2 21.63 1.27
    4 -12 2 20.87 2.18
    4 -12 2 20.08 2.14
    -5 13 -2 8.42 1.55
    -5 13 -2 10.97 0.81
    -5 13 -2 9.75 0.79
    -5 13 -2 7.47 1.5
    -5 13 -2 10.88 0.84
    -5 13 -2 10.09 0.78
    5 -13 2 12.73 1.74
    5 -13 2 12.28 2.18
    5 -13 2 10.99 0.89
    5 -13 2 7.17 1.5
    5 -13 2 8.12 1.44
    5 -13 2 11.48 1.64
    5 -13 2 9.64 0.82
    5 -13 2 9.76 1.38
    -6 14 -2 38.25 3.23
    -6 14 -2 38.97 3.36
    6 -14 2 39.35 3.42
    6 -14 2 38.62 2.04
    6 -14 2 32.54 2.87
    6 -14 2 36.09 3.24
    6 -14 2 39.05 3.38
    6 -14 2 35.53 1.97
    6 -14 2 37.59 2.99
    6 -14 2 37.53 3.23
    -7 15 -2 5.86 1.93
    -7 15 -2 7.02 2.17
    7 -15 2 8.28 1.76
    7 -15 2 8.8 1.96
    7 -15 2 7.74 0.81
    7 -15 2 6.14 1.66
    7 -15 2 9.57 1.86
    7 -15 2 6.24 1.48
    7 -15 2 8.06 0.81
    7 -15 2 6.75 1.53
    -8 16 -2 35.19 3.55
    -8 16 -2 42.49 3.77
    8 -16 2 49.52 2.6
    8 -16 2 43.43 3.97
    8 -16 2 48.11 2.54
    8 -16 2 42.87 4.08
    8 -16 2 43.84 3.87
    8 -16 2 53.76 4.26
    8 -16 2 45.22 3.97
    8 -16 2 46.65 4.14
    9 -17 2 53.07 4.67
    9 -17 2 54.86 2.96
    9 -17 2 63.66 5.09
    9 -17 2 56.46 2.95
    10 -18 2 1.5 1.27
    10 -18 2 1.51 1.32
    16 -10 -2 5.57 1.65
    16 -10 -2 7.07 2.04
    16 -10 -2 8.38 0.99
    16 -10 -2 5.61 1.73
    16 -10 -2 5.78 2.1
    -16 10 2 7.56 1.53
    -16 10 2 5.46 1.42
    15 -9 -2 0.96 0.82
    15 -9 -2 -0.03 0.31
    15 -9 -2 -0.58 0.72
    15 -9 -2 0.35 0.69
    15 -9 -2 0.11 0.55
    -15 9 2 0.54 0.34
    -15 9 2 -0.86 1.03
    -15 9 2 -0.13 0.7
    -15 9 2 -0.63 0.47
    14 -8 -2 53.15 4.6
    14 -8 -2 51.88 2.87
    14 -8 -2 55.3 4.25
    14 -8 -2 61.87 4.57
    14 -8 -2 54.67 4.54
    -14 8 2 51.6 2.75
    -14 8 2 52.16 3.7
    -14 8 2 47.27 3.87
    -14 8 2 47.56 3.67
    -14 8 2 49.17 3.84
    13 -7 -2 13.83 1.2
    13 -7 -2 13.98 1.79
    13 -7 -2 10.85 2.3
    13 -7 -2 12.98 2.53
    13 -7 -2 19.37 2.32
    13 -7 -2 16.02 2.1
    13 -7 -2 13.3 1.85
    13 -7 -2 21.24 2.53
    13 -7 -2 18.48 2.34
    -13 7 2 16.72 2.28
    -13 7 2 16.56 2.01
    -13 7 2 15.93 1.26
    -13 7 2 11.85 2.34
    -13 7 2 15.88 1.96
    -13 7 2 13.07 1.87
    -13 7 2 15.99 1.89
    12 -6 -2 0.06 0.28
    12 -6 -2 -0.37 0.34
    12 -6 -2 0.34 0.34
    12 -6 -2 0.76 0.46
    12 -6 -2 0.84 0.26
    12 -6 -2 0.38 0.37
    12 -6 -2 -0.11 0.44
    -12 6 2 0.3 0.17
    -12 6 2 0.51 0.38
    -12 6 2 0.29 0.44
    -12 6 2 -0.09 0.35
    -12 6 2 -0.38 0.75
    -12 6 2 0.02 0.5
    -12 6 2 -1.02 0.61
    11 -5 -2 0.58 0.47
    11 -5 -2 1.76 0.64
    11 -5 -2 0.95 0.57
    11 -5 -2 1.21 0.61
    11 -5 -2 1.85 0.41
    11 -5 -2 1.52 0.71
    11 -5 -2 1.09 0.57
    11 -5 -2 -0.17 0.5
    11 -5 -2 0.83 0.46
    -11 5 2 1.13 0.56
    -11 5 2 1.74 0.62
    -11 5 2 1.76 0.47
    -11 5 2 0.92 0.3
    -11 5 2 1.23 0.61
    10 -4 -2 9.82 1.41
    10 -4 -2 12.07 1.62
    10 -4 -2 11.28 1.95
    10 -4 -2 9.57 0.82
    10 -4 -2 9.49 1.33
    10 -4 -2 10.26 1.49
    10 -4 -2 10.3 1.81
    10 -4 -2 9.14 1.32
    10 -4 -2 9.29 1.35
    -10 4 2 9.6 1.25
    -10 4 2 9.12 0.79
    -10 4 2 9.74 1.2
    -10 4 2 8.4 1.57
    -10 4 2 9.33 1.29
    -10 4 2 9.88 1.28
    -10 4 2 10.23 1.49
    9 -3 -2 39.63 2.84
    9 -3 -2 38.22 2.98
    9 -3 -2 39.32 3
    9 -3 -2 40.74 2.98
    9 -3 -2 39.42 1.96
    9 -3 -2 39.96 2.78
    9 -3 -2 41.91 2.77
    9 -3 -2 43.16 2.83
    9 -3 -2 38.21 2.98
    -9 3 2 38.37 1.92
    -9 3 2 40.47 2.97
    -9 3 2 37.95 2.96
    -9 3 2 45.12 2.99
    -9 3 2 37.02 2.68
    8 -2 -2 35.63 2.5
    8 -2 -2 37.52 2.75
    8 -2 -2 36.34 2.39
    8 -2 -2 35.89 2.68
    8 -2 -2 33.42 2.34
    8 -2 -2 35.14 1.74
    8 -2 -2 36.2 2.68
    8 -2 -2 37.41 2.62
    8 -2 -2 37.05 2.62
    -8 2 2 37.59 2.69
    -8 2 2 33.45 2.52
    -8 2 2 36.01 2.55
    -8 2 2 33.95 1.7
    -8 2 2 36.48 2.51
    7 -1 -2 13.98 1.47
    7 -1 -2 14.57 1.51
    7 -1 -2 15.6 0.95
    7 -1 -2 17.08 1.59
    7 -1 -2 16.53 1.39
    7 -1 -2 13.74 1.4
    7 -1 -2 18.71 1.44
    7 -1 -2 19.67 1.76
    7 -1 -2 17.1 1.69
    -7 1 2 15.68 1.62
    -7 1 2 17.01 1.58
    -7 1 2 15.03 1.53
    -7 1 2 15.98 1.57
    6 0 -2 89.4 4.39
    6 0 -2 94.77 4.4
    6 0 -2 89.71 4.29
    6 0 -2 93.51 4.38
    6 0 -2 93.26 4.44
    6 0 -2 90.26 4
    6 0 -2 80.87 4.18
    6 0 -2 75.81 3.95
    6 0 -2 95.17 4.02
    -6 0 2 97.61 4.51
    -6 0 2 83.59 4.33
    -6 0 2 88.95 3.41
    -6 0 2 86.68 4.34
    5 1 -2 465.17 15.81
    5 1 -2 424.23 15.48
    5 1 -2 402.61 14.91
    5 1 -2 400.83 15.46
    5 1 -2 380.89 14.89
    5 1 -2 474.75 15.94
    -5 -1 2 442.21 15.21
    -5 -1 2 392.11 14.42
    -5 -1 2 394.24 14.39
    -5 -1 2 398.95 14.96
    -5 -1 2 416.57 14.97
    -5 -1 2 403.44 15.06
    4 2 -2 2.11 0.24
    4 2 -2 2.19 0.62
    4 2 -2 1.62 0.54
    4 2 -2 1.78 0.42
    4 2 -2 1.69 0.39
    -4 -2 2 1.36 0.22
    -4 -2 2 0.86 0.33
    -4 -2 2 1.44 0.43
    -4 -2 2 1.48 0.33
    -4 -2 2 1.38 0.45
    -4 -2 2 1.52 0.32
    -4 -2 2 1.61 0.52
    3 3 -2 10.98 1.07
    3 3 -2 9.33 0.54
    3 3 -2 9.49 0.79
    3 3 -2 8.76 0.77
    3 3 -2 10.27 1.06
    -3 -3 2 9.65 0.92
    -3 -3 2 7.2 0.69
    -3 -3 2 8.4 0.73
    -3 -3 2 10.94 1.11
    -3 -3 2 9.12 0.53
    -3 -3 2 9.79 0.97
    -3 -3 2 8.37 0.85
    2 4 -2 428.32 15.39
    2 4 -2 434.61 15.18
    2 4 -2 470.18 15.42
    2 4 -2 435.55 15.22
    2 4 -2 420.15 15.38
    2 4 -2 408.52 15.38
    -2 -4 2 435.99 15.81
    -2 -4 2 456.01 16.04
    -2 -4 2 446.81 16.14
    -2 -4 2 468.23 16.16
    -2 -4 2 495.54 16.27
    -2 -4 2 421.67 15.81
    1 5 -2 479.12 16.94
    1 5 -2 486.39 16.37
    1 5 -2 502.52 17.28
    1 5 -2 489.02 17.2
    1 5 -2 458.93 16.35
    1 5 -2 486.49 16.9
    -1 -5 2 517.82 18.02
    -1 -5 2 512.35 17.94
    -1 -5 2 504.32 17.56
    -1 -5 2 493.05 16.92
    -1 -5 2 553.22 17.64
    -1 -5 2 494.89 16.92
    -1 -5 2 430.9 17.45
    0 6 -2 20.16 1.27
    0 6 -2 18.99 1.5
    0 6 -2 18.7 1.22
    0 6 -2 20.46 1.14
    0 6 -2 18.05 0.9
    0 6 -2 19.41 1.53
    0 6 -2 19.91 1.13
    0 -6 2 20.33 1.15
    0 -6 2 23.04 1.76
    0 -6 2 19.42 0.95
    0 -6 2 20.87 1.15
    -1 7 -2 63.93 2.73
    -1 7 -2 59.23 2.82
    -1 7 -2 63.77 2.41
    -1 7 -2 65.47 2.89
    -1 7 -2 59.84 2.72
    -1 7 -2 58.64 3.29
    -1 7 -2 59.02 3.24
    1 -7 2 66.96 3.6
    1 -7 2 59.61 3.31
    1 -7 2 56.6 2.76
    1 -7 2 60.91 2.82
    1 -7 2 57.47 3.26
    1 -7 2 57.44 2.36
    1 -7 2 74.83 3.79
    -2 8 -2 9.45 0.75
    -2 8 -2 11.37 1.26
    -2 8 -2 10.95 1.04
    -2 8 -2 8.71 0.62
    -2 8 -2 11.05 0.81
    -2 8 -2 9.94 1.14
    -2 8 -2 10.93 1.04
    2 -8 2 8.91 0.93
    2 -8 2 10.9 1.02
    2 -8 2 9.37 1.16
    2 -8 2 8.53 1.09
    2 -8 2 10.35 1.24
    2 -8 2 10.22 0.65
    2 -8 2 8.41 1.09
    -3 9 -2 101.93 3.87
    -3 9 -2 96.74 3.77
    -3 9 -2 100.77 3.89
    -3 9 -2 97.98 4.65
    -3 9 -2 95.6 4.96
    -3 9 -2 98.95 4.68
    -3 9 -2 95.26 4.89
    3 -9 2 101.77 5.17
    3 -9 2 111.66 4.01
    3 -9 2 102.43 5.34
    3 -9 2 105.91 5.35
    3 -9 2 105.3 5.29
    3 -9 2 100.22 4.79
    3 -9 2 102.85 4.81
    -4 10 -2 4.77 0.49
    -4 10 -2 5.12 0.51
    -4 10 -2 4.97 0.51
    -4 10 -2 5.79 0.52
    -4 10 -2 6.29 1.28
    -4 10 -2 5.64 1.18
    4 -10 2 5.3 1.05
    4 -10 2 7.26 1.31
    4 -10 2 5.45 0.52
    4 -10 2 4.28 0.97
    4 -10 2 4.37 0.96
    4 -10 2 3.88 0.92
    4 -10 2 3.22 0.86
    4 -10 2 5.13 0.5
    -5 11 -2 10.48 0.69
    -5 11 -2 10.13 0.69
    -5 11 -2 7.55 1.39
    -5 11 -2 10.66 1.47
    5 -11 2 10.62 1.83
    5 -11 2 9.78 1.34
    5 -11 2 10.5 1.36
    5 -11 2 7.35 1.47
    5 -11 2 10.85 0.82
    5 -11 2 10.34 1.44
    5 -11 2 10.82 1.39
    5 -11 2 11.13 0.84
    -6 12 -2 3.35 0.98
    -6 12 -2 2.45 0.8
    6 -12 2 2.54 0.78
    6 -12 2 3.07 0.52
    6 -12 2 2.05 0.73
    6 -12 2 2.3 0.85
    6 -12 2 4.06 1.11
    6 -12 2 3.71 1.12
    6 -12 2 3.24 0.52
    -7 13 -2 11.88 1.65
    -7 13 -2 13.65 1.84
    7 -13 2 9.53 1.71
    7 -13 2 12.63 0.99
    7 -13 2 9.35 1.78
    7 -13 2 12.52 0.99
    7 -13 2 9.53 1.78
    7 -13 2 12.51 1.78
    7 -13 2 14.28 1.86
    7 -13 2 12.54 1.79
    -8 14 -2 0.14 0.55
    -8 14 -2 0.72 0.66
    8 -14 2 0.53 0.51
    8 -14 2 0.03 0.54
    8 -14 2 -0.07 0.16
    8 -14 2 0.99 0.64
    8 -14 2 0.41 0.54
    8 -14 2 0.41 0.22
    8 -14 2 0.22 0.31
    8 -14 2 0.48 0.62
    -9 15 -2 -0.42 0.62
    -9 15 -2 0.26 0.81
    9 -15 2 0.25 0.83
    9 -15 2 -0.3 0.22
    9 -15 2 0.66 0.59
    9 -15 2 -0.64 0.57
    9 -15 2 0.47 0.21
    9 -15 2 0.17 0.72
    10 -16 2 23.91 3.07
    10 -16 2 24 1.71
    10 -16 2 24.31 1.71
    10 -16 2 23.86 3.03
    11 -17 2 28.96 1.99
    15 -11 -2 17.44 3.64
    15 -11 -2 18.78 3.74
    15 -11 -2 23.09 2.85
    15 -11 -2 20.78 1.67
    15 -11 -2 19.64 2.84
    15 -11 -2 18.14 1.59
    -15 11 2 19.07 2.09
    -15 11 2 17.35 2.19
    14 -10 -2 30.8 3.44
    14 -10 -2 31.22 3.44
    14 -10 -2 34.12 3.36
    14 -10 -2 31.5 3.25
    14 -10 -2 33.01 2.12
    14 -10 -2 32.72 2.13
    -14 10 2 30.51 3.19
    -14 10 2 32.84 2.85
    -14 10 2 29.35 2.68
    -14 10 2 32.76 3.2
    13 -9 -2 2.83 0.6
    13 -9 -2 3.75 1.4
    13 -9 -2 3.1 1.3
    13 -9 -2 3.38 1.29
    13 -9 -2 2.87 1.12
    -13 9 2 5.33 1.25
    -13 9 2 3.36 0.69
    -13 9 2 4.14 1.13
    -13 9 2 5.74 1.49
    -13 9 2 5.86 1.4
    12 -8 -2 0.52 0.42
    12 -8 -2 0.1 0.42
    12 -8 -2 -0.32 0.34
    12 -8 -2 0.04 0.47
    12 -8 -2 0.11 0.32
    12 -8 -2 0.06 0.18
    12 -8 -2 0.52 0.66
    -12 8 2 0.43 0.26
    -12 8 2 -1 0.48
    -12 8 2 -0.05 0.67
    -12 8 2 -0.22 0.2
    -12 8 2 -0.36 0.48
    -12 8 2 0.49 0.46
    -12 8 2 0.55 0.54
    11 -7 -2 1.39 0.74
    11 -7 -2 0.72 0.51
    11 -7 -2 1.21 0.63
    11 -7 -2 0.5 0.46
    11 -7 -2 1.17 0.34
    11 -7 -2 1.43 0.82
    11 -7 -2 2.03 0.87
    11 -7 -2 0.84 0.66
    11 -7 -2 0.79 0.62
    -11 7 2 0.23 0.51
    -11 7 2 0.5 0.38
    -11 7 2 -0.76 0.38
    -11 7 2 0.79 0.44
    -11 7 2 0.41 0.24
    -11 7 2 0.08 0.36
    -11 7 2 0.35 0.46
    10 -6 -2 10.1 1.35
    10 -6 -2 14.11 1.64
    10 -6 -2 11.74 1.72
    10 -6 -2 8.74 1.68
    10 -6 -2 12.72 1.62
    10 -6 -2 12.19 0.95
    10 -6 -2 6.95 1.45
    10 -6 -2 14.05 1.61
    10 -6 -2 11.73 1.51
    -10 6 2 12.21 1.63
    -10 6 2 12.54 1.45
    -10 6 2 11.49 0.93
    -10 6 2 12.08 1.45
    -10 6 2 9.7 1.4
    -10 6 2 14.13 1.81
    -10 6 2 12.77 1.52
    9 -5 -2 74.76 4.17
    9 -5 -2 75.64 4.6
    9 -5 -2 72.75 4.04
    9 -5 -2 72.98 4.13
    9 -5 -2 69.35 4.34
    9 -5 -2 69.42 4.43
    9 -5 -2 77.11 4.26
    9 -5 -2 71.94 3.13
    9 -5 -2 72.25 4.33
    -9 5 2 70.44 4.03
    -9 5 2 76.44 3.22
    -9 5 2 73.57 4.07
    -9 5 2 76.66 4.21
    -9 5 2 82.95 4.32
    -9 5 2 68.45 4.33
    -9 5 2 74.67 4.55
    8 -4 -2 53.96 3.18
    8 -4 -2 48.65 3.25
    8 -4 -2 50.98 2.33
    8 -4 -2 56.32 3.27
    8 -4 -2 52.35 5.3
    8 -4 -2 42.36 4.89
    8 -4 -2 54.28 3.17
    8 -4 -2 52.34 3.22
    8 -4 -2 53.78 3.45
    -8 4 2 53.46 3.24
    -8 4 2 54.25 3.2
    -8 4 2 51.95 2.36
    7 -3 -2 0.86 0.45
    7 -3 -2 0.48 0.18
    7 -3 -2 0.27 0.3
    7 -3 -2 0.12 0.28
    7 -3 -2 0.39 0.19
    7 -3 -2 0.53 0.31
    7 -3 -2 0.95 0.33
    7 -3 -2 0.09 0.21
    -7 3 2 0.4 0.21
    -7 3 2 0.09 0.19
    -7 3 2 0.35 0.22
    -7 3 2 0.75 0.24
    -7 3 2 0.07 0.23
    6 -2 -2 142.4 5.92
    6 -2 -2 140.26 6.28
    6 -2 -2 161.96 6.3
    6 -2 -2 133.86 7.09
    6 -2 -2 144.68 5.91
    6 -2 -2 136.44 7.09
    6 -2 -2 139.92 5.48
    6 -2 -2 132.98 6.2
    6 -2 -2 156.94 6.33
    -6 2 2 147.8 6.39
    -6 2 2 137.9 6.33
    -6 2 2 155.01 5.43
    -6 2 2 151.2 6.33
    -6 2 2 151.31 6.49
    5 -1 -2 418.51 14.88
    5 -1 -2 378.49 14.8
    5 -1 -2 443.76 15.12
    5 -1 -2 386.67 14.41
    5 -1 -2 446.3 15.2
    5 -1 -2 385.86 14.44
    5 -1 -2 406.25 14.88
    5 -1 -2 407.2 14.92
    -5 1 2 404.92 14.87
    -5 1 2 398.86 14.78
    -5 1 2 413.33 14.88
    -5 1 2 414.97 14.85
    4 0 -2 166.13 6.69
    4 0 -2 163.48 6.2
    4 0 -2 155.92 6.46
    4 0 -2 167.34 6.51
    4 0 -2 177.89 6.74
    4 0 -2 161.53 5.84
    4 0 -2 173.22 6.73
    4 0 -2 174.21 6.68
    4 0 -2 164.5 6.18
    -4 0 2 152.88 6.04
    -4 0 2 160.69 6.54
    -4 0 2 152.9 6.06
    -4 0 2 187.96 6.75
    -4 0 2 165.62 6.5
    -4 0 2 161.34 5.72
    3 1 -2 1.89 0.41
    3 1 -2 2.36 0.42
    3 1 -2 1.61 0.37
    3 1 -2 2.57 0.44
    3 1 -2 2.21 0.3
    3 1 -2 1.63 0.31
    3 1 -2 1.86 0.2
    -3 -1 2 1.95 0.4
    -3 -1 2 1.77 0.44
    -3 -1 2 2.15 0.36
    -3 -1 2 1.85 0.19
    -3 -1 2 1.88 0.27
    -3 -1 2 1.54 0.39
    -3 -1 2 1.48 0.36
    2 2 -2 91.78 3.89
    2 2 -2 97.45 3.9
    2 2 -2 89.65 3.27
    -2 -2 2 98.01 4.08
    -2 -2 2 82.58 3.56
    -2 -2 2 88.93 3.97
    -2 -2 2 110.25 4.38
    -2 -2 2 111.63 4.34
    -2 -2 2 93.51 3.62
    -2 -2 2 88.96 3.34
    1 3 -2 0.49 0.18
    1 3 -2 0.71 0.23
    1 3 -2 0.72 0.12
    1 3 -2 1.02 0.32
    1 3 -2 0.97 0.3
    -1 -3 2 0.72 0.21
    -1 -3 2 0.65 0.23
    -1 -3 2 0.8 0.13
    -1 -3 2 0.85 0.29
    -1 -3 2 0.97 0.39
    -1 -3 2 0.44 0.16
    -1 -3 2 0.89 0.26
    0 4 -2 222.84 8.62
    0 4 -2 219.76 7.99
    0 4 -2 241.3 8.32
    0 4 -2 217.62 8.57
    0 4 -2 259.71 8.32
    0 -4 2 243.43 9.09
    0 -4 2 259.3 8.69
    0 -4 2 249.82 8.43
    0 -4 2 236.88 8.41
    0 -4 2 243.55 8.69
    0 -4 2 235.94 9.08
    -1 5 -2 2.49 0.23
    -1 5 -2 2.35 0.42
    -1 5 -2 3.11 0.39
    -1 5 -2 1.88 0.44
    -1 5 -2 2.54 0.31
    -1 5 -2 2.84 0.31
    -1 5 -2 1.83 0.45
    1 -5 2 2.94 0.38
    1 -5 2 2.3 0.22
    1 -5 2 2.33 0.6
    1 -5 2 2.3 0.33
    1 -5 2 1.7 0.52
    1 -5 2 1.89 0.42
    1 -5 2 1.95 0.45
    -2 6 -2 6.66 0.8
    -2 6 -2 6.62 0.48
    -2 6 -2 8.11 0.49
    -2 6 -2 6.04 0.46
    -2 6 -2 6.38 0.82
    2 -6 2 7.85 0.91
    2 -6 2 6.87 0.98
    2 -6 2 6.03 0.68
    2 -6 2 6.8 0.85
    2 -6 2 6.78 0.71
    2 -6 2 6.72 0.45
    -3 7 -2 110.01 4.06
    -3 7 -2 111.38 5.11
    -3 7 -2 119.84 5.26
    3 -7 2 116.18 5.22
    3 -7 2 108.1 4.13
    3 -7 2 108.24 4.88
    3 -7 2 113.12 4.93
    3 -7 2 130.07 4.18
    3 -7 2 114.91 5.15
    3 -7 2 99.75 5.32
    3 -7 2 102.56 5.29
    -4 8 -2 81.45 4.16
    -4 8 -2 79.48 2.96
    -4 8 -2 79.01 2.96
    -4 8 -2 79.02 2.95
    -4 8 -2 83.08 4.25
    -4 8 -2 78.79 2.97
    -4 8 -2 83.68 4.51
    -4 8 -2 84.12 4.44
    4 -8 2 77.35 3.16
    4 -8 2 82.57 4.38
    4 -8 2 81.11 4.42
    4 -8 2 80.34 4.09
    4 -8 2 83.03 4.12
    4 -8 2 85.12 3.23
    4 -8 2 80.23 4.19
    4 -8 2 84.16 4.3
    -5 9 -2 22.07 1.99
    -5 9 -2 21.44 1.9
    -5 9 -2 20.74 2.09
    -5 9 -2 22.19 2.12
    5 -9 2 22.23 1.91
    5 -9 2 22.67 2.09
    5 -9 2 20.35 1.87
    5 -9 2 22.47 1.93
    5 -9 2 21.07 1.19
    5 -9 2 19.39 1.15
    5 -9 2 23.54 2.14
    5 -9 2 21.38 1.93
    -6 10 -2 46.1 3.42
    -6 10 -2 47.24 3.52
    6 -10 2 42.15 3.25
    6 -10 2 44.22 3.07
    6 -10 2 35.48 3.73
    6 -10 2 37.33 3.78
    6 -10 2 45.4 3.28
    6 -10 2 41.76 2.05
    6 -10 2 49.21 2.13
    6 -10 2 48.62 3.25
    -7 11 -2 35.67 3.15
    -7 11 -2 36.3 2.94
    -7 11 -2 30.88 2.88
    -7 11 -2 35.48 2.85
    7 -11 2 38.41 3.02
    7 -11 2 37.66 1.92
    7 -11 2 37.2 2.91
    7 -11 2 38.75 3.01
    7 -11 2 32.31 3
    7 -11 2 34.65 2.97
    7 -11 2 37.55 1.95
    7 -11 2 36.37 2.96
    -8 12 -2 48.9 3.93
    -8 12 -2 47.78 3.98
    -8 12 -2 47.5 3.6
    -8 12 -2 47.52 3.54
    8 -12 2 45.89 3.79
    8 -12 2 46.66 3.74
    8 -12 2 45.46 3.6
    8 -12 2 49.09 2.38
    8 -12 2 44.93 3.57
    8 -12 2 48.63 2.39
    -9 13 -2 32.45 3.19
    -9 13 -2 32.99 3.44
    -9 13 -2 32.6 3.41
    -9 13 -2 37.46 3.24
    9 -13 2 35.02 3.32
    9 -13 2 39.05 3.58
    9 -13 2 32.67 3.15
    9 -13 2 38.33 2.08
    9 -13 2 37.03 2.05
    9 -13 2 34.57 3.29
    10 -14 2 25.26 3.05
    10 -14 2 20.93 2.66
    10 -14 2 27.64 3.1
    10 -14 2 23.07 2.64
    10 -14 2 27.02 1.71
    10 -14 2 24.15 1.63
    -11 15 -2 23.84 3
    -11 15 -2 27 3.18
    11 -15 2 28.12 3.28
    11 -15 2 26.66 1.82
    11 -15 2 28.09 3.33
    11 -15 2 26.32 1.82
    12 -16 2 7.38 0.96
    12 -16 2 8.42 2.57
    12 -16 2 6.47 2.1
    14 -12 -2 52.85 3
    14 -12 -2 50.18 4.61
    14 -12 -2 53.32 4.5
    14 -12 -2 60.53 4.97
    14 -12 -2 48.73 4.4
    14 -12 -2 53.16 3
    -14 12 2 50.92 3.51
    -14 12 2 52.22 3.62
    13 -11 -2 -0.85 0.37
    13 -11 -2 0.3 0.59
    13 -11 -2 -0.76 0.48
    13 -11 -2 0.42 0.25
    13 -11 -2 1.16 0.5
    13 -11 -2 0.35 0.81
    -13 11 2 -0.32 0.45
    -13 11 2 0.1 0.48
    -13 11 2 0.31 0.76
    -13 11 2 1.21 1.09
    12 -10 -2 10.36 1.98
    12 -10 -2 8.71 1.8
    12 -10 -2 9.12 1.84
    12 -10 -2 8.73 1.83
    12 -10 -2 12.49 1.12
    12 -10 -2 11.63 1.07
    -12 10 2 10.69 2.43
    -12 10 2 10.06 2.36
    -12 10 2 9.66 1.36
    -12 10 2 10.14 1.95
    -12 10 2 8.93 1.77
    -12 10 2 11.88 1.56
    11 -9 -2 0.1 0.38
    11 -9 -2 -0.53 0.44
    11 -9 -2 -0.5 0.31
    11 -9 -2 0.1 0.19
    11 -9 -2 -0.47 0.42
    -11 9 2 0.73 0.58
    -11 9 2 0.26 0.58
    -11 9 2 0.3 0.42
    -11 9 2 0.65 0.41
    10 -8 -2 14.92 1.95
    10 -8 -2 16.03 1.17
    10 -8 -2 13.86 1.85
    10 -8 -2 16.49 2.06
    10 -8 -2 15.91 2.06
    -10 8 2 14.35 1.75
    -10 8 2 11.79 1.68
    -10 8 2 15.6 1.66
    -10 8 2 15.33 1.58
    -10 8 2 15.84 1.16
    9 -7 -2 0.08 0.14
    9 -7 -2 -0.02 0.34
    9 -7 -2 0.33 0.33
    9 -7 -2 0.12 0.28
    9 -7 -2 -0.47 0.24
    -9 7 2 0.29 0.36
    -9 7 2 0.5 0.47
    -9 7 2 0.34 0.2
    -9 7 2 0.2 0.19
    -9 7 2 0.85 0.37
    -9 7 2 0.32 0.24
    -9 7 2 0.52 0.53
    8 -6 -2 85 4.65
    8 -6 -2 83.67 4.79
    8 -6 -2 76.27 3.33
    8 -6 -2 77.06 4.17
    8 -6 -2 80.24 4.64
    8 -6 -2 76.43 4.23
    8 -6 -2 86.72 4.86
    -8 6 2 72.05 4.01
    -8 6 2 68.49 4.24
    -8 6 2 69.02 4.16
    -8 6 2 70.65 3.03
    -8 6 2 68.51 4.16
    -8 6 2 70.02 4
    -8 6 2 77.08 4.39
    7 -5 -2 7.11 1.32
    7 -5 -2 7 0.62
    7 -5 -2 4.81 0.92
    7 -5 -2 7.43 1.07
    7 -5 -2 7.78 1.36
    7 -5 -2 8.3 1.02
    7 -5 -2 7.74 1.1
    -7 5 2 8.19 0.77
    -7 5 2 7.66 1.05
    -7 5 2 7.46 0.99
    -7 5 2 8.24 1.03
    -7 5 2 7.45 0.99
    -7 5 2 8.4 1.13
    -7 5 2 7.6 0.99
    6 -4 -2 19.56 1.78
    6 -4 -2 19.99 1.58
    6 -4 -2 19.98 1.62
    6 -4 -2 19.41 1.75
    6 -4 -2 21.91 1.8
    6 -4 -2 19.44 1.72
    6 -4 -2 21.71 1.59
    -6 4 2 21.86 1.63
    -6 4 2 19.88 1.09
    -6 4 2 17.16 1.58
    -6 4 2 18.39 1.66
    -6 4 2 22.2 1.68
    5 -3 -2 231.79 8.98
    5 -3 -2 244.22 9.38
    5 -3 -2 221.25 9.17
    5 -3 -2 244.04 9.22
    5 -3 -2 231.43 9.04
    5 -3 -2 240.69 9.28
    5 -3 -2 224.42 8.16
    -5 3 2 204.95 8.79
    -5 3 2 234.36 9.14
    -5 3 2 231.36 8.89
    -5 3 2 207.95 8.86
    -5 3 2 256.94 9.36
    -5 3 2 242.2 8.87
    -5 3 2 225.13 8
    4 -2 -2 1.86 0.47
    4 -2 -2 2.55 0.65
    4 -2 -2 2.14 0.49
    4 -2 -2 2.1 0.24
    -4 2 2 3.27 0.73
    -4 2 2 1.61 0.48
    -4 2 2 2.18 0.54
    -4 2 2 1.71 0.43
    -4 2 2 1.44 0.24
    -4 2 2 2.11 0.54
    -4 2 2 1.58 0.4
    3 -1 -2 1.93 0.42
    3 -1 -2 1.2 0.25
    3 -1 -2 1.71 0.37
    3 -1 -2 1.72 0.39
    3 -1 -2 1.99 0.43
    3 -1 -2 1.86 0.39
    3 -1 -2 1.24 0.25
    3 -1 -2 1.76 0.19
    3 -1 -2 2.27 0.44
    -3 1 2 1.96 0.4
    -3 1 2 2.21 0.21
    -3 1 2 1.26 0.32
    -3 1 2 2.32 0.44
    -3 1 2 2.06 0.45
    -3 1 2 1.81 0.39
    -3 1 2 1.28 0.33
    2 0 -2 10.72 0.76
    2 0 -2 10.75 0.57
    2 0 -2 12.53 0.86
    2 0 -2 13.76 1.06
    2 0 -2 10.82 0.57
    2 0 -2 13.12 1.03
    -2 0 2 11.34 0.95
    -2 0 2 12.59 0.85
    -2 0 2 9.03 0.73
    -2 0 2 10.85 0.56
    -2 0 2 10.59 0.51
    -2 0 2 10.24 0.73
    -2 0 2 12.92 1.03
    -2 0 2 10.4 0.56
    -2 0 2 10.71 0.76
    1 1 -2 40.66 1.59
    1 1 -2 40.88 1.86
    1 1 -2 39.69 1.87
    -1 -1 2 39.34 1.85
    -1 -1 2 37.12 1.81
    -1 -1 2 39.02 1.4
    -1 -1 2 37.38 1.51
    -1 -1 2 36.75 1.5
    -1 -1 2 43.5 1.58
    -1 -1 2 39.18 1.51
    0 2 -2 62.78 2.64
    0 2 -2 57.22 2.52
    0 2 -2 55.7 2.3
    0 2 -2 61.66 2.4
    0 2 -2 51.26 1.98
    0 -2 2 67.93 2.89
    0 -2 2 61.42 2.52
    0 -2 2 70 2.89
    0 -2 2 57.38 2.5
    -1 3 -2 30.36 1.59
    -1 3 -2 28.83 1.57
    -1 3 -2 29.23 1.2
    -1 3 -2 28.37 1.18
    -1 3 -2 28.91 1.1
    1 -3 2 34.39 1.74
    1 -3 2 24.07 1.06
    1 -3 2 28.65 1.65
    1 -3 2 31.42 1.7
    1 -3 2 28.75 1.63
    1 -3 2 27.68 1.17
    1 -3 2 28.56 1.16
    -2 4 -2 45.09 2.45
    -2 4 -2 50.13 2.37
    -2 4 -2 41.56 2.43
    -2 4 -2 48.12 2.36
    2 -4 2 48.81 2.23
    2 -4 2 45.82 2.32
    2 -4 2 42.88 2.15
    2 -4 2 47.84 2.52
    2 -4 2 49.8 2.51
    2 -4 2 43.43 1.74
    2 -4 2 42.35 2.29
    -3 5 -2 39.78 2.44
    -3 5 -2 36.94 2.09
    -3 5 -2 34.83 2.08
    -3 5 -2 36.78 2.41
    3 -5 2 34.55 2.13
    3 -5 2 39.55 2.37
    3 -5 2 34.38 1.54
    3 -5 2 38.96 2.16
    3 -5 2 44.4 2.73
    3 -5 2 37.05 2.15
    3 -5 2 35.71 2.1
    3 -5 2 45.26 1.63
    -4 6 -2 59.62 3.4
    -4 6 -2 58.38 3.42
    -4 6 -2 63.74 3.24
    -4 6 -2 64.03 3.2
    4 -6 2 59.04 3.3
    4 -6 2 63.72 3.33
    4 -6 2 82.79 4.76
    4 -6 2 67.01 3.42
    4 -6 2 62.54 2.58
    4 -6 2 65.3 3.38
    4 -6 2 76.82 4.7
    4 -6 2 67.57 2.6
    -5 7 -2 -0.05 0.2
    -5 7 -2 0.51 0.34
    -5 7 -2 0.67 0.32
    -5 7 -2 0.25 0.22
    5 -7 2 0.73 0.2
    5 -7 2 2.39 0.62
    5 -7 2 2.61 0.67
    5 -7 2 0.55 0.41
    5 -7 2 0.28 0.35
    5 -7 2 0.85 0.21
    5 -7 2 0.46 0.3
    5 -7 2 0.64 0.37
    -6 8 -2 93.16 5.11
    -6 8 -2 93.46 4.73
    -6 8 -2 95.4 5.23
    -6 8 -2 98.96 4.87
    6 -8 2 99.45 3.9
    6 -8 2 119.63 6.01
    6 -8 2 96.84 4.92
    6 -8 2 93.07 3.86
    6 -8 2 99.22 5.12
    6 -8 2 116.3 5.86
    6 -8 2 93.69 5.05
    6 -8 2 92.22 4.8
    -7 9 -2 325.6 13.03
    -7 9 -2 338.81 13.66
    -7 9 -2 326.75 12.95
    -7 9 -2 322.22 13.65
    7 -9 2 311.35 11.17
    7 -9 2 320.34 12.55
    7 -9 2 302.79 12.8
    7 -9 2 317.63 13.11
    7 -9 2 308.94 13.15
    7 -9 2 321.57 12.94
    7 -9 2 309.42 11.17
    7 -9 2 338.33 12.75
    -8 10 -2 54.02 3.5
    -8 10 -2 52.67 3.56
    -8 10 -2 52.85 3.91
    -8 10 -2 47.87 3.74
    8 -10 2 55.72 2.5
    8 -10 2 50.16 3.77
    8 -10 2 51.86 3.73
    8 -10 2 50.86 3.7
    8 -10 2 51.83 2.45
    8 -10 2 52.01 3.89
    -9 11 -2 0.91 0.77
    -9 11 -2 1.16 0.52
    -9 11 -2 -0.07 0.42
    -9 11 -2 1.13 0.81
    9 -11 2 1.25 0.37
    9 -11 2 -0.56 0.62
    9 -11 2 0.84 0.55
    9 -11 2 0.78 0.26
    9 -11 2 0.53 0.79
    9 -11 2 1.48 0.69
    -10 12 -2 97.27 5.71
    -10 12 -2 101.76 6.53
    -10 12 -2 95.32 5.58
    -10 12 -2 90.96 6.14
    10 -12 2 105.11 4.41
    10 -12 2 94.2 7.15
    10 -12 2 97.07 7.33
    10 -12 2 104.81 6.54
    10 -12 2 101.53 6.33
    10 -12 2 107.89 4.45
    -11 13 -2 52.56 4.11
    -11 13 -2 62.39 4.48
    11 -13 2 62.77 3.1
    11 -13 2 59.64 4.86
    11 -13 2 67.32 5.17
    11 -13 2 60.23 3.05
    -12 14 -2 27.43 3.02
    -12 14 -2 24.27 2.94
    12 -14 2 24.98 1.75
    12 -14 2 27.55 3.1
    12 -14 2 23.25 1.71
    12 -14 2 28.07 3.32
    13 -15 2 3.42 1.68
    13 -15 2 6.11 0.83
    13 -15 2 3.04 1.42
    14 -14 -2 5.55 0.91
    14 -14 -2 5.04 1.85
    14 -14 -2 2.18 1.1
    14 -14 -2 6.32 1.81
    -14 14 2 4.06 1.16
    -14 14 2 4.26 1.09
    13 -13 -2 30.26 2.06
    13 -13 -2 31.64 3.38
    13 -13 -2 30.47 2.4
    13 -13 -2 29.27 3.39
    -13 13 2 29.91 2.4
    -13 13 2 30.68 2.5
    12 -12 -2 0.41 0.57
    12 -12 -2 0.31 0.22
    12 -12 -2 0.13 0.65
    12 -12 -2 0.45 0.33
    -12 12 2 -0.03 0.35
    -12 12 2 1.42 0.95
    -12 12 2 0.4 0.45
    -12 12 2 -0.01 0.86
    11 -11 -2 3.91 1.36
    11 -11 -2 3.37 1.28
    11 -11 -2 6.37 1.46
    11 -11 -2 6.43 1.49
    11 -11 -2 7.38 0.83
    11 -11 -2 8.62 0.87
    -11 11 2 6.62 1.54
    -11 11 2 8.91 1.54
    -11 11 2 8.53 1.14
    -11 11 2 5.22 1.32
    -11 11 2 10.1 2.03
    -11 11 2 4.31 1.19
    10 -10 -2 4.66 1.31
    10 -10 -2 3.14 0.59
    10 -10 -2 3.02 0.98
    10 -10 -2 4.85 1.42
    10 -10 -2 3.41 0.63
    10 -10 -2 2.77 1.01
    -10 10 2 1.6 0.79
    -10 10 2 4.57 0.99
    -10 10 2 2.15 0.85
    -10 10 2 8.9 1.8
    -10 10 2 2.25 0.92
    -10 10 2 4.22 0.96
    9 -9 -2 58.24 4.27
    9 -9 -2 70.28 4.42
    9 -9 -2 67.1 2.99
    9 -9 -2 66.91 4.45
    9 -9 -2 57.35 4.23
    9 -9 -2 60.79 2.94
    -9 9 2 59.09 3.96
    -9 9 2 67.59 3.76
    -9 9 2 64.62 3.64
    -9 9 2 58.84 4.25
    -9 9 2 67.6 4.41
    -9 9 2 59.2 4.02
    8 -8 -2 6.88 0.68
    8 -8 -2 7.99 1.49
    8 -8 -2 7.65 1.55
    8 -8 -2 8.18 1.65
    8 -8 -2 9.45 1.38
    -8 8 2 9.69 1.66
    -8 8 2 9.58 1.7
    -8 8 2 7.78 1.07
    -8 8 2 8.8 1.58
    -8 8 2 6.34 1.38
    -8 8 2 5.78 1.03
    7 -7 -2 2.67 0.89
    7 -7 -2 1.97 0.62
    7 -7 -2 2.48 0.71
    7 -7 -2 1.57 0.36
    7 -7 -2 2.17 0.77
    -7 7 2 1.54 0.56
    -7 7 2 2.02 0.39
    -7 7 2 2.12 0.73
    -7 7 2 1.52 0.56
    -7 7 2 2.23 0.68
    6 -6 -2 68.24 3.72
    6 -6 -2 65.37 3.83
    6 -6 -2 63.91 2.72
    6 -6 -2 64.83 3.71
    6 -6 -2 63.31 3.8
    -6 6 2 63.79 3.71
    -6 6 2 62.96 3.39
    -6 6 2 65.66 3.4
    -6 6 2 64.83 3.86
    -6 6 2 65.99 3.66
    -6 6 2 70.17 3.52
    -6 6 2 61.84 3.61
    -6 6 2 64.4 3.59
    -6 6 2 67.48 3.95
    5 -5 -2 58.62 2.84
    5 -5 -2 66.43 3.69
    5 -5 -2 70.92 3.62
    5 -5 -2 70.5 3.71
    5 -5 -2 64.86 3.48
    -5 5 2 68.51 3.81
    -5 5 2 70.33 3.63
    -5 5 2 71.43 3.51
    -5 5 2 68.67 3.67
    -5 5 2 76.86 4.11
    -5 5 2 69.8 3.44
    -5 5 2 69.59 3.6
    -5 5 2 70.66 3.66
    -5 5 2 69.86 2.82
    4 -4 -2 99.29 4.37
    4 -4 -2 98.3 4.47
    4 -4 -2 101.51 4.61
    4 -4 -2 96.08 4.4
    4 -4 -2 99.15 4.42
    4 -4 -2 97.57 3.69
    4 -4 -2 104.57 4.75
    -4 4 2 98.59 3.68
    -4 4 2 98.06 4.35
    -4 4 2 106.58 4.82
    -4 4 2 105.32 4.8
    -4 4 2 91.38 4.34
    -4 4 2 93.76 4.26
    -4 4 2 99.49 4.39
    -4 4 2 95.14 4.42
    -4 4 2 103.8 4.49
    3 -3 -2 9.18 0.94
    3 -3 -2 8.44 0.83
    3 -3 -2 8.43 0.85
    3 -3 -2 9.8 0.89
    3 -3 -2 9.11 0.91
    3 -3 -2 9.3 0.84
    3 -3 -2 9.6 0.56
    -3 3 2 9.24 0.55
    -3 3 2 9.55 0.84
    -3 3 2 9.32 0.98
    -3 3 2 9.49 0.88
    -3 3 2 9.28 0.85
    -3 3 2 7.77 0.85
    -3 3 2 8.59 0.82
    2 -2 -2 82.41 3
    2 -2 -2 83.32 3.56
    2 -2 -2 80.34 3.57
    2 -2 -2 85.56 3.56
    2 -2 -2 87.82 3.62
    -2 2 2 85.16 3.68
    -2 2 2 87.28 3.51
    -2 2 2 88.48 3.55
    -2 2 2 89.47 3.15
    -2 2 2 88.99 3.76
    -2 2 2 87.27 3.72
    -2 2 2 92.33 3.72
    1 -1 -2 38.24 1.45
    1 -1 -2 38.19 1.8
    1 -1 -2 40.95 1.66
    1 -1 -2 42.37 1.44
    1 -1 -2 39.42 1.65
    1 -1 -2 39.1 1.44
    1 -1 -2 34.14 1.73
    -1 1 2 46.26 2.17
    -1 1 2 40.08 1.56
    -1 1 2 43.23 2.06
    -1 1 2 46.13 2.2
    -1 1 2 46.2 1.85
    -1 1 2 39.22 1.91
    -1 1 2 44.27 1.85
    -1 1 -2 3.95 0.35
    -1 1 -2 4.08 0.36
    1 -1 2 4.13 0.42
    1 -1 2 3.72 0.35
    1 -1 2 3.77 0.17
    1 -1 2 3.24 0.38
    1 -1 2 4.07 0.36
    -2 2 -2 74.93 2.77
    -2 2 -2 84.39 3.58
    -2 2 -2 81.89 3.53
    2 -2 2 63.35 2.25
    2 -2 2 69.09 2.94
    2 -2 2 66.37 2.64
    2 -2 2 64.7 2.88
    2 -2 2 57.75 2.56
    -3 3 -2 180.63 7.13
    -3 3 -2 194.08 6.27
    -3 3 -2 183.59 6.75
    -3 3 -2 173.43 6.68
    -3 3 -2 178.44 7.08
    3 -3 2 201.69 7.5
    3 -3 2 185.2 6.89
    3 -3 2 174.9 6.39
    3 -3 2 178.33 6.35
    3 -3 2 203.82 7.45
    3 -3 2 188.84 6.88
    3 -3 2 180.46 6.36
    -4 4 -2 75.3 3.68
    -4 4 -2 64.59 2.67
    -4 4 -2 75.72 3.28
    -4 4 -2 71.57 3.58
    -4 4 -2 74.58 3.24
    4 -4 2 74.51 3.34
    4 -4 2 82.14 3.95
    4 -4 2 83.3 3.94
    4 -4 2 67.97 2.77
    4 -4 2 72.71 2.75
    4 -4 2 74.66 2.75
    4 -4 2 75.68 3.32
    -5 5 -2 102.48 3.83
    -5 5 -2 105.5 4.54
    -5 5 -2 105.62 5
    -5 5 -2 98.61 4.97
    -5 5 -2 104.43 3.81
    -5 5 -2 108.11 4.61
    5 -5 2 103.93 5
    5 -5 2 123.49 5.65
    5 -5 2 104.75 4.65
    5 -5 2 119 5.62
    5 -5 2 110.43 4.75
    5 -5 2 104.44 4
    5 -5 2 102.3 4.98
    -6 6 -2 22.57 1.14
    -6 6 -2 21.89 2
    -6 6 -2 22.8 1.17
    -6 6 -2 23.25 2.02
    -6 6 -2 22.9 1.72
    -6 6 -2 22.69 1.68
    6 -6 2 24.38 2.15
    6 -6 2 21.34 1.15
    6 -6 2 23.69 1.71
    6 -6 2 22.9 1.95
    6 -6 2 26.11 2.28
    6 -6 2 23.36 1.74
    6 -6 2 19.62 1.82
    -7 7 -2 29.04 2.44
    -7 7 -2 24.23 1.94
    -7 7 -2 23.03 2.19
    -7 7 -2 25.09 1.31
    -7 7 -2 23.83 1.26
    -7 7 -2 25.08 1.93
    7 -7 2 27 2.36
    7 -7 2 26.21 2.24
    7 -7 2 26.54 2.29
    7 -7 2 23.8 1.31
    7 -7 2 23.58 2.15
    -8 8 -2 15.37 1.56
    -8 8 -2 11.63 1.6
    -8 8 -2 14.5 0.95
    -8 8 -2 15.76 0.96
    -8 8 -2 16.83 1.64
    -8 8 -2 14.76 1.84
    8 -8 2 18.34 1.97
    8 -8 2 13.36 1
    8 -8 2 16.96 2.25
    8 -8 2 16.68 1.07
    8 -8 2 16.9 1.91
    8 -8 2 19.41 2.29
    -9 9 -2 14.19 2.97
    -9 9 -2 12.75 2.96
    -9 9 -2 19.95 3.64
    -9 9 -2 17.27 3.23
    9 -9 2 15.25 1.94
    9 -9 2 16.21 2.01
    9 -9 2 17.92 1.16
    9 -9 2 19.22 2.22
    9 -9 2 16.11 1.13
    9 -9 2 12.74 1.84
    -10 10 -2 2.76 1.18
    -10 10 -2 1.44 1.09
    10 -10 2 7.28 1.68
    10 -10 2 9.68 1.83
    10 -10 2 6.44 1.56
    10 -10 2 8.71 1.83
    10 -10 2 6.72 0.7
    10 -10 2 6.14 0.68
    -11 11 -2 3.74 1.04
    -11 11 -2 2.96 1.21
    -11 11 -2 3.41 0.93
    -11 11 -2 2.64 1.07
    11 -11 2 3.18 0.59
    11 -11 2 2.01 1.09
    11 -11 2 2.97 1.04
    11 -11 2 2.28 0.88
    11 -11 2 4.12 1.09
    11 -11 2 1.72 1.09
    -12 12 -2 0.84 0.86
    -12 12 -2 0.25 0.72
    12 -12 2 0.13 0.17
    12 -12 2 -0.12 0.54
    12 -12 2 -0.24 0.54
    -13 13 -2 7.36 1.79
    -13 13 -2 8.68 1.92
    13 -13 2 6.99 0.88
    13 -13 2 8.85 2.21
    13 -13 2 8.45 1.92
    14 -14 2 2.83 1.26
    14 -14 2 2.72 1.39
    14 -14 2 2.01 0.97
    14 -14 2 1.43 1.11
    13 -15 -2 0.7 0.42
    13 -15 -2 0.88 0.44
    -13 15 2 2.15 0.81
    -13 15 2 1.57 0.76
    12 -14 -2 19.95 2.75
    12 -14 -2 25.28 3.02
    12 -14 -2 24.32 1.76
    12 -14 -2 23.02 1.74
    -12 14 2 21.42 2.02
    -12 14 2 23.78 2.04
    11 -13 -2 2.6 0.61
    11 -13 -2 2.03 0.95
    11 -13 -2 1.72 0.47
    11 -13 -2 3.13 1
    -11 13 2 3.74 0.99
    -11 13 2 3.42 1.41
    -11 13 2 4.06 0.92
    -11 13 2 0.24 1.05
    10 -12 -2 0.32 0.21
    10 -12 -2 0.03 0.46
    10 -12 -2 0 0.46
    10 -12 -2 0.2 0.77
    10 -12 -2 0.4 0.24
    10 -12 -2 -0.02 0.66
    -10 12 2 0.47 0.31
    -10 12 2 0.67 0.46
    -10 12 2 0.44 0.69
    -10 12 2 1.17 0.9
    -10 12 2 -0.54 0.62
    -10 12 2 1.15 0.79
    9 -11 -2 8.04 0.84
    9 -11 -2 11.09 2.03
    9 -11 -2 7.37 0.8
    9 -11 -2 10.94 2.07
    9 -11 -2 10.48 1.86
    9 -11 -2 9.95 1.93
    -9 11 2 8.33 1.14
    -9 11 2 8.42 1.64
    -9 11 2 9.75 1.21
    -9 11 2 10.51 1.96
    -9 11 2 10.24 1.9
    -9 11 2 9.26 1.8
    8 -10 -2 -0.09 0.5
    8 -10 -2 0.42 0.18
    8 -10 -2 0.26 0.17
    8 -10 -2 0.85 0.58
    8 -10 -2 -0.75 0.47
    8 -10 -2 0.53 0.46
    -8 10 2 -0.01 0.2
    -8 10 2 -0.21 0.41
    -8 10 2 0.12 0.43
    -8 10 2 0.93 0.61
    -8 10 2 -0.13 0.38
    -8 10 2 0.18 0.37
    7 -9 -2 7.62 1.4
    7 -9 -2 9.6 1.38
    7 -9 -2 10.78 0.84
    7 -9 -2 6.72 1.37
    7 -9 -2 9.5 0.81
    7 -9 -2 10.83 1.76
    -7 9 2 10.27 1.75
    -7 9 2 10.32 1.49
    -7 9 2 10.65 1.46
    -7 9 2 8.72 1.62
    -7 9 2 9.13 1.12
    -7 9 2 10.79 1.17
    -7 9 2 10.6 1.74
    -7 9 2 9.67 1.75
    6 -8 -2 0.22 0.16
    6 -8 -2 0.01 0.4
    6 -8 -2 -0.02 0.45
    6 -8 -2 0.2 0.12
    6 -8 -2 -0.22 0.11
    -6 8 2 0.32 0.33
    -6 8 2 -0.14 0.21
    -6 8 2 0.12 0.25
    -6 8 2 0.14 0.22
    -6 8 2 0.39 0.34
    -6 8 2 0.38 0.34
    -6 8 2 0.48 0.34
    -6 8 2 0.19 0.35
    5 -7 -2 12.46 1.36
    5 -7 -2 11.8 0.82
    5 -7 -2 11.64 1.29
    5 -7 -2 10.82 1.32
    5 -7 -2 11.18 1.34
    5 -7 -2 12.52 0.83
    -5 7 2 12.6 1.48
    -5 7 2 13.42 1.27
    -5 7 2 11.1 1.28
    -5 7 2 10.79 1.26
    -5 7 2 13.96 1.46
    -5 7 2 11.04 1.29
    -5 7 2 11.71 1.39
    -5 7 2 13.81 1.24
    4 -6 -2 60.53 3.26
    4 -6 -2 63.56 3.48
    4 -6 -2 62.03 2.76
    4 -6 -2 64.75 3.5
    4 -6 -2 60.63 3.22
    -4 6 2 60.89 4.35
    -4 6 2 66.55 3.34
    -4 6 2 63.21 3.2
    -4 6 2 63.59 3.35
    -4 6 2 59.23 3.36
    -4 6 2 61.57 3.36
    -4 6 2 61.8 4.26
    -4 6 2 65.73 3.19
    3 -5 -2 1.96 0.49
    3 -5 -2 2.2 0.26
    3 -5 -2 1.65 0.47
    3 -5 -2 1.73 0.23
    3 -5 -2 1.9 0.5
    3 -5 -2 1.42 0.4
    -3 5 2 2.22 0.57
    -3 5 2 1.73 0.46
    -3 5 2 1.65 0.43
    -3 5 2 1.05 0.35
    -3 5 2 2 0.55
    -3 5 2 1.31 0.38
    -3 5 2 0.74 0.33
    -3 5 2 1.54 0.43
    2 -4 -2 428.33 16.49
    2 -4 -2 511.02 16.46
    2 -4 -2 436.95 16.53
    2 -4 -2 491.12 16.34
    -2 4 2 419.78 15.64
    -2 4 2 434.15 15.29
    -2 4 2 456.43 15.75
    -2 4 2 441.08 15.81
    -2 4 2 443.13 15.79
    -2 4 2 436.63 15.33
    1 -3 -2 0.87 0.2
    1 -3 -2 0.57 0.25
    1 -3 -2 0.88 0.31
    1 -3 -2 0.95 0.13
    1 -3 -2 0.62 0.2
    1 -3 -2 1.16 0.28
    1 -3 -2 0.63 0.18
    -1 3 2 0.45 0.21
    -1 3 2 0.89 0.3
    -1 3 2 0.75 0.13
    -1 3 2 1.69 0.48
    -1 3 2 2.66 0.62
    0 -2 -2 49.41 2.3
    0 -2 -2 46.02 2.26
    0 -2 -2 54.28 1.87
    0 -2 -2 52.96 2.13
    0 -2 -2 51.94 2.13
    0 -2 -2 56.19 1.88
    0 2 2 56.98 2.45
    0 2 2 59.71 2.47
    0 2 2 51.37 1.9
    0 2 2 50.78 2.14
    0 2 2 48.01 2.1
    -1 -1 -2 3.97 0.21
    -1 -1 -2 3.76 0.25
    -1 -1 -2 4.13 0.26
    1 1 2 3.74 0.25
    1 1 2 3.72 0.42
    1 1 2 3.71 0.2
    1 1 2 3.66 0.37
    1 1 2 3.56 0.24
    1 1 2 3.7 0.44
    1 1 2 3.93 0.4
    -2 0 -2 135.55 5.21
    -2 0 -2 132.4 5.22
    -2 0 -2 136.82 5.85
    2 0 2 126.23 4.99
    2 0 2 120.47 4.95
    2 0 2 132.84 4.64
    2 0 2 132.84 4.65
    2 0 2 151.2 5.38
    2 0 2 158.42 5.45
    -3 1 -2 0.93 0.26
    -3 1 -2 1.43 0.17
    -3 1 -2 1.17 0.16
    -3 1 -2 0.93 0.12
    -3 1 -2 1.36 0.31
    3 -1 2 1.44 0.39
    3 -1 2 0.98 0.27
    3 -1 2 1.43 0.14
    3 -1 2 0.95 0.25
    3 -1 2 1.51 0.17
    3 -1 2 0.74 0.27
    3 -1 2 1.17 0.16
    -4 2 -2 106.83 4.58
    -4 2 -2 105.04 4.3
    -4 2 -2 104.57 4.51
    -4 2 -2 101.77 4.32
    4 -2 2 108.07 4.2
    4 -2 2 108.31 4.13
    4 -2 2 106.9 4.17
    4 -2 2 109.65 4.15
    4 -2 2 114.05 4.8
    4 -2 2 114.95 4.86
    -5 3 -2 11.36 0.9
    -5 3 -2 13.85 1.28
    -5 3 -2 12.93 0.88
    -5 3 -2 10.88 1.16
    -5 3 -2 11.12 0.87
    -5 3 -2 12.52 0.85
    5 -3 2 10.5 1.14
    5 -3 2 11.15 0.65
    5 -3 2 11.56 0.83
    5 -3 2 13.5 1.25
    5 -3 2 11.42 0.81
    -6 4 -2 46.17 2.48
    -6 4 -2 48.06 2.47
    -6 4 -2 54.72 3.17
    -6 4 -2 48.81 2.26
    -6 4 -2 47.11 2.28
    -6 4 -2 54.21 3.1
    6 -4 2 59.52 2.25
    6 -4 2 51.39 2.45
    6 -4 2 53.51 3.29
    6 -4 2 54.22 3.36
    6 -4 2 51.55 2.42
    -7 5 -2 6.27 0.64
    -7 5 -2 4.24 0.96
    -7 5 -2 7.01 0.84
    -7 5 -2 6.54 0.67
    -7 5 -2 3.67 0.87
    -7 5 -2 6.84 0.79
    7 -5 2 4.98 0.97
    7 -5 2 5.63 1.14
    7 -5 2 5.52 1.15
    7 -5 2 6.35 0.65
    7 -5 2 6.15 0.52
    7 -5 2 6.9 0.69
    7 -5 2 5.47 1.06
    -8 6 -2 63.31 2.97
    -8 6 -2 71.12 3.55
    -8 6 -2 65.68 2.79
    -8 6 -2 66.32 4.11
    -8 6 -2 62.93 4.09
    -8 6 -2 67.35 3.54
    -8 6 -2 67.75 3.06
    8 -6 2 69.73 3.18
    8 -6 2 67.94 4.21
    8 -6 2 68.09 2.93
    8 -6 2 72.63 4.32
    8 -6 2 78.19 4.48
    8 -6 2 71.86 4.26
    8 -6 2 70.68 3.24
    -9 7 -2 194.99 9.23
    -9 7 -2 200.55 8.43
    -9 7 -2 206.29 8.41
    -9 7 -2 206.15 7.61
    -9 7 -2 186.3 7.34
    -9 7 -2 199.3 9.37
    -9 7 -2 209.27 7.68
    9 -7 2 202.68 9.55
    9 -7 2 207.5 9.62
    9 -7 2 214.57 9.64
    9 -7 2 226.33 9.88
    9 -7 2 208.26 7.74
    -10 8 -2 1.7 0.74
    -10 8 -2 2.15 0.65
    -10 8 -2 3.07 0.82
    -10 8 -2 2.17 0.77
    10 -8 2 4.05 1.26
    10 -8 2 3.45 1.04
    10 -8 2 3.35 0.56
    10 -8 2 5.23 1.42
    10 -8 2 2.54 1.1
    -11 9 -2 38.32 3.58
    -11 9 -2 40.61 3.71
    -11 9 -2 45.73 3.14
    -11 9 -2 46.43 3.24
    11 -9 2 46.5 4.02
    11 -9 2 45.59 2.34
    11 -9 2 48.26 5.17
    11 -9 2 44.9 2.32
    11 -9 2 44.5 4.85
    11 -9 2 41.09 3.82
    -12 10 -2 0.59 0.48
    -12 10 -2 0.66 0.51
    12 -10 2 0.89 0.58
    12 -10 2 0.27 0.23
    12 -10 2 0.37 0.26
    12 -10 2 0.01 0.56
    12 -10 2 0.74 0.7
    12 -10 2 0.8 0.73
    12 -10 2 1.05 0.66
    12 -10 2 0.48 0.51
    -13 11 -2 6.81 1.52
    -13 11 -2 9.01 1.85
    13 -11 2 5.54 0.71
    13 -11 2 5.96 1.73
    13 -11 2 3.97 1.36
    13 -11 2 3.19 1.16
    13 -11 2 4.09 1.45
    13 -11 2 6.19 0.75
    -14 12 -2 4.95 1.41
    -14 12 -2 4.88 1.5
    14 -12 2 2.72 1.31
    14 -12 2 1.75 1.26
    14 -12 2 2.39 0.53
    14 -12 2 4.33 1.48
    14 -12 2 3.65 1.49
    12 -16 -2 0.3 0.37
    12 -16 -2 -0.27 0.75
    12 -16 -2 -0.02 0.24
    12 -16 -2 1.03 0.87
    -12 16 2 1.19 0.7
    -12 16 2 0.25 0.59
    11 -15 -2 14.55 2.75
    11 -15 -2 12.78 1.24
    11 -15 -2 12.17 1.23
    11 -15 -2 13.77 2.71
    -11 15 2 12.64 1.44
    -11 15 2 10.66 1.39
    10 -14 -2 1.94 0.48
    10 -14 -2 2.72 0.98
    10 -14 -2 1.94 0.5
    10 -14 -2 2.81 1.05
    -10 14 2 1.27 0.64
    -10 14 2 3.15 1.17
    -10 14 2 0.43 0.51
    -10 14 2 0.87 0.94
    9 -13 -2 43.22 2.4
    9 -13 -2 45.87 5.01
    9 -13 -2 41.64 4.84
    9 -13 -2 45.91 3.9
    9 -13 -2 46.31 3.93
    9 -13 -2 45.03 2.44
    -9 13 2 35.1 4.11
    -9 13 2 49.94 3.04
    -9 13 2 41.32 3.57
    -9 13 2 42.62 3.69
    -9 13 2 52.31 3.17
    -9 13 2 32.39 4
    8 -12 -2 20.29 2.23
    8 -12 -2 19.45 2.39
    8 -12 -2 18.46 1.34
    8 -12 -2 16.76 2.12
    8 -12 -2 18.59 2.33
    8 -12 -2 19.92 1.37
    -8 12 2 23.52 4.09
    -8 12 2 22.23 1.92
    -8 12 2 19.24 1.82
    -8 12 2 21.41 3.88
    7 -11 -2 12.42 1.76
    7 -11 -2 16.82 1.9
    7 -11 -2 17.28 1.96
    7 -11 -2 14.98 1.11
    7 -11 -2 13.23 1.87
    7 -11 -2 15.5 1.12
    -7 11 2 13.03 1.83
    -7 11 2 15.05 1.5
    -7 11 2 15.55 1.56
    -7 11 2 17.21 2.01
    -7 11 2 14.63 1.85
    -7 11 2 14.56 1.89
    -7 11 2 16.06 1.91
    -7 11 2 14.54 1.83
    6 -10 -2 22.94 1.4
    6 -10 -2 25.3 2.27
    6 -10 -2 22.46 2.26
    6 -10 -2 25.58 2.24
    6 -10 -2 26.75 1.48
    6 -10 -2 23.22 2.29
    -6 10 2 25.31 1.97
    -6 10 2 26.43 2.43
    -6 10 2 25.9 2.34
    -6 10 2 25.74 1.95
    -6 10 2 22.35 2.2
    -6 10 2 23.89 2.21
    -6 10 2 23.68 2.21
    -6 10 2 20.67 2.17
    5 -9 -2 627.4 24.26
    5 -9 -2 626.04 24.2
    5 -9 -2 665.69 23.41
    5 -9 -2 653.01 23.47
    -5 9 2 648.78 23.36
    -5 9 2 595.52 23.39
    -5 9 2 628.75 23.5
    -5 9 2 648.6 22.83
    -5 9 2 634.13 23.22
    -5 9 2 626.15 23.53
    -5 9 2 675.48 22.8
    -5 9 2 644.56 23.45
    4 -8 -2 217.23 8.71
    4 -8 -2 206.56 7.54
    4 -8 -2 212.29 8.58
    4 -8 -2 204.97 8.84
    4 -8 -2 203.37 8.81
    4 -8 -2 214.26 7.56
    -4 8 2 211.14 8.88
    -4 8 2 224.01 9.02
    -4 8 2 201.35 8.57
    -4 8 2 209.65 8.78
    -4 8 2 206.05 8.39
    -4 8 2 209.2 8.33
    -4 8 2 209.37 8.56
    -4 8 2 198.8 8.75
    3 -7 -2 9.72 1.02
    3 -7 -2 10.29 1.08
    3 -7 -2 9.81 1.16
    3 -7 -2 10.75 0.74
    3 -7 -2 10.72 1.21
    -3 7 2 8.43 1.04
    -3 7 2 9.46 1.15
    -3 7 2 9.07 1.09
    -3 7 2 11.9 1.15
    -3 7 2 8.04 1.09
    -3 7 2 8.94 1.01
    2 -6 -2 63.57 2.62
    2 -6 -2 64.92 3.14
    2 -6 -2 74.67 3.78
    2 -6 -2 64.31 3.17
    2 -6 -2 67.83 3.45
    2 -6 -2 65.93 3.43
    2 -6 -2 77.85 3.84
    -2 6 2 69.39 3.49
    -2 6 2 64.01 3.43
    -2 6 2 70.3 3.26
    -2 6 2 67.75 3.45
    -2 6 2 68.52 3.52
    -2 6 2 68.45 3.2
    1 -5 -2 442.77 16.87
    1 -5 -2 502.41 17.25
    1 -5 -2 508.33 17.29
    -1 5 2 494.34 17.69
    -1 5 2 504.6 17.66
    -1 5 2 471.37 17.57
    -1 5 2 516.54 17.74
    0 -4 -2 265.55 9.35
    0 -4 -2 254.54 8.83
    0 -4 -2 265.43 9.39
    0 -4 -2 237.97 9.13
    0 -4 -2 248.71 9.35
    0 -4 -2 250.37 9.33
    0 -4 -2 249.26 8.84
    0 4 2 239.76 9.14
    0 4 2 263.7 9.44
    0 4 2 264.3 9.47
    0 4 2 271.72 9.5
    0 4 2 242.86 9.31
    0 4 2 242.34 9.12
    -1 -3 -2 30.21 1.56
    -1 -3 -2 30.43 1.68
    -1 -3 -2 27.54 1.49
    -1 -3 -2 28.4 1.53
    -1 -3 -2 27.88 1.49
    1 3 2 29.12 1.54
    1 3 2 32.54 1.78
    1 3 2 28.25 1.49
    1 3 2 28.61 1.63
    1 3 2 28.42 1.52
    1 3 2 30.69 1.54
    -2 -2 -2 68.7 2.57
    -2 -2 -2 60.99 2.58
    -2 -2 -2 76.99 3.13
    -2 -2 -2 64.52 2.59
    -2 -2 -2 68.18 2.59
    2 2 2 79.49 3.18
    2 2 2 64.97 2.57
    2 2 2 66.12 2.6
    2 2 2 67.22 2.62
    2 2 2 73.51 3.09
    2 2 2 64.82 2.42
    2 2 2 63.65 2.55
    -3 -1 -2 1.2 0.14
    -3 -1 -2 1 0.28
    -3 -1 -2 0.96 0.27
    3 1 2 1.12 0.31
    3 1 2 1.91 0.4
    3 1 2 1.29 0.14
    3 1 2 0.93 0.25
    3 1 2 1.22 0.27
    -4 0 -2 1.97 0.43
    -4 0 -2 1.59 0.36
    -4 0 -2 1.88 0.38
    -4 0 -2 2.18 0.44
    4 0 2 3.07 0.26
    4 0 2 2.35 0.47
    4 0 2 3.53 0.48
    4 0 2 2.74 0.54
    4 0 2 3.38 0.46
    4 0 2 2.91 0.54
    4 0 2 2.51 0.5
    -5 1 -2 20.56 1.51
    -5 1 -2 19.1 0.98
    -5 1 -2 20.39 0.99
    -5 1 -2 22.6 1.59
    5 -1 2 22.09 1.43
    5 -1 2 21.03 1
    5 -1 2 18.69 1.46
    5 -1 2 20.01 1.53
    5 -1 2 27.27 2
    5 -1 2 21.98 1.39
    5 -1 2 26.63 1.95
    -6 2 -2 2.45 0.51
    -6 2 -2 2.59 0.38
    -6 2 -2 2.52 0.42
    -6 2 -2 2.98 0.54
    -6 2 -2 4.27 0.88
    -6 2 -2 4.1 0.83
    6 -2 2 3.39 0.33
    6 -2 2 3.72 0.65
    6 -2 2 3.09 0.74
    6 -2 2 3.76 0.67
    6 -2 2 2.9 0.68
    -7 3 -2 111.12 5.39
    -7 3 -2 115.03 4.75
    -7 3 -2 117.79 5.54
    -7 3 -2 109.5 4.55
    -7 3 -2 114.18 4.62
    -7 3 -2 108.76 4.76
    7 -3 2 110.16 5.46
    7 -3 2 125.82 5.89
    7 -3 2 109.56 4.26
    7 -3 2 110.26 4.82
    7 -3 2 116.75 4.83
    7 -3 2 117.05 5.6
    7 -3 2 116.32 5.46
    -8 4 -2 0.92 0.33
    -8 4 -2 1.2 0.4
    -8 4 -2 1.2 0.39
    8 -4 2 0.47 0.17
    8 -4 2 1.28 0.4
    8 -4 2 0.53 0.32
    8 -4 2 0.93 0.43
    8 -4 2 0.88 0.33
    8 -4 2 0.35 0.32
    8 -4 2 0.72 0.42
    -9 5 -2 119.19 5.11
    -9 5 -2 120.57 5.2
    -9 5 -2 112.84 4.52
    -9 5 -2 122.14 5.27
    -9 5 -2 113.87 5
    -9 5 -2 120.2 6.14
    -9 5 -2 110.38 6.08
    9 -5 2 124.79 6.27
    9 -5 2 118.21 6.24
    9 -5 2 118.21 6.24
    9 -5 2 124.06 6.25
    9 -5 2 121.16 6.29
    9 -5 2 122.71 6.27
    9 -5 2 109.35 4.56
    9 -5 2 117.42 5.11
    9 -5 2 118.88 5.17
    -10 6 -2 51.95 3.76
    -10 6 -2 47.45 2.93
    -10 6 -2 46.64 2.34
    -10 6 -2 51.49 2.82
    -10 6 -2 54.78 3.12
    -10 6 -2 52.15 2.79
    -10 6 -2 57.99 4.05
    10 -6 2 53.37 3.86
    10 -6 2 51.79 2.45
    10 -6 2 55.98 3.94
    10 -6 2 52.6 2.85
    10 -6 2 54.07 3.92
    10 -6 2 49.88 2.85
    10 -6 2 55.13 3.93
    10 -6 2 51.13 3.82
    10 -6 2 56.63 3.88
    -11 7 -2 8.76 1.75
    -11 7 -2 11.83 1.41
    -11 7 -2 12.73 1.41
    -11 7 -2 12.98 0.99
    -11 7 -2 8.58 1.61
    11 -7 2 10.94 1.18
    11 -7 2 15.38 2.04
    11 -7 2 12.07 0.97
    11 -7 2 12.93 1.86
    11 -7 2 13.83 2.01
    11 -7 2 9.4 1.69
    11 -7 2 12.33 1.19
    11 -7 2 14.04 1.92
    11 -7 2 8.8 1.71
    -12 8 -2 1.06 0.35
    -12 8 -2 1.41 0.83
    -12 8 -2 3.32 1.04
    12 -8 2 2.23 0.51
    12 -8 2 0.93 0.69
    12 -8 2 2.43 1.05
    12 -8 2 1.16 0.64
    12 -8 2 1.73 0.88
    12 -8 2 2.61 1.07
    12 -8 2 2.4 1.02
    -13 9 -2 103.91 5.37
    -13 9 -2 91.54 5.28
    13 -9 2 102.5 6.47
    13 -9 2 95.22 6.39
    13 -9 2 100.92 6.56
    13 -9 2 102.01 6.63
    13 -9 2 96.84 4.34
    -14 10 -2 8.31 1.63
    -14 10 -2 9.74 1.81
    14 -10 2 8.23 0.9
    14 -10 2 6.18 1.52
    14 -10 2 4.85 1.43
    14 -10 2 10.42 2.17
    14 -10 2 8.94 2.08
    14 -10 2 9.25 0.98
    -15 11 -2 -0.62 1
    -15 11 -2 -1.29 0.95
    15 -11 2 0.15 0.89
    15 -11 2 0.41 0.77
    15 -11 2 -0.49 0.76
    15 -11 2 0.11 0.25
    15 -11 2 -1.25 0.71
    11 -17 -2 -0.24 0.38
    11 -17 -2 -0.15 0.73
    11 -17 -2 0.31 0.39
    11 -17 -2 -0.99 0.61
    -11 17 2 0.32 0.56
    -11 17 2 1.64 0.62
    10 -16 -2 0.84 0.38
    10 -16 -2 1.62 0.8
    10 -16 -2 0.1 0.31
    10 -16 -2 -0.34 0.47
    -10 16 2 0.41 0.51
    -10 16 2 0.35 0.5
    9 -15 -2 9.52 1.88
    9 -15 -2 9.43 1.01
    9 -15 -2 8.45 0.96
    9 -15 -2 10.32 1.95
    -9 15 2 12.7 2.4
    -9 15 2 9.92 2.07
    -9 15 2 9.71 1.55
    -9 15 2 5.55 1.88
    -9 15 2 7.18 1.98
    -9 15 2 10.18 1.35
    8 -14 -2 1.89 0.48
    8 -14 -2 2.62 0.88
    8 -14 -2 1.87 0.73
    8 -14 -2 1.39 0.43
    8 -14 -2 0.69 0.7
    8 -14 -2 1.32 0.85
    -8 14 2 1.43 0.87
    -8 14 2 1.86 0.71
    -8 14 2 1.38 0.73
    -8 14 2 2.32 0.71
    -8 14 2 1.17 0.74
    -8 14 2 2.99 1.15
    7 -13 -2 3.74 0.66
    7 -13 -2 4.4 1.18
    7 -13 -2 3.81 1.17
    7 -13 -2 2.92 0.58
    7 -13 -2 3.07 1.01
    7 -13 -2 3.45 1
    -7 13 2 4.84 1.25
    -7 13 2 2.69 0.88
    -7 13 2 4.4 1
    -7 13 2 1.94 0.84
    -7 13 2 2.9 1.07
    -7 13 2 4.32 1.04
    -7 13 2 3.56 0.85
    -7 13 2 2.97 1.04
    6 -12 -2 0.38 0.19
    6 -12 -2 -0.09 0.24
    6 -12 -2 0.79 0.55
    6 -12 -2 0.33 0.31
    6 -12 -2 0.13 0.32
    -6 12 2 0.11 0.41
    -6 12 2 0.95 0.54
    -6 12 2 0.65 0.4
    -6 12 2 -0.23 0.28
    -6 12 2 0.5 0.41
    -6 12 2 0.47 0.41
    -6 12 2 -0.05 0.24
    5 -11 -2 36.36 1.9
    5 -11 -2 37.22 2.78
    5 -11 -2 38.6 2.87
    5 -11 -2 36.78 2.94
    5 -11 -2 37.96 1.92
    5 -11 -2 35.73 2.9
    -5 11 2 35.85 2.91
    -5 11 2 34.61 2.86
    -5 11 2 32.21 2.82
    -5 11 2 33.88 2.84
    -5 11 2 35.48 2.73
    -5 11 2 36.08 2.82
    4 -10 -2 21.67 1.23
    4 -10 -2 17.21 1.73
    4 -10 -2 18.77 1.9
    4 -10 -2 17.73 1.16
    4 -10 -2 21.33 2.02
    4 -10 -2 22.15 2.13
    4 -10 -2 17.76 1.71
    4 -10 -2 22.99 2.09
    -4 10 2 22.82 1.97
    -4 10 2 19.54 1.86
    -4 10 2 20.52 2.03
    -4 10 2 16.8 1.81
    -4 10 2 19.17 1.96
    -4 10 2 21.09 2.02
    3 -9 -2 3.75 0.85
    3 -9 -2 4.03 0.44
    3 -9 -2 5.03 1.28
    3 -9 -2 3.37 0.4
    3 -9 -2 4.99 1.22
    3 -9 -2 3.84 0.85
    3 -9 -2 2.78 0.76
    3 -9 -2 3.06 0.8
    -3 9 2 3.84 0.91
    -3 9 2 2.27 0.61
    -3 9 2 2.74 0.68
    -3 9 2 3.56 0.86
    -3 9 2 4.66 1.02
    -3 9 2 2.03 0.63
    2 -8 -2 49.01 3
    2 -8 -2 52.94 2.98
    2 -8 -2 53.71 2.89
    2 -8 -2 52.91 3.17
    2 -8 -2 53.51 2.85
    2 -8 -2 48.28 2.38
    2 -8 -2 53.74 3.21
    2 -8 -2 49.45 3.02
    2 -8 -2 55.83 3
    -2 8 2 49.49 2.79
    -2 8 2 50.3 2.85
    -2 8 2 53.04 4.59
    -2 8 2 49.91 3.07
    -2 8 2 51.38 4.49
    -2 8 2 55.13 2.22
    -2 8 2 49.12 3.08
    1 -7 -2 462.8 15.48
    1 -7 -2 398.7 14.77
    1 -7 -2 399.62 14.76
    1 -7 -2 381.86 14.31
    1 -7 -2 387.44 14.37
    1 -7 -2 357.78 14.47
    1 -7 -2 427.61 15.14
    -1 7 2 380.14 14.04
    -1 7 2 367.01 14.02
    -1 7 2 368.16 13.92
    -1 7 2 390.35 14.12
    0 -6 -2 20.65 1.54
    0 -6 -2 20.33 0.97
    0 -6 -2 20.13 1.26
    0 -6 -2 17.65 1.18
    0 -6 -2 19.24 1.42
    0 -6 -2 18.39 1.43
    0 -6 -2 17.68 1.42
    0 -6 -2 20.91 1.44
    0 -6 -2 18.57 1.49
    0 6 2 21.69 1.57
    0 6 2 18.72 1.45
    0 6 2 18.46 0.94
    0 6 2 19.26 1.5
    0 6 2 20.45 1.5
    -1 -5 -2 2.64 0.52
    -1 -5 -2 1.95 0.46
    -1 -5 -2 2 0.49
    -1 -5 -2 2.22 0.46
    -1 -5 -2 2.18 0.23
    -1 -5 -2 1.76 0.42
    -1 -5 -2 2.52 0.55
    1 5 2 2.41 0.5
    1 5 2 2.72 0.53
    1 5 2 2.32 0.48
    1 5 2 2.54 0.25
    1 5 2 1.66 0.39
    1 5 2 2.21 0.48
    1 5 2 1.49 0.37
    -2 -4 -2 43.76 2.13
    -2 -4 -2 47.46 2.34
    -2 -4 -2 44.81 1.74
    -2 -4 -2 41.67 2.13
    -2 -4 -2 44.62 2.28
    2 4 2 46.47 2.43
    2 4 2 47.72 2.3
    2 4 2 48.61 2.28
    2 4 2 52.01 2.62
    2 4 2 49.35 1.87
    2 4 2 44.79 2.39
    -3 -3 -2 175.11 6.55
    -3 -3 -2 178.23 6.51
    -3 -3 -2 175.95 6.58
    -3 -3 -2 174.64 6.52
    -3 -3 -2 202.12 7.16
    -3 -3 -2 180.82 7.04
    3 3 2 174.82 6.74
    3 3 2 219.76 7.62
    3 3 2 172.44 6.7
    -4 -2 -2 102.31 4.21
    -4 -2 -2 104.66 3.75
    -4 -2 -2 104.27 3.77
    -4 -2 -2 114.09 4.7
    -4 -2 -2 95.07 4.19
    4 2 2 111.28 3.99
    4 2 2 110.36 4.73
    4 2 2 108.92 4
    4 2 2 107.65 3.95
    4 2 2 97.44 4.34
    4 2 2 125.86 5.11
    4 2 2 107.15 4.44
    4 2 2 126.46 5.15
    4 2 2 107.99 4.76
    -5 -1 -2 21.99 0.93
    -5 -1 -2 21.97 1.67
    -5 -1 -2 21.27 1.51
    -5 -1 -2 23.13 1.78
    -5 -1 -2 21.12 1.47
    -5 -1 -2 21.63 0.91
    5 1 2 20.46 1.53
    5 1 2 20.14 1.56
    5 1 2 21.73 1.5
    5 1 2 22.46 1.03
    5 1 2 23.99 1.59
    5 1 2 21.64 1.47
    5 1 2 23.2 1.71
    -6 0 -2 10.11 0.58
    -6 0 -2 10.39 0.58
    -6 0 -2 6.62 0.93
    -6 0 -2 9.46 1.04
    -6 0 -2 9.95 1.11
    -6 0 -2 9.35 1.05
    6 0 2 10.06 1.03
    6 0 2 10.15 1.06
    6 0 2 10.39 1.15
    6 0 2 10.57 1.03
    6 0 2 10.24 1.12
    6 0 2 10.47 0.64
    6 0 2 9.95 1.07
    -7 1 -2 184.08 7.56
    -7 1 -2 196.5 6.79
    -7 1 -2 187.1 7.92
    -7 1 -2 200.98 6.82
    -7 1 -2 178.59 7.77
    -7 1 -2 177.11 7.44
    7 -1 2 193.64 7.9
    7 -1 2 205.68 8.35
    7 -1 2 177.32 7.48
    7 -1 2 180.91 7.58
    7 -1 2 200.99 8.2
    7 -1 2 182.66 6.73
    -8 2 -2 119.96 4.64
    -8 2 -2 130.32 4.95
    -8 2 -2 124.07 5.5
    -8 2 -2 125.38 6.04
    -8 2 -2 120.2 4.86
    -8 2 -2 118.87 5.87
    -8 2 -2 132.3 5.52
    8 -2 2 128.9 4.91
    8 -2 2 139.35 6.45
    8 -2 2 128.42 5.67
    8 -2 2 134.05 6.22
    8 -2 2 123.73 5.69
    8 -2 2 139.41 6.36
    8 -2 2 134.29 6.32
    -9 3 -2 0.32 0.23
    -9 3 -2 0.01 0.12
    -9 3 -2 0.28 0.14
    -9 3 -2 0.13 0.34
    -9 3 -2 0.56 0.26
    -9 3 -2 0.46 0.39
    -9 3 -2 0.43 0.23
    9 -3 2 0.49 0.39
    9 -3 2 0.86 0.41
    9 -3 2 0.3 0.26
    9 -3 2 0.87 0.39
    9 -3 2 0.43 0.17
    9 -3 2 0.34 0.27
    9 -3 2 0.74 0.48
    -10 4 -2 54.85 3.77
    -10 4 -2 53.96 2.44
    -10 4 -2 52.52 3.08
    -10 4 -2 53.18 2.86
    -10 4 -2 54.76 3.07
    -10 4 -2 53.44 2.84
    -10 4 -2 54.16 3.82
    10 -4 2 63.36 4.02
    10 -4 2 53.78 3.89
    10 -4 2 57.2 3.26
    10 -4 2 56.02 3.88
    10 -4 2 57.4 4.03
    10 -4 2 58.69 3.95
    10 -4 2 53.48 3.75
    10 -4 2 53.94 2.53
    10 -4 2 59.53 3.24
    -11 5 -2 197.09 7.1
    -11 5 -2 183.96 7.72
    -11 5 -2 181.7 7.65
    11 -5 2 173.69 8.49
    11 -5 2 190.2 8.8
    11 -5 2 185.51 6.68
    11 -5 2 150.56 8.28
    11 -5 2 181.86 7.47
    11 -5 2 184.83 7.58
    11 -5 2 148.03 11.07
    11 -5 2 191.49 8.74
    11 -5 2 145.34 11.05
    -12 6 -2 0.28 0.13
    -12 6 -2 0.89 1.04
    -12 6 -2 0.01 0.36
    -12 6 -2 1.13 1.24
    -12 6 -2 -0.11 0.33
    12 -6 2 0.03 0.14
    12 -6 2 0.22 1.08
    12 -6 2 0.53 0.48
    12 -6 2 0.32 0.37
    12 -6 2 0.67 0.52
    12 -6 2 0.11 0.42
    12 -6 2 0.44 0.49
    12 -6 2 -0.21 0.24
    -13 7 -2 0.16 0.47
    -13 7 -2 0.4 0.23
    -13 7 -2 0.57 0.79
    -13 7 -2 0.73 0.44
    -13 7 -2 0.59 0.7
    13 -7 2 0.08 0.37
    13 -7 2 0.72 0.26
    13 -7 2 0.09 0.53
    13 -7 2 0.38 0.41
    13 -7 2 1.33 0.58
    13 -7 2 -0.08 0.81
    13 -7 2 0.7 0.45
    13 -7 2 -0.61 0.41
    -14 8 -2 17.58 1.36
    -14 8 -2 17.39 1.8
    -14 8 -2 14.92 1.77
    14 -8 2 17.13 2.42
    14 -8 2 13.02 1.17
    14 -8 2 21.23 2.62
    14 -8 2 17.79 2.51
    14 -8 2 11.73 2.23
    -15 9 -2 10.32 1.67
    -15 9 -2 8.27 1.47
    15 -9 2 8.36 1.92
    15 -9 2 6.46 1.8
    15 -9 2 10.03 2.15
    15 -9 2 10.73 2.35
    15 -9 2 7.49 0.95
    -16 10 -2 2.36 1.27
    -16 10 -2 4.07 1.6
    16 -10 2 3.68 1.6
    16 -10 2 3.04 1.6
    16 -10 2 3.12 1.52
    16 -10 2 3.43 1.01
    16 -10 2 6.21 1.9
    10 -18 -2 2.99 0.71
    10 -18 -2 3.04 0.72
    10 -18 -2 4.57 1.59
    10 -18 -2 3.82 1.44
    -10 18 2 4.76 1.09
    -10 18 2 5.21 1.03
    9 -17 -2 9.75 1.06
    9 -17 -2 9.48 2.16
    9 -17 -2 8.65 1.01
    9 -17 -2 8.66 2.12
    -9 17 2 8.95 1.48
    -9 17 2 8.27 1.21
    8 -16 -2 25.82 1.76
    8 -16 -2 24.15 1.72
    8 -16 -2 26.23 2.87
    8 -16 -2 21.68 2.7
    -8 16 2 21.73 2.03
    -8 16 2 23.42 2.05
    7 -15 -2 0.56 0.27
    7 -15 -2 0.69 0.59
    7 -15 -2 1.06 0.56
    7 -15 -2 2.38 1.08
    7 -15 -2 0.43 0.25
    7 -15 -2 0.39 0.71
    -7 15 2 -0.5 0.61
    -7 15 2 1.06 0.96
    -7 15 2 1.46 0.82
    -7 15 2 0.68 0.46
    -7 15 2 -0.33 0.65
    -7 15 2 0.56 0.36
    6 -14 -2 4.78 1.42
    6 -14 -2 3.79 0.66
    6 -14 -2 5.35 1.46
    6 -14 -2 3.63 1.01
    6 -14 -2 2.44 0.86
    6 -14 -2 3.1 0.59
    -6 14 2 3.6 1.16
    -6 14 2 3.57 0.96
    -6 14 2 4.02 0.99
    -6 14 2 2.7 0.93
    -6 14 2 2.24 0.91
    -6 14 2 2.6 1.03
    5 -13 -2 39.02 3.11
    5 -13 -2 36.49 2.96
    5 -13 -2 44.27 3.41
    5 -13 -2 43.25 2.17
    5 -13 -2 40.53 3.29
    5 -13 -2 39.5 2.11
    -5 13 2 42.17 3.4
    -5 13 2 43.49 2.95
    -5 13 2 44.88 2.93
    -5 13 2 42.34 3.39
    -5 13 2 42.53 3.41
    -5 13 2 39.87 3.37
    4 -12 -2 8.03 1.51
    4 -12 -2 6.51 1.41
    4 -12 -2 5.57 1.26
    4 -12 -2 7.52 0.7
    4 -12 -2 7.99 1.57
    4 -12 -2 6.17 1.2
    4 -12 -2 5.94 1.18
    4 -12 -2 6.66 0.67
    -4 12 2 5.62 1.32
    -4 12 2 5.93 1.4
    -4 12 2 8.49 1.67
    -4 12 2 8.03 1.6
    3 -11 -2 20.91 2.32
    3 -11 -2 19.62 2.06
    3 -11 -2 21.48 2.1
    3 -11 -2 20.52 2.08
    3 -11 -2 20.48 1.9
    3 -11 -2 18.7 2.22
    3 -11 -2 24.66 1.34
    3 -11 -2 21.92 1.94
    3 -11 -2 22.58 2.24
    -3 11 2 23.85 2.18
    -3 11 2 20.08 2.06
    -3 11 2 21.45 2.05
    -3 11 2 22.84 2.1
    2 -10 -2 2.96 0.38
    2 -10 -2 2.89 0.75
    2 -10 -2 2.72 0.76
    2 -10 -2 2.44 0.76
    2 -10 -2 3.28 0.9
    2 -10 -2 7.07 1.27
    2 -10 -2 1.9 0.63
    2 -10 -2 2.18 0.73
    -2 10 2 4.34 1.05
    -2 10 2 3.14 0.92
    -2 10 2 2.02 0.66
    -2 10 2 3.15 0.79
    -2 10 2 2.97 0.38
    1 -9 -2 89.02 4.84
    1 -9 -2 80.05 4.13
    1 -9 -2 79.67 3.94
    1 -9 -2 87.35 4.65
    1 -9 -2 80.23 4.16
    1 -9 -2 77.99 3.87
    1 -9 -2 81.01 4.2
    1 -9 -2 78.52 4.16
    1 -9 -2 76.86 3.18
    -1 9 2 79.38 3.09
    -1 9 2 81.28 4.15
    -1 9 2 70.02 4.07
    -1 9 2 82.11 4.14
    -1 9 2 69.83 4.02
    0 -8 -2 108.5 6.51
    0 -8 -2 119.37 4.98
    0 -8 -2 117.03 4.91
    0 -8 -2 106.48 5.14
    0 -8 -2 115.32 4.29
    0 -8 -2 116.97 6.71
    0 -8 -2 114.32 5.25
    0 -8 -2 110.87 5.15
    0 -8 -2 124.56 5.35
    0 8 2 106.32 5.18
    0 8 2 107.39 5.24
    0 8 2 122.82 5.35
    0 8 2 114.13 5.18
    0 8 2 114.26 4.23
    -1 -7 -2 67.11 3.39
    -1 -7 -2 61.11 2.43
    -1 -7 -2 60.16 3.28
    -1 -7 -2 62.01 3.21
    -1 -7 -2 57.88 3.15
    -1 -7 -2 61.7 3.22
    -1 -7 -2 57.61 3.12
    1 7 2 65.68 3.43
    1 7 2 65.31 3.38
    1 7 2 64.02 3.33
    1 7 2 65.83 3.39
    1 7 2 67.54 3.36
    1 7 2 61.37 3.27
    1 7 2 59.17 2.5
    -2 -6 -2 7.59 0.86
    -2 -6 -2 7.06 0.82
    -2 -6 -2 6.49 0.82
    -2 -6 -2 5.3 0.71
    -2 -6 -2 6 0.45
    -2 -6 -2 6.12 0.79
    -2 -6 -2 5.76 0.75
    2 6 2 6.37 0.81
    2 6 2 7.29 0.49
    2 6 2 5.97 0.79
    2 6 2 5.6 0.76
    2 6 2 5.77 0.74
    2 6 2 7.02 0.8
    2 6 2 6.08 0.81
    -3 -5 -2 33.47 1.92
    -3 -5 -2 40.51 2.24
    -3 -5 -2 33.9 1.96
    -3 -5 -2 35.63 2.17
    -3 -5 -2 36.7 1.53
    3 5 2 40.23 2.12
    3 5 2 39.57 1.67
    3 5 2 39.45 2.4
    3 5 2 38.99 2.37
    3 5 2 36.93 2.31
    3 5 2 44.64 2.23
    3 5 2 41.3 2.42
    -4 -4 -2 82.41 3.93
    -4 -4 -2 78.86 3.3
    -4 -4 -2 81.34 3.35
    -4 -4 -2 77.32 2.95
    -4 -4 -2 80.92 3.93
    -4 -4 -2 74.8 3.39
    -4 -4 -2 75.85 3.36
    4 4 2 71.18 3.24
    4 4 2 92.19 4.15
    4 4 2 92.96 4.22
    4 4 2 76.45 3.87
    4 4 2 75.04 2.94
    4 4 2 73.06 3.77
    4 4 2 76.8 3.31
    -5 -3 -2 11.79 0.7
    -5 -3 -2 10.48 1
    -5 -3 -2 13.35 0.84
    -5 -3 -2 12.53 1.06
    -5 -3 -2 13.37 1.26
    -5 -3 -2 10.58 1.12
    -5 -3 -2 13.31 0.82
    5 3 2 12.99 0.85
    5 3 2 16.08 1.54
    5 3 2 14.49 1.31
    5 3 2 12.99 0.84
    5 3 2 12.12 0.72
    5 3 2 12.41 1.25
    5 3 2 13.21 1.08
    5 3 2 11.48 1
    5 3 2 15.46 1.54
    -6 -2 -2 2.48 0.68
    -6 -2 -2 1.97 0.49
    -6 -2 -2 3.05 0.32
    -6 -2 -2 2.73 0.31
    -6 -2 -2 3.55 0.34
    -6 -2 -2 2.39 0.55
    -6 -2 -2 3.58 0.79
    6 2 2 3.35 0.35
    6 2 2 5.25 0.96
    6 2 2 4.69 0.85
    6 2 2 4.49 0.93
    6 2 2 4.67 0.83
    -7 -1 -2 187.99 6.51
    -7 -1 -2 186.28 6.48
    -7 -1 -2 184.49 7.59
    -7 -1 -2 182.5 7.82
    -7 -1 -2 166.52 7.52
    -7 -1 -2 179.65 7.75
    -7 -1 -2 190.11 6.56
    7 1 2 170.85 9.58
    7 1 2 191.28 6.68
    7 1 2 180.04 7.67
    7 1 2 201.14 7.91
    7 1 2 168.89 9.73
    7 1 2 199.35 8.01
    7 1 2 187.49 7.9
    -8 0 -2 454.24 15.59
    -8 0 -2 462.32 17.09
    -8 0 -2 454.72 16.96
    -8 0 -2 462.65 15.59
    -8 0 -2 439.01 15.56
    8 0 2 489.2 17.32
    8 0 2 451.56 16.93
    8 0 2 445.6 16.76
    8 0 2 467.02 17.08
    8 0 2 424.45 16.78
    8 0 2 459.66 17.16
    -9 1 -2 140.52 5.26
    -9 1 -2 138.14 5.28
    -9 1 -2 132.53 5.13
    9 -1 2 148.32 6.4
    9 -1 2 136.64 5.2
    9 -1 2 131.76 6.58
    9 -1 2 144.87 6.59
    9 -1 2 134.51 6.55
    9 -1 2 140.44 6.24
    9 -1 2 131.55 6.52
    -10 2 -2 0.2 0.37
    -10 2 -2 0.85 0.26
    -10 2 -2 -0.39 0.23
    -10 2 -2 0.14 0.18
    -10 2 -2 -0.03 0.17
    10 -2 2 0.35 0.32
    10 -2 2 0.18 0.35
    10 -2 2 0.05 0.25
    10 -2 2 -0.08 0.27
    10 -2 2 0.01 0.29
    10 -2 2 0.11 0.27
    10 -2 2 1 0.27
    -11 3 -2 12.63 1.12
    -11 3 -2 12 1.75
    -11 3 -2 11.86 1.96
    -11 3 -2 15.49 1.03
    -11 3 -2 12.96 1.16
    11 -3 2 14.64 1.85
    11 -3 2 11.49 1.44
    11 -3 2 14.28 1.01
    11 -3 2 11.76 1.42
    11 -3 2 15.21 1.86
    11 -3 2 16.74 2
    11 -3 2 12.48 1.67
    -12 4 -2 69.47 3.42
    -12 4 -2 64.85 4.62
    -12 4 -2 59.97 2.89
    -12 4 -2 63.01 4.48
    -12 4 -2 63.35 3.28
    12 -4 2 68.47 3.05
    12 -4 2 61.57 4.58
    12 -4 2 69 4.56
    12 -4 2 69.45 4
    12 -4 2 65.37 4.46
    12 -4 2 66.47 4.69
    12 -4 2 64.09 4.53
    12 -4 2 71.97 3.97
    12 -4 2 57.98 4.36
    -13 5 -2 8.18 1.07
    -13 5 -2 9.14 1.06
    -13 5 -2 6.68 1.48
    -13 5 -2 8.14 1.83
    -13 5 -2 9.08 0.87
    13 -5 2 9.02 1.88
    13 -5 2 8.06 0.8
    13 -5 2 4.16 1.63
    13 -5 2 10.09 1.29
    13 -5 2 4.94 1.32
    13 -5 2 5.63 1.48
    13 -5 2 4.91 1.71
    13 -5 2 9.38 1.35
    13 -5 2 8.36 1.71
    -14 6 -2 0.84 0.31
    -14 6 -2 0.9 0.43
    -14 6 -2 0.15 0.49
    14 -6 2 0.83 0.51
    14 -6 2 0.02 0.71
    14 -6 2 0.75 0.27
    14 -6 2 1.66 0.62
    14 -6 2 0.92 0.64
    -15 7 -2 6.39 0.82
    -15 7 -2 7.66 1.71
    -15 7 -2 7.31 1.64
    15 -7 2 9.31 2.29
    15 -7 2 5.51 1.26
    15 -7 2 6.58 1.81
    15 -7 2 9.01 0.9
    15 -7 2 8.27 1.94
    15 -7 2 6.46 1.45
    15 -7 2 7.72 1.87
    -16 8 -2 7.74 1.56
    -16 8 -2 12.09 1.82
    -16 8 -2 9.08 1.02
    16 -8 2 8.26 2.32
    16 -8 2 7.46 2
    16 -8 2 9.97 1.06
    16 -8 2 11.2 2.3
    16 -8 2 8.56 2.26
    9 -19 -2 20.46 3.36
    9 -19 -2 18.57 1.63
    9 -19 -2 18.28 1.64
    9 -19 -2 20.89 2.85
    -9 19 2 20.5 1.91
    -9 19 2 18.7 1.89
    8 -18 -2 6.59 1.84
    8 -18 -2 6.42 1.73
    8 -18 -2 5.35 0.9
    8 -18 -2 4.94 0.89
    -8 18 2 6.51 1.19
    -8 18 2 6.06 1.23
    7 -17 -2 7.06 1.53
    7 -17 -2 6.92 1.46
    7 -17 -2 7.36 0.91
    7 -17 -2 8.68 0.95
    -7 17 2 7.48 1.41
    -7 17 2 9.82 1.67
    -7 17 2 6.23 1.7
    -7 17 2 8.48 1.88
    6 -16 -2 24.75 1.67
    6 -16 -2 27.76 2.76
    6 -16 -2 25.35 2.97
    6 -16 -2 27.07 2.81
    6 -16 -2 26.33 2.79
    6 -16 -2 26.01 2.7
    6 -16 -2 22.9 1.62
    6 -16 -2 19.89 2.71
    -6 16 2 26.59 4.7
    -6 16 2 24.34 2.18
    -6 16 2 22.81 2.81
    -6 16 2 21.54 2.1
    -6 16 2 23.91 2.83
    -6 16 2 29.22 4.93
    5 -15 -2 16.29 2.08
    5 -15 -2 18.82 1.35
    5 -15 -2 21.61 2.33
    5 -15 -2 19.75 1.39
    5 -15 -2 14.83 2.08
    5 -15 -2 20.45 2.21
    5 -15 -2 19.3 2.22
    5 -15 -2 18.5 2.23
    -5 15 2 17.79 2.64
    -5 15 2 16.96 1.84
    -5 15 2 16.48 1.77
    -5 15 2 20.28 2.69
    -5 15 2 20.69 2.38
    -5 15 2 21.1 2.42
    4 -14 -2 45.59 3.59
    4 -14 -2 49.71 2.52
    4 -14 -2 53.43 3.64
    4 -14 -2 51.58 3.94
    4 -14 -2 51.4 3.76
    4 -14 -2 51.28 2.53
    4 -14 -2 55.25 3.76
    4 -14 -2 51.59 3.7
    4 -14 -2 51.33 3.91
    4 -14 -2 52.09 3.76
    -4 14 2 54.29 3.84
    -4 14 2 54.16 3.86
    -4 14 2 40.12 3.54
    -4 14 2 47.68 3.75
    3 -13 -2 33.24 1.8
    3 -13 -2 34.47 2.81
    3 -13 -2 30.18 2.86
    3 -13 -2 31.31 2.7
    3 -13 -2 30.21 2.8
    3 -13 -2 33.7 2.71
    3 -13 -2 34.78 2.77
    3 -13 -2 36.76 2.91
    3 -13 -2 31.19 2.59
    -3 13 2 32.56 2.86
    -3 13 2 34.02 2.85
    -3 13 2 35.18 3.03
    -3 13 2 35.92 2.87
    2 -12 -2 38.91 3.22
    2 -12 -2 33.92 2.68
    2 -12 -2 32.59 2.5
    2 -12 -2 39.1 3.24
    2 -12 -2 39.7 3.18
    2 -12 -2 34.65 2.74
    2 -12 -2 46.82 3.79
    2 -12 -2 35.39 1.84
    2 -12 -2 36.23 2.66
    -2 12 2 31.08 2.76
    -2 12 2 39.45 2.84
    -2 12 2 29.95 2.67
    -2 12 2 35.66 1.8
    -2 12 2 34.32 2.69
    1 -11 -2 99.67 5.31
    1 -11 -2 88.34 6.01
    1 -11 -2 89.65 4.89
    1 -11 -2 99.91 4.84
    1 -11 -2 97.08 4.74
    1 -11 -2 89.77 4.9
    1 -11 -2 101.12 5.26
    1 -11 -2 98.81 3.86
    1 -11 -2 100.57 6.33
    -1 11 2 96.42 5.07
    -1 11 2 94.75 3.9
    -1 11 2 106.73 5.39
    -1 11 2 98.64 5.1
    -1 11 2 98.44 5.33
    0 -10 -2 158.1 6.97
    0 -10 -2 150 6.83
    0 -10 -2 139.37 6.71
    0 -10 -2 158.17 6.61
    0 -10 -2 168.28 7.3
    0 -10 -2 153.2 5.69
    0 -10 -2 166.45 7.4
    0 -10 -2 140.51 6.71
    0 -10 -2 151.97 6.5
    0 10 2 144.94 6.72
    0 10 2 151.1 6.64
    0 10 2 146.98 5.43
    0 10 2 147.56 6.59
    0 10 2 136.19 6.68
    -1 -9 -2 27.91 2.18
    -1 -9 -2 26.35 2.03
    -1 -9 -2 27.88 2.2
    -1 -9 -2 27.99 2.11
    -1 -9 -2 25.99 2.01
    -1 -9 -2 29 1.41
    -1 -9 -2 27.35 1.88
    -1 -9 -2 28.4 1.87
    -1 -9 -2 28.63 2.15
    1 9 2 26.25 1.35
    1 9 2 27.48 2.11
    1 9 2 27.08 2.15
    -2 -8 -2 10.7 1.16
    -2 -8 -2 6.73 0.94
    -2 -8 -2 8.85 1.06
    -2 -8 -2 8.16 1.02
    -2 -8 -2 8.05 1.03
    -2 -8 -2 8.9 0.63
    -2 -8 -2 9.86 1.13
    2 8 2 8.84 0.64
    2 8 2 8.87 1.13
    2 8 2 9.29 1.07
    2 8 2 9.96 1.16
    2 8 2 9.4 1.09
    2 8 2 8.89 1.05
    2 8 2 10 1.13
    -3 -7 -2 112.43 4.92
    -3 -7 -2 111.56 5.06
    -3 -7 -2 97.6 4.82
    -3 -7 -2 115.12 4.12
    -3 -7 -2 111.04 5.09
    3 7 2 116.93 5.2
    3 7 2 114.55 5.1
    3 7 2 111.78 4.23
    3 7 2 114.99 5.19
    3 7 2 117.58 5.56
    3 7 2 110.71 5
    3 7 2 112.52 5.49
    -4 -6 -2 63.74 2.46
    -4 -6 -2 55.93 2.94
    -4 -6 -2 64.08 3.37
    -4 -6 -2 60.56 3.04
    -4 -6 -2 58.72 3.24
    4 6 2 65.19 4.53
    4 6 2 62.6 2.5
    4 6 2 63.59 3.12
    4 6 2 58.41 3.33
    4 6 2 62.38 3.47
    4 6 2 65.41 3.59
    4 6 2 57.78 4.1
    4 6 2 64.57 3.09
    4 6 2 58.97 3.38
    -5 -5 -2 105.71 4.52
    -5 -5 -2 101.8 4.92
    -5 -5 -2 101.29 3.93
    -5 -5 -2 103.5 4.37
    -5 -5 -2 99.61 4.85
    -5 -5 -2 114.16 4.5
    -5 -5 -2 111.12 4.62
    5 5 2 117.34 5.23
    5 5 2 98.18 5.03
    5 5 2 104.51 5.16
    5 5 2 126.63 5.39
    5 5 2 95.83 3.94
    5 5 2 105.28 4.42
    5 5 2 106.62 4.46
    -6 -4 -2 49.8 2.75
    -6 -4 -2 47.16 2.95
    -6 -4 -2 53.47 2.77
    -6 -4 -2 47.88 2.3
    -6 -4 -2 48.28 2.94
    -6 -4 -2 50.89 2.37
    -6 -4 -2 50.15 2.1
    6 4 2 54.9 3.12
    6 4 2 52.48 3.2
    6 4 2 53.67 2.48
    6 4 2 49.34 3.04
    6 4 2 51.1 2.42
    6 4 2 49.98 2.15
    6 4 2 52.98 3.14
    -7 -3 -2 109.56 5.19
    -7 -3 -2 105.44 5.3
    -7 -3 -2 116 4.38
    -7 -3 -2 111.36 5.14
    -7 -3 -2 115.22 4.4
    -7 -3 -2 114.35 4.27
    -7 -3 -2 117.91 5.5
    7 3 2 113.65 5.22
    7 3 2 124.43 5.7
    7 3 2 115.32 4.33
    7 3 2 112.46 5.45
    7 3 2 108.15 5.11
    7 3 2 123.94 5.71
    7 3 2 110.41 5.5
    -8 -2 -2 128.15 4.76
    -8 -2 -2 118.33 5.81
    -8 -2 -2 126.46 4.72
    -8 -2 -2 131.63 6.14
    -8 -2 -2 121.59 4.71
    -8 -2 -2 118.35 5.92
    -8 -2 -2 135.63 5.93
    8 2 2 127.98 4.84
    8 2 2 131.34 6.12
    8 2 2 125.13 6.09
    8 2 2 140.91 5.99
    8 2 2 134.17 5.99
    8 2 2 125.66 6
    8 2 2 119.68 6.01
    -9 -1 -2 143.13 6.66
    -9 -1 -2 136.78 6.73
    -9 -1 -2 139.88 5.25
    -9 -1 -2 142.71 5.24
    -9 -1 -2 141.77 5.27
    -9 -1 -2 127.6 6.56
    -9 -1 -2 145.07 6.61
    9 1 2 141.49 5.29
    9 1 2 144.11 6.54
    9 1 2 135.94 6.63
    9 1 2 153.46 6.73
    9 1 2 131.96 6.6
    9 1 2 139.85 6.51
    9 1 2 137.63 6.58
    -10 0 -2 0.13 0.11
    -10 0 -2 0.47 0.19
    -10 0 -2 0.52 0.19
    -10 0 -2 0.24 0.33
    -10 0 -2 0.7 0.22
    -10 0 -2 0.34 0.17
    -10 0 -2 0.17 0.31
    10 0 2 0.4 0.31
    10 0 2 0.1 0.26
    10 0 2 0.5 0.36
    10 0 2 -0.08 0.23
    10 0 2 0.62 0.39
    10 0 2 0.59 0.21
    10 0 2 0.41 0.36
    -11 1 -2 55.34 3.9
    -11 1 -2 53.21 2.49
    -11 1 -2 53.21 2.55
    -11 1 -2 53.98 3.79
    -11 1 -2 55.84 2.6
    11 -1 2 60.52 4.01
    11 -1 2 52.71 2.56
    11 -1 2 63.42 4.08
    11 -1 2 54.48 3.79
    11 -1 2 59.8 3.7
    11 -1 2 54.48 3.79
    11 -1 2 58.23 3.71
    -12 2 -2 30.24 1.7
    -12 2 -2 28.73 2.95
    -12 2 -2 28.37 1.76
    -12 2 -2 32.13 1.85
    -12 2 -2 28.86 2.99
    12 -2 2 32.15 1.77
    12 -2 2 29.99 2.83
    12 -2 2 31.1 2.83
    12 -2 2 32.56 2.96
    12 -2 2 31.9 2.63
    12 -2 2 31.4 2.82
    12 -2 2 30.09 2.49
    -13 3 -2 11.36 1.08
    -13 3 -2 10.29 0.91
    -13 3 -2 4.81 1.84
    -13 3 -2 9.01 0.97
    13 -3 2 11.19 0.95
    13 -3 2 11.63 2.21
    13 -3 2 11.09 1.55
    13 -3 2 8.45 1.93
    13 -3 2 6.73 1.49
    13 -3 2 12.19 1.89
    13 -3 2 12 2.33
    13 -3 2 7.7 1.56
    13 -3 2 10.74 2.03
    -14 4 -2 11.3 1.21
    -14 4 -2 11.47 2.47
    -14 4 -2 12.59 2.59
    -14 4 -2 13.96 1.13
    -14 4 -2 13.21 1.27
    14 -4 2 14.2 1.16
    14 -4 2 16.12 2.27
    14 -4 2 14.11 2.05
    14 -4 2 17.03 2.25
    14 -4 2 15.58 1.86
    14 -4 2 18.78 2.35
    14 -4 2 12.91 1.7
    -15 5 -2 48.97 2.87
    -15 5 -2 47.98 2.9
    -15 5 -2 50.4 2.65
    15 -5 2 50.55 2.75
    15 -5 2 62.76 4.74
    15 -5 2 51.83 4.54
    15 -5 2 55.76 4.52
    15 -5 2 53.16 4.46
    15 -5 2 49.82 3.56
    15 -5 2 52.95 3.75
    -16 6 -2 0.82 0.58
    -16 6 -2 0.64 0.33
    -16 6 -2 0.95 0.62
    16 -6 2 0.23 0.28
    16 -6 2 0.41 0.84
    16 -6 2 0.4 0.64
    16 -6 2 0.76 0.89
    16 -6 2 0.11 0.6
    16 -6 2 1.59 0.93
    16 -6 2 -0.42 0.5
    -17 7 -2 1.94 0.89
    -17 7 -2 -0.25 0.35
    -17 7 -2 0.2 0.73
    17 -7 2 0.11 0.82
    17 -7 2 0.98 1.1
    17 -7 2 1.71 1.25
    17 -7 2 1.62 1.14
    17 -7 2 1.68 1.06
    17 -7 2 0.12 0.85
    8 -20 -2 5.67 1.62
    8 -20 -2 12.32 1.58
    8 -20 -2 10.42 1.24
    8 -20 -2 6.15 1.77
    -8 20 2 12.08 1.67
    -8 20 2 10.75 1.69
    -8 20 2 10 1.67
    -8 20 2 11.64 1.76
    7 -19 -2 2.42 0.65
    7 -19 -2 2.87 1.15
    7 -19 -2 3.46 1.46
    7 -19 -2 3.08 0.72
    -7 19 2 2.76 1.2
    -7 19 2 2.88 1
    -7 19 2 1.28 0.77
    -7 19 2 1.96 1.19
    6 -18 -2 34.48 2.17
    6 -18 -2 35.17 2.19
    6 -18 -2 38.48 3.62
    6 -18 -2 33.39 3.27
    -6 18 2 34.07 2.8
    -6 18 2 36.75 2.87
    -6 18 2 37.79 3.64
    -6 18 2 33.82 3.42
    5 -17 -2 65.37 3.15
    5 -17 -2 53.91 4.36
    5 -17 -2 57.83 4.56
    5 -17 -2 68.74 3.18
    5 -17 -2 58.35 4.49
    5 -17 -2 55.58 4.34
    5 -17 -2 57.19 4.44
    5 -17 -2 58.94 4.34
    -5 17 2 69.25 4.2
    -5 17 2 65.38 4.19
    4 -16 -2 67.42 4.72
    4 -16 -2 65.24 3.29
    4 -16 -2 74.7 6.21
    4 -16 -2 65.86 5.8
    4 -16 -2 68.2 4.99
    4 -16 -2 78.1 5.34
    4 -16 -2 72.72 4.87
    4 -16 -2 68.53 3.39
    4 -16 -2 78.02 4.94
    4 -16 -2 76.94 4.79
    -4 16 2 70.03 5.13
    -4 16 2 74.59 4.9
    -4 16 2 68.68 4.82
    -4 16 2 68.85 4.97
    3 -15 -2 72.9 5.01
    3 -15 -2 70.2 4.66
    3 -15 -2 69.07 4.54
    3 -15 -2 72.37 4.43
    3 -15 -2 67.85 3.17
    3 -15 -2 66.46 4.72
    3 -15 -2 66.33 4.49
    3 -15 -2 65.26 4.46
    3 -15 -2 67.25 4.39
    -3 15 2 75.68 4.72
    -3 15 2 64.42 4.72
    -3 15 2 62.6 4.43
    -3 15 2 74.26 4.88
    2 -14 -2 140.1 7.26
    2 -14 -2 122.88 6.68
    2 -14 -2 134.7 5.35
    2 -14 -2 129.9 7.18
    2 -14 -2 134.83 6.6
    2 -14 -2 130.29 6.82
    2 -14 -2 138.11 6.99
    2 -14 -2 144.66 6.82
    2 -14 -2 138.2 6.9
    -2 14 2 133 7.15
    -2 14 2 135.14 5.42
    -2 14 2 137.42 6.96
    -2 14 2 141.4 7.4
    -2 14 2 140.18 7
    1 -13 -2 159.04 7.38
    1 -13 -2 159.05 7.09
    1 -13 -2 151.78 5.89
    1 -13 -2 151.47 7.35
    1 -13 -2 154.99 7.72
    1 -13 -2 154.27 7.47
    1 -13 -2 152.63 7.1
    1 -13 -2 150.03 7.28
    1 -13 -2 152.02 7.6
    -1 13 2 155.81 7.35
    -1 13 2 150.81 7.28
    -1 13 2 157.88 7.62
    -1 13 2 152.17 7.65
    -1 13 2 148.82 5.85
    0 -12 -2 168.89 6.28
    0 -12 -2 164.64 7.57
    0 -12 -2 162.08 7.7
    0 -12 -2 174.67 7.44
    0 -12 -2 161.21 7.87
    0 -12 -2 172.82 7.35
    0 -12 -2 161.72 7.63
    0 -12 -2 167.65 7.93
    0 -12 -2 169.74 7.62
    0 12 2 164.65 7.63
    0 12 2 166.15 7.95
    0 12 2 167.62 7.87
    0 12 2 166.93 6.29
    0 12 2 174.37 7.69
    -1 -11 -2 72.35 3.98
    -1 -11 -2 76.04 4.26
    -1 -11 -2 79.04 4.15
    -1 -11 -2 76.05 3.22
    -1 -11 -2 83.46 4.55
    -1 -11 -2 77.14 4.39
    -1 -11 -2 80.6 4.49
    -1 -11 -2 88.92 4.71
    -1 -11 -2 75.33 4.24
    1 11 2 78.56 4.28
    1 11 2 76.56 3.23
    1 11 2 82.06 4.35
    -2 -10 -2 159.79 7.31
    -2 -10 -2 153.13 7.15
    -2 -10 -2 155.62 7.17
    -2 -10 -2 169.8 7.47
    -2 -10 -2 168.41 6.08
    -2 -10 -2 176.22 7.48
    -2 -10 -2 168.79 7.35
    2 10 2 165.66 6.2
    2 10 2 166.86 7.45
    2 10 2 183.19 7.5
    2 10 2 158.37 7.47
    2 10 2 181.36 7.48
    2 10 2 160.11 7.47
    2 10 2 167.37 7.57
    -3 -9 -2 106.37 4.03
    -3 -9 -2 102.8 5.13
    -3 -9 -2 101.55 5.07
    -3 -9 -2 104.38 5.06
    -3 -9 -2 104.1 5.12
    3 9 2 103.87 5.02
    3 9 2 102.88 5.15
    3 9 2 112.83 5.34
    3 9 2 102.69 5.05
    3 9 2 101.01 4.98
    3 9 2 96.89 4.91
    -4 -8 -2 79.03 4.05
    -4 -8 -2 80.58 3.19
    -4 -8 -2 83.93 4.31
    -4 -8 -2 76.22 3.96
    -4 -8 -2 78.87 4.17
    4 8 2 83.92 4.41
    4 8 2 71.5 4.03
    4 8 2 79.16 4.14
    4 8 2 79.6 4.06
    4 8 2 90.55 4.56
    4 8 2 81.91 4.03
    4 8 2 75.2 4.33
    4 8 2 78.69 3.17
    -5 -7 -2 0.48 0.3
    -5 -7 -2 0.51 0.28
    -5 -7 -2 0.96 0.35
    -5 -7 -2 0.76 0.32
    -5 -7 -2 0.52 0.17
    -5 -7 -2 0.22 0.25
    -5 -7 -2 0.08 0.24
    5 7 2 0.74 0.3
    5 7 2 0.22 0.18
    5 7 2 1.04 0.47
    5 7 2 0.91 0.23
    5 7 2 0.21 0.21
    5 7 2 0.81 0.43
    5 7 2 0.69 0.43
    5 7 2 0.36 0.24
    -6 -6 -2 22.07 1.64
    -6 -6 -2 22.65 1.55
    -6 -6 -2 21.09 1.17
    -6 -6 -2 21.44 1.84
    -6 -6 -2 23.47 1.6
    -6 -6 -2 22.71 1.69
    -6 -6 -2 20.36 1.83
    6 6 2 26.1 2.15
    6 6 2 22.78 1.6
    6 6 2 23.51 2.1
    6 6 2 25.11 2.12
    6 6 2 21.74 1.21
    6 6 2 23.77 2.07
    6 6 2 22.88 1.58
    -7 -5 -2 5.47 1.11
    -7 -5 -2 6.59 0.71
    -7 -5 -2 6.13 0.85
    -7 -5 -2 4.69 0.88
    -7 -5 -2 5.77 0.53
    -7 -5 -2 6.18 0.69
    -7 -5 -2 6.23 1.17
    7 5 2 5.28 1.04
    7 5 2 6.23 1.15
    7 5 2 5.79 0.53
    7 5 2 5.93 1.12
    7 5 2 6.07 1.11
    -8 -4 -2 0.12 0.3
    -8 -4 -2 0.83 0.23
    -8 -4 -2 1.27 0.49
    -8 -4 -2 1.43 0.34
    -8 -4 -2 0.86 0.29
    8 4 2 0.49 0.33
    8 4 2 0.87 0.44
    8 4 2 0.07 0.22
    8 4 2 0.54 0.19
    8 4 2 0.45 0.38
    -9 -3 -2 0.22 0.16
    -9 -3 -2 0.23 0.16
    -9 -3 -2 0.72 0.37
    -9 -3 -2 0.43 0.34
    -9 -3 -2 0.35 0.15
    -9 -3 -2 0.61 0.34
    -9 -3 -2 0.52 0.37
    9 3 2 0.67 0.31
    9 3 2 0.56 0.45
    9 3 2 0.41 0.26
    9 3 2 0.13 0.12
    9 3 2 0.4 0.31
    9 3 2 -0.05 0.2
    9 3 2 0.32 0.34
    -10 -2 -2 0.05 0.15
    -10 -2 -2 0.32 0.17
    -10 -2 -2 0.03 0.31
    -10 -2 -2 0.73 0.45
    -10 -2 -2 0.1 0.29
    -10 -2 -2 0.42 0.32
    -10 -2 -2 0.41 0.2
    10 2 2 0.56 0.39
    10 2 2 0.29 0.27
    10 2 2 -0.17 0.3
    10 2 2 0.27 0.32
    10 2 2 0.97 0.48
    10 2 2 0.8 0.4
    10 2 2 0.14 0.11
    -11 -1 -2 52.42 2.43
    -11 -1 -2 53.44 3.71
    -11 -1 -2 57.21 3.88
    -11 -1 -2 50.25 2.48
    -11 -1 -2 57.23 2.51
    -11 -1 -2 57.08 2.49
    -11 -1 -2 55.73 2.5
    11 1 2 53.48 3.66
    11 1 2 53.05 3.78
    11 1 2 56.75 3.82
    11 1 2 64.54 3.95
    11 1 2 59.83 3.91
    11 1 2 54.65 2.59
    11 1 2 58.67 3.89
    -12 0 -2 20.33 1.25
    -12 0 -2 19.25 1.2
    -12 0 -2 18.53 1.22
    -12 0 -2 17.48 2.2
    -12 0 -2 19.78 2.17
    -12 0 -2 18.56 1.2
    -12 0 -2 16.49 1.19
    12 0 2 19.1 1.26
    12 0 2 20.3 2.15
    12 0 2 16.99 1.91
    12 0 2 17.84 2.12
    12 0 2 20.39 2.16
    12 0 2 17.29 2.1
    12 0 2 19.71 2.21
    -13 1 -2 52.51 2.57
    -13 1 -2 54 2.62
    -13 1 -2 51.41 4.14
    -13 1 -2 55.79 2.63
    -13 1 -2 55.34 2.59
    -13 1 -2 55.9 4.21
    -13 1 -2 51.16 2.53
    13 -1 2 53.05 4.07
    13 -1 2 64.9 4.41
    13 -1 2 52.57 3.78
    13 -1 2 49.69 3.76
    13 -1 2 55.96 4.09
    13 -1 2 58.34 4.15
    13 -1 2 53.84 2.67
    -14 2 -2 14.72 2.53
    -14 2 -2 17.39 1.28
    -14 2 -2 16.96 1.26
    -14 2 -2 16.25 1.24
    -14 2 -2 16.76 2.39
    -14 2 -2 15.24 1.21
    -14 2 -2 17.32 1.27
    14 -2 2 13.75 2.55
    14 -2 2 16.47 1.25
    14 -2 2 17.03 2.01
    14 -2 2 19.36 2.35
    14 -2 2 17.01 2.2
    14 -2 2 11.65 2.32
    14 -2 2 16.57 2.18
    14 -2 2 14.65 2
    14 -2 2 12.09 1.78
    -15 3 -2 6.64 0.83
    -15 3 -2 6.01 0.85
    -15 3 -2 6.96 0.77
    15 -3 2 7.12 1.59
    15 -3 2 3.97 1.18
    15 -3 2 6.68 0.79
    15 -3 2 6.97 1.51
    15 -3 2 6.19 1.47
    15 -3 2 6.45 1.48
    15 -3 2 5.14 1.39
    -16 4 -2 16.02 1.35
    -16 4 -2 16.89 1.37
    -16 4 -2 16.31 1.33
    16 -4 2 13.65 2.4
    16 -4 2 20.41 2.62
    16 -4 2 19.54 2.56
    16 -4 2 15.78 1.31
    16 -4 2 14.83 2.5
    -17 5 -2 16.83 1.45
    -17 5 -2 16.87 1.47
    17 -5 2 12.41 2.37
    17 -5 2 12.57 2.13
    17 -5 2 10.18 2.16
    17 -5 2 18.57 2.23
    17 -5 2 13.15 4.24
    17 -5 2 12.83 3.41
    17 -5 2 14.49 1.33
    6 -20 -2 3.26 1.28
    6 -20 -2 6.28 0.82
    6 -20 -2 5.83 1.11
    6 -20 -2 3.45 1.36
    -6 20 2 3.27 1.01
    -6 20 2 3.3 0.99
    -6 20 2 5 1.4
    -6 20 2 4.05 1.27
    -6 20 2 5.8 1.63
    -6 20 2 4.82 1.31
    5 -19 -2 11.06 1.16
    5 -19 -2 11.25 2.19
    5 -19 -2 8.87 2.03
    5 -19 -2 11.01 1.13
    -5 19 2 9.24 1.66
    -5 19 2 9.25 1.7
    -5 19 2 11.69 2.29
    -5 19 2 12.46 2.47
    4 -18 -2 1.02 0.37
    4 -18 -2 1.73 0.84
    4 -18 -2 1.74 0.5
    4 -18 -2 0.96 0.89
    4 -18 -2 1.52 0.88
    4 -18 -2 2.13 1.01
    4 -18 -2 0.82 0.94
    4 -18 -2 2.59 1.08
    -4 18 2 0.74 0.83
    -4 18 2 3.06 1.15
    3 -17 -2 11.07 2.31
    3 -17 -2 12.64 2.1
    3 -17 -2 12.82 2.46
    3 -17 -2 15.8 2.14
    3 -17 -2 10.5 1.87
    3 -17 -2 12.46 1.82
    3 -17 -2 13.35 1.86
    3 -17 -2 9.41 1.79
    3 -17 -2 15.37 1.21
    -3 17 2 17.52 2.21
    -3 17 2 16.62 2.25
    -3 17 2 16.77 2.19
    -3 17 2 13.43 1.95
    2 -16 -2 45.72 4.17
    2 -16 -2 45.29 4.08
    2 -16 -2 46.01 3.64
    2 -16 -2 61.12 4.21
    2 -16 -2 47.2 3.48
    2 -16 -2 47.34 3.6
    2 -16 -2 46.41 3.64
    2 -16 -2 51.07 3.87
    2 -16 -2 47.26 2.47
    -2 16 2 48.53 3.67
    -2 16 2 46.78 3.66
    -2 16 2 45.41 2.42
    1 -15 -2 16.43 1.84
    1 -15 -2 17.33 2.03
    1 -15 -2 17.37 2.22
    1 -15 -2 16.02 2.14
    1 -15 -2 17.51 2.02
    1 -15 -2 16 1.21
    1 -15 -2 15.94 2.12
    1 -15 -2 19.42 1.92
    1 -15 -2 17.45 2.14
    -1 15 2 12.89 1.9
    -1 15 2 18.43 2.01
    -1 15 2 13.34 1.76
    -1 15 2 18.77 1.28
    -1 15 2 17.98 2.19
    0 -14 -2 3.23 0.91
    0 -14 -2 4.55 1.13
    0 -14 -2 2.71 0.86
    0 -14 -2 6.1 1.23
    0 -14 -2 4.5 1.13
    0 -14 -2 3.01 0.93
    0 -14 -2 4.26 1.04
    0 -14 -2 4.11 0.99
    0 -14 -2 4.02 0.53
    0 14 2 4.65 1.15
    0 14 2 4.16 1.1
    0 14 2 3.85 0.51
    0 14 2 2.51 0.91
    0 14 2 4.41 1.19
    -1 -13 -2 9.94 1.41
    -1 -13 -2 6.65 1.3
    -1 -13 -2 6.66 1.28
    -1 -13 -2 7.24 1.34
    -1 -13 -2 7.54 1.38
    -1 -13 -2 9.06 1.16
    -1 -13 -2 7.8 0.73
    -1 -13 -2 8.26 1.15
    -1 -13 -2 10.62 1.47
    1 13 2 9.94 1.31
    1 13 2 6.12 1.29
    1 13 2 10.57 1.47
    1 13 2 8.09 0.73
    1 13 2 7.72 1.47
    -2 -12 -2 50.4 3.35
    -2 -12 -2 52.22 2.39
    -2 -12 -2 51.41 3.4
    -2 -12 -2 51.39 3.51
    -2 -12 -2 52.85 3.61
    -2 -12 -2 50.71 3.43
    -2 -12 -2 51.25 3.49
    2 12 2 54.22 3.43
    2 12 2 56.7 3.66
    2 12 2 52.74 3.42
    2 12 2 54.72 2.48
    2 12 2 52.37 3.62
    -3 -11 -2 110.09 4.47
    -3 -11 -2 111.38 5.81
    -3 -11 -2 126.29 6.02
    -3 -11 -2 117.36 5.83
    -3 -11 -2 111.62 5.74
    3 11 2 122.09 5.87
    3 11 2 105.18 5.7
    3 11 2 115.55 5.58
    3 11 2 117.8 6.16
    3 11 2 106.18 4.35
    3 11 2 114.27 5.56
    3 11 2 109.5 5.91
    3 11 2 104.17 5.72
    3 11 2 111.48 5.74
    -4 -10 -2 4.97 1.04
    -4 -10 -2 4.78 0.51
    -4 -10 -2 4.04 0.92
    -4 -10 -2 5.31 1.04
    -4 -10 -2 4.21 0.95
    4 10 2 3.61 0.84
    4 10 2 3.81 0.9
    4 10 2 5.56 1.17
    4 10 2 4 0.98
    4 10 2 5.26 0.52
    4 10 2 4.68 0.94
    4 10 2 3.26 0.87
    4 10 2 4.76 1.03
    4 10 2 3.37 0.96
    -5 -9 -2 22.73 1.9
    -5 -9 -2 19.96 1.93
    -5 -9 -2 21.21 1.21
    -5 -9 -2 19.17 1.72
    -5 -9 -2 20.8 1.92
    5 9 2 25.65 2.18
    5 9 2 18.26 1.94
    5 9 2 22.66 1.96
    5 9 2 23.13 1.86
    5 9 2 18.58 1.73
    5 9 2 18.14 1.98
    5 9 2 22.41 1.93
    5 9 2 21.12 1.43
    5 9 2 22.23 2.01
    -6 -8 -2 107.62 4.86
    -6 -8 -2 91.64 4.59
    -6 -8 -2 99.93 4.63
    -6 -8 -2 102.19 5.18
    -6 -8 -2 98.86 4.69
    -6 -8 -2 99.33 5.18
    -6 -8 -2 94.77 3.88
    6 8 2 92.67 5.25
    6 8 2 97.65 4.63
    6 8 2 99.17 5.17
    6 8 2 99.09 4.71
    6 8 2 90.68 5.13
    6 8 2 100.66 5.15
    6 8 2 104.19 5.36
    6 8 2 96.16 3.86
    6 8 2 99.78 5.14
    -7 -7 -2 25.54 1.83
    -7 -7 -2 22.39 2.07
    -7 -7 -2 24.05 2.16
    -7 -7 -2 24.37 1.36
    -7 -7 -2 24.39 1.76
    -7 -7 -2 28.64 2.06
    -7 -7 -2 23.74 1.87
    7 7 2 25.63 1.38
    7 7 2 23.61 2.23
    7 7 2 25.67 1.82
    7 7 2 25.4 2.25
    7 7 2 25.22 2.37
    7 7 2 25.03 1.78
    7 7 2 24.03 2.22
    -8 -6 -2 65.91 3.28
    -8 -6 -2 66.57 4.04
    -8 -6 -2 70.09 4.16
    -8 -6 -2 62.49 3.71
    -8 -6 -2 70.62 2.93
    -8 -6 -2 68.81 3.77
    -8 -6 -2 71.66 3.4
    8 6 2 72.53 4.19
    8 6 2 67.98 2.89
    8 6 2 67.88 4.29
    8 6 2 69.12 4.11
    8 6 2 62.73 4.08
    -9 -5 -2 116.5 4.9
    -9 -5 -2 113.58 4.56
    -9 -5 -2 114.44 5.98
    -9 -5 -2 120.46 5.83
    -9 -5 -2 112.47 5.65
    -9 -5 -2 121.86 4.9
    -9 -5 -2 116.4 6.06
    9 5 2 107.37 5.81
    9 5 2 114.04 5.87
    9 5 2 118.67 6.1
    9 5 2 115.66 4.51
    9 5 2 118.57 6.2
    -10 -4 -2 47.12 3.45
    -10 -4 -2 59.43 2.71
    -10 -4 -2 55.6 3.81
    -10 -4 -2 53.41 2.5
    -10 -4 -2 55.14 3.58
    -10 -4 -2 55.8 2.62
    -10 -4 -2 54.23 3.73
    10 4 2 51.41 3.78
    10 4 2 58.27 3.83
    10 4 2 55.67 2.55
    10 4 2 60.65 3.85
    10 4 2 54.72 3.82
    -11 -3 -2 14.97 1.86
    -11 -3 -2 11.73 1.65
    -11 -3 -2 15.83 1.84
    -11 -3 -2 13.69 1.83
    -11 -3 -2 13.28 1.01
    -11 -3 -2 13.7 1.01
    -11 -3 -2 14.19 1.03
    11 3 2 13.35 1.65
    11 3 2 16.1 1.78
    11 3 2 13.27 1.78
    11 3 2 16.62 1.87
    11 3 2 13.47 1
    11 3 2 13.43 1.76
    11 3 2 13.34 1.8
    -12 -2 -2 29.43 1.63
    -12 -2 -2 34.31 3.01
    -12 -2 -2 31.05 1.62
    -12 -2 -2 27.91 1.68
    -12 -2 -2 32.3 2.88
    12 2 2 29.96 2.79
    12 2 2 29.63 1.72
    12 2 2 30.84 2.72
    12 2 2 33.13 2.96
    12 2 2 30.43 2.84
    12 2 2 31.24 2.79
    12 2 2 33.28 2.87
    -13 -1 -2 50.28 2.35
    -13 -1 -2 53.46 2.37
    -13 -1 -2 52.92 2.35
    -13 -1 -2 53.15 2.59
    -13 -1 -2 52.36 3.97
    -13 -1 -2 46.92 3.89
    -13 -1 -2 52.95 2.39
    13 1 2 48.36 3.83
    13 1 2 54.55 3.95
    13 1 2 51.86 3.93
    13 1 2 53.89 2.62
    13 1 2 50.94 3.9
    13 1 2 53.02 3.86
    13 1 2 57.14 4.11
    -14 0 -2 8.83 0.74
    -14 0 -2 9.42 0.89
    -14 0 -2 8.99 0.76
    -14 0 -2 8.9 1.85
    -14 0 -2 9.23 1.85
    -14 0 -2 9.16 0.75
    -14 0 -2 10.51 0.8
    14 0 2 7.13 1.68
    14 0 2 10.79 2.12
    14 0 2 9.15 2.09
    14 0 2 9.63 1.96
    14 0 2 7.81 1.75
    14 0 2 9.67 0.93
    14 0 2 10.24 1.88
    -15 1 -2 15.8 1.11
    -15 1 -2 16.26 1
    -15 1 -2 14.18 1.12
    -15 1 -2 15.67 1.01
    -15 1 -2 16.28 1.28
    15 -1 2 14.78 2.15
    15 -1 2 14.48 2.16
    15 -1 2 13.92 2.08
    15 -1 2 15.05 2.47
    15 -1 2 20.56 2.46
    15 -1 2 17.31 2.24
    15 -1 2 16.09 1.28
    -16 2 -2 3.9 0.71
    16 -2 2 4.41 1.29
    16 -2 2 4.75 1.52
    16 -2 2 4.75 1.42
    16 -2 2 4.4 1.18
    16 -2 2 3.74 1.13
    16 -2 2 3.3 1.24
    16 -2 2 3.94 0.7
    -17 3 -2 0.86 0.4
    17 -3 2 1.57 0.46
    17 -3 2 0.23 1
    17 -3 2 -0.01 0.99
    17 -3 2 0.13 0.67
    17 -3 2 -0.01 0.74
    17 -3 2 1.27 0.77
    17 -3 2 0.65 0.73
    5 -21 -2 8.95 1.98
    5 -21 -2 8.63 1.1
    5 -21 -2 11.47 1.16
    5 -21 -2 7.14 1.71
    -5 21 2 10.92 1.84
    -5 21 2 9.19 1.82
    -5 21 2 9 2.2
    -5 21 2 8.39 1.68
    -5 21 2 11.67 2.56
    -5 21 2 10.7 1.8
    4 -20 -2 22.21 1.79
    4 -20 -2 23.99 1.78
    4 -20 -2 24.49 2.89
    4 -20 -2 24.34 2.89
    -4 20 2 23.89 2.99
    -4 20 2 20.13 2.44
    -4 20 2 21.99 2.4
    -4 20 2 25.81 2.98
    3 -19 -2 2.47 1.06
    3 -19 -2 0.25 0.68
    3 -19 -2 1.24 0.46
    3 -19 -2 0.45 0.83
    3 -19 -2 1.45 0.44
    3 -19 -2 2.19 1.05
    3 -19 -2 1.51 1.01
    3 -19 -2 -0.21 0.86
    -3 19 2 1.21 0.86
    -3 19 2 1.79 0.94
    -3 19 2 0.43 0.62
    -3 19 2 1.87 0.97
    2 -18 -2 0.19 0.6
    2 -18 -2 0.32 0.26
    2 -18 -2 1.05 0.78
    2 -18 -2 -0.42 0.5
    2 -18 -2 0.7 1
    2 -18 -2 -0.08 0.49
    2 -18 -2 -0.27 0.63
    2 -18 -2 -0.48 0.58
    2 -18 -2 0.07 0.4
    -2 18 2 0.28 0.68
    -2 18 2 0.39 0.22
    -2 18 2 0.19 0.53
    -2 18 2 -0.64 0.53
    -2 18 2 0.89 0.63
    1 -17 -2 19.94 2.16
    1 -17 -2 18.37 2.4
    1 -17 -2 22.69 3.95
    1 -17 -2 24.97 4.14
    1 -17 -2 18.75 2.39
    1 -17 -2 21.01 2.48
    1 -17 -2 19.21 2.16
    1 -17 -2 19.85 1.44
    1 -17 -2 20.7 2.52
    -1 17 2 18.18 2.41
    -1 17 2 16.64 2.14
    -1 17 2 16.86 1.34
    -1 17 2 17.11 2.3
    -1 17 2 18.2 2.16
    0 -16 -2 1.13 0.53
    0 -16 -2 0.46 0.48
    0 -16 -2 0.64 0.6
    0 -16 -2 0.26 0.33
    0 -16 -2 0.21 0.18
    0 -16 -2 1.06 0.6
    0 -16 -2 -0.57 0.5
    0 -16 -2 0.61 0.59
    0 -16 -2 1.08 0.6
    0 16 2 -0.34 0.36
    0 16 2 1.02 0.75
    0 16 2 -0.48 0.33
    0 16 2 -0.08 0.45
    0 16 2 0 0.57
    0 16 2 -0.11 0.1
    0 16 2 0.68 0.45
    -1 -15 -2 0.9 0.58
    -1 -15 -2 1.05 0.66
    -1 -15 -2 1.2 0.65
    -1 -15 -2 1.39 0.8
    -1 -15 -2 0.74 0.29
    -1 -15 -2 0.79 0.4
    -1 -15 -2 0.63 0.43
    -1 -15 -2 1.35 0.6
    -1 -15 -2 0.59 0.49
    1 15 2 0.51 0.32
    1 15 2 1.29 0.62
    1 15 2 0.42 0.62
    1 15 2 0.65 0.66
    1 15 2 0.96 0.31
    1 15 2 1.18 0.52
    1 15 2 0.64 0.43
    -2 -14 -2 0.97 0.29
    -2 -14 -2 1.02 0.65
    -2 -14 -2 1.84 0.65
    -2 -14 -2 1.35 0.56
    -2 -14 -2 0.73 0.43
    -2 -14 -2 0.75 0.51
    -2 -14 -2 0.52 0.57
    -2 -14 -2 0.34 0.58
    -2 -14 -2 0.83 0.38
    2 14 2 2.6 0.85
    2 14 2 0.94 0.58
    2 14 2 0.43 0.51
    2 14 2 1.36 0.59
    2 14 2 0.24 0.45
    2 14 2 0.91 0.65
    2 14 2 0.89 0.29
    -3 -13 -2 6.24 1.35
    -3 -13 -2 4.34 1.12
    -3 -13 -2 4.75 1.19
    -3 -13 -2 5.2 0.6
    -3 -13 -2 5.35 1.25
    3 13 2 7.71 1.54
    3 13 2 4.61 1.06
    3 13 2 5.18 0.59
    3 13 2 5.55 1.16
    3 13 2 5.25 1.29
    3 13 2 5.78 1.35
    3 13 2 7.24 1.43
    -4 -12 -2 18.83 2.03
    -4 -12 -2 20.49 1.26
    -4 -12 -2 20.63 2.09
    -4 -12 -2 20.3 2.03
    -4 -12 -2 18.54 1.98
    4 12 2 18.98 1.91
    4 12 2 17.94 1.9
    4 12 2 19.79 2.13
    4 12 2 20.91 1.27
    4 12 2 19.08 1.91
    4 12 2 20.76 2.15
    4 12 2 21.1 2.23
    4 12 2 20.56 2.16
    4 12 2 17.91 1.92
    -5 -11 -2 10.48 0.83
    -5 -11 -2 9.2 1.32
    -5 -11 -2 12.49 1.53
    -5 -11 -2 7.41 1.41
    -5 -11 -2 9.66 1.31
    5 11 2 8.25 1.55
    5 11 2 11.1 0.85
    5 11 2 11.66 1.6
    5 11 2 10.43 1.48
    5 11 2 9.69 1.73
    5 11 2 8.77 1.27
    5 11 2 10.7 1.39
    5 11 2 9.64 1.39
    5 11 2 11.18 1.64
    -6 -10 -2 53.58 3.3
    -6 -10 -2 46.45 3.39
    -6 -10 -2 48.1 2.28
    -6 -10 -2 46.52 3.34
    -6 -10 -2 47.94 3.12
    6 10 2 45.95 3.18
    6 10 2 45.55 3.4
    6 10 2 48.01 3.26
    6 10 2 43.9 3.25
    6 10 2 44.51 2.96
    6 10 2 47.17 2.21
    6 10 2 44.76 3.01
    6 10 2 45.25 3.25
    6 10 2 48.4 3.54
    -7 -9 -2 343.42 12.38
    -7 -9 -2 310.06 12.31
    -7 -9 -2 322.43 12.34
    -7 -9 -2 311.61 12.89
    -7 -9 -2 312.39 12.37
    -7 -9 -2 302.12 12.89
    7 9 2 331.78 12.58
    7 9 2 319 11.52
    7 9 2 328.35 12.64
    7 9 2 318.9 13.2
    7 9 2 319.17 13.18
    7 9 2 320.58 13.6
    7 9 2 345.89 13.47
    7 9 2 336.07 13.31
    7 9 2 308.45 13.37
    -8 -8 -2 14.37 1.68
    -8 -8 -2 13.44 1.6
    -8 -8 -2 12.68 1.72
    -8 -8 -2 15.96 1.57
    -8 -8 -2 14.51 1.5
    -8 -8 -2 16.17 1.06
    -8 -8 -2 11.9 1.63
    8 8 2 15.57 1.78
    8 8 2 12.89 1.68
    8 8 2 15.4 1.47
    8 8 2 15.14 1.77
    8 8 2 15.47 1.45
    8 8 2 15.24 1.87
    -9 -7 -2 200.07 10.06
    -9 -7 -2 207.4 7.52
    -9 -7 -2 200.9 9.14
    -9 -7 -2 202.11 9.23
    -9 -7 -2 211.52 8.14
    -9 -7 -2 204.64 8.15
    -9 -7 -2 182.05 9.68
    9 7 2 194.52 9.21
    9 7 2 209.99 9.6
    9 7 2 212.84 7.65
    9 7 2 210.72 9.72
    9 7 2 202.85 9.21
    -10 -6 -2 56.79 2.85
    -10 -6 -2 55.18 2.87
    -10 -6 -2 51.34 3.72
    -10 -6 -2 51.75 2.49
    -10 -6 -2 50.5 3.43
    -10 -6 -2 50.06 3.65
    -10 -6 -2 53.42 3.58
    10 6 2 49.5 3.8
    10 6 2 54 3.73
    10 6 2 52.98 2.46
    10 6 2 49.83 3.75
    10 6 2 48.78 3.52
    -11 -5 -2 186.29 8.61
    -11 -5 -2 183.15 9.28
    -11 -5 -2 180.6 9.38
    -11 -5 -2 183.83 7.09
    -11 -5 -2 173.28 8.34
    -11 -5 -2 173.06 6.87
    -11 -5 -2 190.99 7.18
    11 5 2 181.73 8.78
    11 5 2 182.96 8.91
    11 5 2 201.22 9.28
    11 5 2 181.22 8.7
    11 5 2 178.21 6.95
    -12 -4 -2 70.67 3.17
    -12 -4 -2 67.48 3.09
    -12 -4 -2 67.49 4.67
    -12 -4 -2 71.18 3.18
    -12 -4 -2 65.69 4.4
    -12 -4 -2 71.18 4.78
    -12 -4 -2 67.65 4.5
    12 4 2 68.42 3.14
    12 4 2 66.96 4.71
    12 4 2 72.21 4.65
    12 4 2 72.88 4.99
    12 4 2 66.28 4.56
    -13 -3 -2 6.7 1.5
    -13 -3 -2 9.39 1.81
    -13 -3 -2 9.07 0.78
    -13 -3 -2 9.5 0.9
    -13 -3 -2 10.4 0.8
    13 3 2 10.45 1.88
    13 3 2 8.59 0.84
    13 3 2 10.79 2.01
    13 3 2 8.66 1.74
    13 3 2 11.52 1.97
    -14 -2 -2 12.7 2.17
    -14 -2 -2 16.54 2.17
    -14 -2 -2 16.4 1.25
    14 2 2 17.13 1.28
    14 2 2 16.4 2.18
    14 2 2 17.36 2.25
    14 2 2 16.25 2.24
    14 2 2 16.87 2.16
    14 2 2 16.17 2.23
    14 2 2 15.34 2.08
    -15 -1 -2 18.13 1.37
    15 1 2 15.83 2.15
    15 1 2 14.72 2.15
    15 1 2 16.14 1.27
    15 1 2 16.75 2.34
    15 1 2 11.64 2.26
    -16 0 -2 14.6 1.26
    16 0 2 12.84 2.19
    16 0 2 16.09 2.38
    16 0 2 16.35 2.32
    16 0 2 10.58 2.04
    16 0 2 12.54 2.24
    16 0 2 17.44 2.38
    17 -1 2 8.62 1
    17 -1 2 6.84 1.71
    17 -1 2 10.92 2.54
    17 -1 2 9.02 1.81
    17 -1 2 5.64 1.57
    17 -1 2 9.56 2.19
    17 -1 2 7.65 1.56
    18 -2 2 3.91 1.23
    18 -2 2 3.75 1.35
    18 -2 2 6.11 1.78
    18 -2 2 7.61 2.11
    4 -22 -2 4.01 0.85
    4 -22 -2 2.65 1.09
    4 -22 -2 2.83 0.62
    4 -22 -2 3.56 1.14
    -4 22 2 1.14 1.15
    -4 22 2 1.32 1.14
    -4 22 2 2.25 1.4
    -4 22 2 2.03 1.04
    -4 22 2 0.34 0.72
    -4 22 2 2.43 1.47
    3 -21 -2 58.4 3.21
    3 -21 -2 55.85 3.14
    3 -21 -2 54.48 4.55
    3 -21 -2 59.27 5.26
    3 -21 -2 60.16 4.65
    3 -21 -2 60.42 5.31
    -3 21 2 55.66 4.55
    -3 21 2 53.52 4.19
    -3 21 2 51.46 4.49
    -3 21 2 54.26 4.17
    2 -20 -2 39.4 3.66
    2 -20 -2 41.51 3.88
    2 -20 -2 47.15 2.59
    2 -20 -2 40.54 3.73
    2 -20 -2 34.7 3.84
    2 -20 -2 41.47 3.66
    2 -20 -2 47.44 4.51
    -2 20 2 33.79 3.49
    -2 20 2 41.95 3.77
    -2 20 2 40.18 3.47
    -2 20 2 41.27 3.44
    1 -19 -2 0.22 0.49
    1 -19 -2 -0.22 1.68
    1 -19 -2 0.35 0.89
    1 -19 -2 0.53 0.29
    1 -19 -2 -0.17 0.52
    1 -19 -2 0.64 0.64
    -1 19 2 0.56 0.88
    -1 19 2 -0.54 0.32
    -1 19 2 0.08 0.54
    -1 19 2 1.39 0.74
    0 -18 -2 59.94 4.35
    0 -18 -2 58.16 4.71
    0 -18 -2 63.15 6.48
    0 -18 -2 54.51 4.24
    0 -18 -2 61.16 3.13
    0 -18 -2 61.8 4.29
    0 -18 -2 66.64 4.36
    0 -18 -2 60.37 6.41
    0 -18 -2 60.84 4.88
    0 18 2 54.14 4.07
    0 18 2 50.4 4.93
    0 18 2 56.81 4.15
    0 18 2 47.79 4.92
    0 18 2 55.8 2.84
    -1 -17 -2 50.11 4.12
    -1 -17 -2 49.17 3.57
    -1 -17 -2 54.93 3.8
    -1 -17 -2 50.32 3.83
    -1 -17 -2 50.63 4.21
    -1 -17 -2 48.1 2.57
    -1 -17 -2 49.48 3.75
    -1 -17 -2 49.21 4
    -1 -17 -2 45.92 3.85
    1 17 2 49.04 3.76
    1 17 2 47.85 4.09
    1 17 2 45.55 4.06
    1 17 2 49.45 4.15
    1 17 2 49.21 3.75
    1 17 2 49.21 2.56
    1 17 2 49.13 4.1
    -2 -16 -2 17.55 1.92
    -2 -16 -2 11.72 2.86
    -2 -16 -2 15.6 1.74
    -2 -16 -2 15.77 3.24
    -2 -16 -2 15.97 1.2
    -2 -16 -2 16.19 1.94
    -2 -16 -2 14.87 2.02
    -2 -16 -2 13.12 1.9
    -2 -16 -2 13.27 1.75
    2 16 2 13.82 1.15
    2 16 2 15.07 1.95
    2 16 2 17.87 2.05
    2 16 2 15.7 2.1
    2 16 2 15.55 1.91
    2 16 2 15.24 1.91
    2 16 2 15.05 1.96
    -3 -15 -2 -0.39 0.47
    -3 -15 -2 1.45 0.72
    -3 -15 -2 0.59 0.46
    -3 -15 -2 1.77 0.44
    -3 -15 -2 2.23 0.77
    -3 -15 -2 0.04 0.39
    -3 -15 -2 1.05 0.58
    3 15 2 1.38 0.76
[truncated: 1,491,588 more chars]
