# Supplementary material for: Regioselective synthesis and characterization of monovanadium-substituted β-octa­molybdate [VMo7O26]5−
Source: Acta Crystallogr C Struct Chem. 2019 Jun 7;75(Pt 7):872–6. doi: 10.1107/S205322961900620X (PMC6610555; doi:10.1107/S205322961900620X)
Supplement: Supplementary file 2 [file c-75-00872-Isup2.hkl]

#
# h,k,l, Fc-squared, Fo-squared, sigma(Fo-squared), status flag
#
data_I
_shelx_title ' mo_lukr116K_C2c in C2/c #  15'
_shelx_refln_list_code          4
_shelx_F_calc_maximum      757.87
_exptl_crystal_F_000      2672.00
_reflns_d_resolution_high  0.7096

loop_
 _space_group_symop_operation_xyz
 'x, y, z'
 '-x, y, -z+1/2'
 'x+1/2, y+1/2, z'
 '-x+1/2, y+1/2, -z+1/2'
 '-x, -y, -z'
 'x, -y, z-1/2'
 '-x+1/2, -y+1/2, -z'
 'x+1/2, -y+1/2, z-1/2'

_cell_length_a    12.9356
_cell_length_b    16.1978
_cell_length_c    13.8618
_cell_angle_alpha  90.000
_cell_angle_beta   90.962
_cell_angle_gamma  90.000

_shelx_F_squared_multiplier     1.000

loop_
 _refln_index_h
 _refln_index_k
 _refln_index_l
 _refln_F_squared_calc
 _refln_F_squared_meas
 _refln_F_squared_sigma
 _refln_observed_status
   2   0   0          0.34        107.95        62.77 o
   4   0   0       4100.20       4660.65       111.98 o
   6   0   0      37397.35      35627.12       521.19 o
   8   0   0     107323.80     108519.41      1301.39 o
  10   0   0      25007.31      25480.96       483.17 o
  12   0   0       2168.77       2668.71       172.47 o
  14   0   0       3901.90       3500.17       156.60 o
  16   0   0      52625.93      51842.98       839.71 o
  18   0   0       8100.78       5289.81       996.89 o
   3   1   0       5964.61       4856.48       104.69 o
   5   1   0       3754.90       3312.99        73.89 o
   7   1   0      66740.48      65387.03       831.74 o
   9   1   0      43226.19      43504.64       470.67 o
  11   1   0      26939.82      27524.38       380.58 o
  13   1   0      37933.38      38940.84       462.67 o
  15   1   0        668.03        508.60        60.24 o
  17   1   0      11169.08      11700.10       280.52 o
   2   2   0      22613.60      21094.52       308.02 o
   4   2   0     321026.56     308242.06      4263.72 o
   6   2   0       1816.58       2617.38        71.12 o
   8   2   0      26300.63      26563.46       298.80 o
  10   2   0      20057.10      20417.38       256.39 o
  12   2   0         21.37        360.61        45.80 o
  14   2   0       8409.83       8651.11       199.04 o
  16   2   0       9108.27       9230.31       223.65 o
  18   2   0        201.84        182.92       102.47 o
   1   3   0       2585.92       2727.27        46.87 o
   3   3   0      31080.74      28992.09       400.26 o
   5   3   0       1001.42        346.08        30.70 o
   7   3   0       8709.01       8857.89       139.09 o
   9   3   0       6175.98       6393.97       143.74 o
  11   3   0       5363.51       5700.23       136.55 o
  13   3   0      21464.30      21405.53       323.39 o
  15   3   0       4716.74       4916.55       172.93 o
  17   3   0       9150.74       8976.68       240.65 o
   0   4   0      24782.94      26611.46       632.60 o
   2   4   0       3159.60       2603.77        59.27 o
   4   4   0     128321.06     114324.46      1143.90 o
   6   4   0       1987.85       2495.31        79.72 o
   8   4   0       8105.44       9138.65       158.91 o
  10   4   0        893.95       1423.65        69.48 o
  12   4   0       3288.09       3708.27       132.43 o
  14   4   0      31034.30      30999.81       436.84 o
  16   4   0       1291.15       1587.11       115.37 o
   1   5   0     143905.12     137597.83      2958.39 o
   3   5   0      15162.14      13845.60       166.83 o
   5   5   0          1.64        102.10        18.56 o
   7   5   0      15934.34      16434.03       240.68 o
   9   5   0     137577.67     137166.19      1110.45 o
  11   5   0       4554.31       4729.41       138.49 o
  13   5   0      44119.34      43610.74       512.05 o
  15   5   0       9219.39       8666.17       235.98 o
  17   5   0       6915.14       6069.35       284.05 o
   0   6   0     118696.48     110225.75      1488.57 o
   2   6   0          7.02        165.66        17.94 o
   4   6   0       6639.98       6429.86       111.43 o
   6   6   0       1162.76       1312.58        59.96 o
   8   6   0       3725.63       4113.15       112.25 o
  10   6   0       7261.04       7500.63       159.03 o
  12   6   0       3389.10       3842.78       129.30 o
  14   6   0       4147.18       4472.35       159.33 o
  16   6   0      20417.60      20410.39       394.86 o
   1   7   0     235336.08     232104.52      2339.09 o
   3   7   0       3394.86       4056.11        88.58 o
   5   7   0      23807.05      23619.01       279.56 o
   7   7   0       2510.96       2878.74        96.82 o
   9   7   0      63840.78      64185.81       615.66 o
  11   7   0        222.51        288.57        37.34 o
  13   7   0          6.33         21.41        53.66 o
  15   7   0      26284.50      26433.87       449.89 o
  17   7   0        443.43        419.75        98.88 o
   0   8   0     574365.38     563458.94     13135.48 o
   2   8   0      60125.85      59510.07       510.80 o
   4   8   0      43785.32      43258.83       402.27 o
   6   8   0        711.91        687.44        49.32 o
   8   8   0       1716.69       1941.33        90.92 o
  10   8   0       1610.45       1991.00       105.54 o
  12   8   0       1830.11       1881.81       116.17 o
  14   8   0       4682.22       4714.32       181.59 o
  16   8   0       6127.04       6581.47       250.53 o
   1   9   0      47643.82      49093.86       448.93 o
   3   9   0          9.48        196.52        27.33 o
   5   9   0      87524.07      85926.83       702.67 o
   7   9   0      23184.75      23999.69       300.83 o
   9   9   0       4568.05       4797.84       159.17 o
  11   9   0      30639.25      30522.40       561.31 o
  13   9   0      91378.13      92329.91      1040.92 o
  15   9   0       2177.91       2027.95       204.87 o
   0  10   0     163858.22     159327.72      1722.62 o
   2  10   0      14956.42      14700.88       214.45 o
   4  10   0      40629.02      41102.89       424.66 o
   6  10   0      32832.61      33058.34       371.55 o
   8  10   0       1173.34       1248.88        71.50 o
  10  10   0       5923.37       6295.67       193.03 o
  12  10   0       3177.54       3497.96       144.93 o
  14  10   0       8633.96       8336.82       337.64 o
  16  10   0      12956.96      13763.18       479.93 o
   1  11   0         36.12        595.87        55.77 o
   3  11   0      51539.09      50409.46       549.98 o
   5  11   0      11286.41      12213.34       195.46 o
   7  11   0       6064.90       6280.75       151.79 o
   9  11   0      16637.16      17264.51       273.92 o
  11  11   0       5288.80       5215.25       158.49 o
  13  11   0       6237.35       6113.14       225.76 o
  15  11   0        673.68        490.82       118.22 o
   0  12   0     159623.19     162739.59      1636.37 o
   2  12   0      14369.55      14635.15       222.66 o
   4  12   0       2005.91       2268.91        97.38 o
   6  12   0       5950.12       5891.99       145.84 o
   8  12   0       5136.28       5728.75       152.30 o
  10  12   0      18301.13      18215.33       300.68 o
  12  12   0        722.56        634.58        80.06 o
  14  12   0      37711.81      38093.07       662.90 o
   1  13   0       9757.78      10140.92       173.41 o
   3  13   0        674.58       1148.19        71.28 o
   5  13   0        285.04        288.58        41.90 o
   7  13   0      28122.88      29319.91       387.47 o
   9  13   0      36829.38      37448.66       474.04 o
  11  13   0        959.75        829.47        84.40 o
  13  13   0       7653.99       7991.00       257.34 o
   0  14   0      10663.07      11258.76       297.78 o
   2  14   0       3855.89       3997.05       121.84 o
   4  14   0      81183.74      83820.20       840.86 o
   6  14   0       1917.80       1753.33        91.52 o
   8  14   0       1021.75       1114.19        86.76 o
  10  14   0       8535.43       8512.69       240.94 o
  12  14   0       4376.00       4605.69       181.24 o
  14  14   0        105.88         74.56       115.73 o
   1  15   0       3569.57       3598.88       130.99 o
   3  15   0      64923.69      66517.62       674.00 o
   5  15   0         69.79        238.37        47.93 o
   7  15   0       1701.57       1579.58       117.02 o
   9  15   0        163.12        135.06        61.80 o
  11  15   0      13711.63      13629.18       366.69 o
  13  15   0      12312.44      11998.54       501.78 o
   0  16   0         47.54         97.62        51.23 o
   2  16   0        998.82       1337.90        82.50 o
   4  16   0      21799.26      21506.77       327.18 o
   6  16   0       6530.16       7019.46       201.95 o
   8  16   0        363.96        923.50        95.52 o
  10  16   0       8460.32       8133.53       326.73 o
  12  16   0        265.51        -32.56       102.31 o
   1  17   0      29100.29      29659.37       373.76 o
   3  17   0      11145.19      10702.77       226.21 o
   5  17   0       4606.24       4901.94       156.57 o
   7  17   0       9446.06       9560.49       241.48 o
   9  17   0       7911.70       8679.95       316.92 o
  11  17   0      22244.39      21306.07       553.55 o
   0  18   0      93090.92      92160.94      1303.16 o
   2  18   0        249.53        302.56        66.76 o
   4  18   0        105.34        149.08        56.03 o
   6  18   0       1798.63       2031.11       126.78 o
   8  18   0        290.97        207.00       104.96 o
  10  18   0        269.98        218.52       131.73 o
   1  19   0      33315.54      33155.50       492.11 o
   3  19   0         41.65         91.56        80.73 o
   5  19   0       3352.24       3601.18       165.52 o
   7  19   0      24780.88      24939.19       461.68 o
   9  19   0       6348.64       5797.05       349.24 o
   0  20   0      14171.73      13759.23       449.49 o
   2  20   0        967.67        909.82        93.67 o
   4  20   0        905.96        893.52       110.03 o
   6  20   0      27046.77      26314.75       518.51 o
   8  20   0       1333.93       1306.31       223.33 o
   1  21   0        555.34        354.30        96.64 o
   3  21   0      34982.08      34606.17       564.58 o
   5  21   0       7933.80       7849.08       280.96 o
   7  21   0       3779.56       1578.34       510.32 o
   0  22   0      15932.38      16284.87       606.18 o
   2  22   0      13657.94      14074.21       388.09 o
   4  22   0      10249.41      10733.30       356.46 o
 -17   1   1      82715.91      81826.12       966.77 o
 -15   1   1       1904.64       2133.14       118.86 o
 -13   1   1      14149.17      14855.73       259.93 o
 -11   1   1        751.51        951.00        65.02 o
  -9   1   1      35770.02      35981.54       391.18 o
  -7   1   1      32964.95      33105.46       348.56 o
  -5   1   1      46246.83      45936.82       395.12 o
  -3   1   1       9255.61      10074.29       121.07 o
   3   1   1       4473.95       4878.78        75.68 o
   5   1   1       7897.65       7251.64       104.75 o
   7   1   1     182812.30     178174.11      1403.68 o
   9   1   1      14017.19      13934.04       197.64 o
  11   1   1      63085.87      64504.64       607.98 o
  13   1   1       6902.05       7304.00       186.60 o
  15   1   1       6328.30       6624.73       165.42 o
  17   1   1      58266.43      58313.07       788.94 o
 -18   2   1       1282.36       1122.16       122.88 o
 -16   2   1          2.19        104.96        78.11 o
 -14   2   1      14219.13      14588.70       268.97 o
 -12   2   1      55294.92      55218.87       595.92 o
 -10   2   1      77604.94      76987.02       666.58 o
  -8   2   1      72818.83      73682.77       633.43 o
  -6   2   1      28902.57      28986.15       285.05 o
  -4   2   1     295082.12     286124.59      3735.04 o
  -2   2   1       1465.31       1569.23        55.20 o
   0   2   1        439.45        287.25        12.65 o
   2   2   1         38.83        176.03        19.92 o
   4   2   1      98123.42      96998.12      1213.18 o
   6   2   1       3017.72       2915.86        82.46 o
   8   2   1      49788.05      50588.50       447.09 o
  10   2   1      16701.92      16694.78       227.39 o
  12   2   1     119209.34     120522.66       998.83 o
  14   2   1       3373.86       3213.85       127.09 o
  16   2   1      12460.10      12582.01       245.32 o
  18   2   1       1629.63        953.47       270.59 o
 -17   3   1       4034.52       3839.99       184.23 o
 -15   3   1        829.29        869.59        84.26 o
 -13   3   1      66078.18      66511.75       690.61 o
 -11   3   1         30.63        222.66        38.01 o
  -9   3   1      37711.99      38890.90       421.46 o
  -7   3   1        843.72       1147.06        57.23 o
  -5   3   1       4494.38       5242.41        99.05 o
  -3   3   1      64129.26      65348.32       588.50 o
  -1   3   1     100472.76      92956.48      1515.59 o
   1   3   1         15.84        446.13        24.07 o
   5   3   1        192.55        202.20        32.38 o
   7   3   1       5355.10       5549.87       106.71 o
   9   3   1      31730.07      31511.37       335.72 o
  11   3   1      23895.56      24851.37       314.75 o
  13   3   1      32227.69      32649.97       417.40 o
  15   3   1      37743.26      37537.75       550.25 o
  17   3   1       1443.62       1153.20       163.90 o
 -16   4   1       4684.95       4720.25       199.53 o
 -14   4   1      16377.39      15920.23       299.46 o
 -12   4   1       5128.33       5591.49       163.08 o
 -10   4   1       1869.54       1723.04        80.54 o
  -8   4   1     122420.41     120359.55       923.81 o
  -6   4   1       9783.15       9907.09       150.65 o
  -4   4   1          4.30        123.15        19.09 o
  -2   4   1       2571.46       2419.07        53.66 o
   0   4   1      53408.73      50282.23       743.05 o
   2   4   1      23206.27      23668.82       235.69 o
   4   4   1       9066.56      10049.07       124.44 o
   6   4   1      13473.18      14082.04       184.15 o
   8   4   1      35433.87      35569.42       369.04 o
  10   4   1       2308.74       2573.19        91.84 o
  12   4   1       9194.19       9189.27       183.68 o
  14   4   1       7381.08       7450.73       190.51 o
  16   4   1      29590.05      29571.67       482.60 o
 -17   5   1          5.72        122.84        82.65 o
 -15   5   1       7691.05       7612.45       226.86 o
 -13   5   1      15168.89      15524.49       270.88 o
 -11   5   1       2535.53       2783.87       106.28 o
  -9   5   1       3806.89       4283.82       117.02 o
  -7   5   1      15381.54      15732.58       213.62 o
  -5   5   1        204.07        312.46        27.63 o
  -3   5   1      69118.67      68145.29       586.23 o
  -1   5   1       1327.17       3630.27        67.92 o
   1   5   1          2.96        247.19        19.32 o
   3   5   1     105791.65     100028.34       797.45 o
   5   5   1        325.82        864.38        40.78 o
   7   5   1       4174.95       4420.65       101.27 o
   9   5   1       5024.90       5027.69       165.19 o
  11   5   1      19550.11      20516.99       294.74 o
  13   5   1      12229.41      12222.22       230.73 o
  15   5   1       9350.71       9056.94       245.37 o
  17   5   1          5.21        158.32       109.97 o
 -16   6   1       8758.15       8486.83       255.21 o
 -14   6   1      34818.78      34543.34       487.41 o
 -12   6   1       1945.95       2620.61       107.89 o
 -10   6   1        232.57        128.93        39.93 o
  -8   6   1     239785.61     239780.62      1727.27 o
  -6   6   1      32859.18      31710.99       333.91 o
  -4   6   1        642.24        800.39        42.44 o
  -2   6   1       2997.41       3528.04        75.83 o
   0   6   1      61020.95      65339.82       695.55 o
   2   6   1      33670.89      35624.02       348.31 o
   4   6   1      32910.24      31776.12       378.46 o
   6   6   1      22993.71      23091.48       268.31 o
   8   6   1     147289.27     146308.31      1145.41 o
  10   6   1         15.98        201.33        34.27 o
  12   6   1          0.12        -31.92        38.20 o
  14   6   1        479.61        431.23        71.96 o
  16   6   1     106885.33     108448.39      1310.93 o
 -17   7   1      42484.95      40678.12       875.88 o
 -15   7   1       6043.66       6159.14       214.91 o
 -13   7   1       2654.70       2894.54       125.11 o
 -11   7   1       6721.17       6953.95       162.56 o
  -9   7   1      16778.90      16785.47       273.85 o
  -7   7   1        695.00       1012.31        62.98 o
  -5   7   1      17296.40      17579.46       227.20 o
  -3   7   1      40567.35      39784.94       372.79 o
  -1   7   1     327740.84     318747.00      4345.55 o
   1   7   1      47260.61      46038.63       760.28 o
   3   7   1      66299.62      65254.70       557.66 o
   5   7   1      17691.43      16911.88       211.57 o
   7   7   1      57081.66      57282.24       559.01 o
   9   7   1      61005.79      61376.82       593.02 o
  11   7   1      13748.43      14601.63       238.11 o
  13   7   1        386.42        461.89        64.96 o
  15   7   1       4333.87       4467.00       187.75 o
  17   7   1      21392.74      19681.61       567.97 o
 -16   8   1       4841.75       5088.22       244.36 o
 -14   8   1        215.83        458.23        77.91 o
 -12   8   1      31289.38      31389.33       424.41 o
 -10   8   1      27696.32      28691.18       408.20 o
  -8   8   1      14209.48      14562.20       253.53 o
  -6   8   1        382.97        376.07        37.40 o
  -4   8   1     197877.42     191821.98      1327.83 o
  -2   8   1      50549.00      51018.48       535.67 o
   0   8   1      43843.04      46155.12       454.87 o
   2   8   1      12616.12      12829.36       184.66 o
   4   8   1      10921.88      11133.51       165.34 o
   6   8   1      37401.47      37298.91       490.53 o
   8   8   1       1037.76       1038.79        61.65 o
  10   8   1        416.90        462.28        49.36 o
  12   8   1     124044.45     123251.24      1136.71 o
  14   8   1         95.76        120.32        56.90 o
  16   8   1       6729.30       6540.42       252.42 o
 -15   9   1       3859.18       3542.21       192.89 o
 -13   9   1       1228.90       1323.75       118.05 o
 -11   9   1      50344.37      49906.49       643.60 o
  -9   9   1       4860.92       5034.48       149.25 o
  -7   9   1         83.61        118.28        29.79 o
  -5   9   1      10387.83      10770.14       178.83 o
  -3   9   1      15580.54      15795.45       221.60 o
  -1   9   1      48679.98      50182.19       455.83 o
   1   9   1       5595.04       4905.64       105.13 o
   3   9   1       2122.97       2119.84        95.96 o
   5   9   1      22246.54      22728.04       279.87 o
   7   9   1      37503.89      37207.64       396.16 o
   9   9   1        661.80        762.93        63.67 o
  11   9   1       4386.75       4461.61       161.73 o
  13   9   1      19242.08      19712.41       384.34 o
  15   9   1        105.10        153.56       104.50 o
 -16  10   1        236.24        660.11       123.15 o
 -14  10   1        133.61        179.60        68.50 o
 -12  10   1      54860.29      55726.49       714.19 o
 -10  10   1      29335.74      29726.98       412.57 o
  -8  10   1        758.52        765.12        57.22 o
  -6  10   1      24322.69      25277.66       324.51 o
  -4  10   1     254740.28     251904.19      2557.07 o
  -2  10   1         27.96         68.38        28.76 o
   0  10   1      22565.56      23854.99       278.16 o
   2  10   1      44463.43      43787.69       436.14 o
   4  10   1      19199.21      19292.25       288.19 o
   6  10   1      15228.71      15308.85       223.61 o
   8  10   1         15.32        290.36        57.59 o
  10  10   1       2502.31       2936.47       110.34 o
  12  10   1      74547.56      74354.32       811.61 o
  14  10   1       1171.50       1172.37       126.19 o
  16  10   1        461.17        554.11       132.61 o
 -15  11   1       8318.12       7962.69       334.14 o
 -13  11   1        903.68        991.43       100.40 o
 -11  11   1      19540.06      19567.05       322.06 o
  -9  11   1      11129.08      11566.14       234.63 o
  -7  11   1      50446.58      51524.89       545.50 o
  -5  11   1      21372.14      22299.60       289.44 o
  -3  11   1        677.15        646.25        58.13 o
  -1  11   1      35898.51      36081.56       392.47 o
   1  11   1       5032.81       5464.49       128.66 o
   3  11   1     143169.69     142961.56      1172.84 o
   5  11   1      19365.14      19819.24       282.52 o
   7  11   1      34804.71      34987.24       383.69 o
   9  11   1          8.12        219.26        35.92 o
  11  11   1       3833.00       4148.76       140.15 o
  13  11   1        258.86        176.05        88.47 o
  15  11   1       1352.03       1412.41       154.44 o
 -14  12   1      20155.56      20222.33       408.95 o
 -12  12   1         79.30        338.33        73.70 o
 -10  12   1      24985.79      25511.67       378.94 o
  -8  12   1     116589.38     119797.34      1054.03 o
  -6  12   1       4152.15       4003.74       138.80 o
  -4  12   1        297.37        320.63        42.30 o
  -2  12   1       1145.16       1279.90        68.38 o
   0  12   1      35582.16      36559.19       386.78 o
   2  12   1       9246.10      10034.90       171.47 o
   4  12   1       6069.78       6529.29       152.53 o
   6  12   1          7.83        237.31        41.32 o
   8  12   1      41568.70      42039.11       475.11 o
  10  12   1       5389.74       5316.20       151.09 o
  12  12   1       1347.91       1188.64       110.74 o
  14  12   1         38.22        -32.70       126.45 o
 -13  13   1      19579.41      20036.69       433.83 o
 -11  13   1         43.72         19.91        54.48 o
  -9  13   1      23975.17      23934.82       374.42 o
  -7  13   1     105184.58     103862.04      1158.19 o
  -5  13   1        696.66        859.19        63.73 o
  -3  13   1        545.42        766.83        63.65 o
  -1  13   1      42061.17      42960.15       440.57 o
   1  13   1         88.40        225.80        30.95 o
   3  13   1       3387.12       3304.49       113.89 o
   5  13   1       1758.40       2110.21       108.03 o
   7  13   1      17864.10      18352.88       274.84 o
   9  13   1      20374.06      20452.60       332.02 o
  11  13   1        793.31        833.52        97.32 o
  13  13   1        608.61        248.74       111.81 o
 -14  14   1        372.94        372.79       151.52 o
 -12  14   1          7.85        382.07       148.64 o
 -10  14   1      14880.29      15278.75       375.02 o
  -8  14   1      10420.30      10677.91       253.62 o
  -6  14   1          4.53        -41.68        42.35 o
  -4  14   1       3420.65       3741.73       134.96 o
  -2  14   1      31200.22      33284.10       412.30 o
   0  14   1         54.36        186.87        43.26 o
   2  14   1       2125.25       1971.48        84.37 o
   4  14   1      21955.20      23828.34       345.78 o
   6  14   1      10043.66      10234.92       191.15 o
   8  14   1       6029.54       6264.22       200.24 o
  10  14   1      15269.20      15638.81       328.37 o
  12  14   1         35.82         69.00        84.84 o
  14  14   1      17507.44      16271.60       478.09 o
 -13  15   1      27213.17      26969.64       574.19 o
 -11  15   1      14055.94      13858.97       350.59 o
  -9  15   1      34417.45      35556.59       566.64 o
  -7  15   1          8.45         37.07        66.05 o
  -5  15   1       3271.39       3033.21       121.12 o
  -3  15   1      48641.98      48466.66       566.77 o
  -1  15   1      39900.50      40953.00       449.32 o
   1  15   1        115.66        225.12        40.74 o
   3  15   1      49510.01      50151.83       535.91 o
   5  15   1       2291.84       2168.33       110.11 o
   7  15   1        406.41        610.11        54.36 o
   9  15   1      15092.81      14784.91       326.01 o
  11  15   1       3494.58       3639.87       207.22 o
  13  15   1      12076.24      11980.03       490.22 o
 -12  16   1       1688.25       1584.19       129.49 o
 -10  16   1        876.32        928.82       114.01 o
  -8  16   1      19638.64      20000.30       381.85 o
  -6  16   1      23653.71      24420.51       374.27 o
  -4  16   1      39943.41      41136.04       592.57 o
  -2  16   1      33732.15      33623.41       454.02 o
   0  16   1        195.03        413.51        47.81 o
   2  16   1       1268.68       1326.68        81.66 o
   4  16   1        712.39        985.40        94.34 o
   6  16   1          7.31         25.42        60.88 o
   8  16   1      27121.23      28015.34       481.92 o
  10  16   1       9175.11       9178.12       317.85 o
  12  16   1      25883.71      24628.84       688.58 o
 -11  17   1      17628.09      17264.74       391.84 o
  -9  17   1       3329.19       3556.84       231.19 o
  -7  17   1       2037.48       2379.40       178.73 o
  -5  17   1      29670.99      30440.88       443.39 o
  -3  17   1      14778.51      15123.06       285.46 o
  -1  17   1       9176.66       9659.21       200.67 o
   1  17   1      18718.19      18794.21       294.15 o
   3  17   1        148.07        110.68        53.66 o
   5  17   1       3386.27       3370.50       137.16 o
   7  17   1         15.22         27.97        45.90 o
   9  17   1       6465.18       6354.05       299.17 o
  11  17   1      11662.39      11250.49       406.07 o
 -10  18   1       6098.54       5222.64       245.17 o
  -8  18   1       2624.37       2636.16       167.44 o
  -6  18   1      41885.34      43061.62       661.59 o
  -4  18   1       4861.81       5136.72       212.77 o
  -2  18   1         65.60         68.81        54.82 o
   0  18   1      10123.68      10734.09       238.95 o
   2  18   1      33403.18      34672.16       481.12 o
   4  18   1        682.52        673.25        77.18 o
   6  18   1      47626.48      47371.37       627.23 o
   8  18   1       1824.73       1901.33       155.64 o
  10  18   1       4036.41       4282.05       287.32 o
  -9  19   1       2958.32       2833.30       165.20 o
  -7  19   1      30807.12      31133.55       591.04 o
  -5  19   1        511.31       1042.50       121.91 o
  -3  19   1          0.72        199.59        65.78 o
  -1  19   1       9426.38       9465.91       252.87 o
   1  19   1       7089.21       7112.22       214.17 o
   3  19   1      13361.22      13554.99       323.44 o
   5  19   1       3933.04       3919.26       170.38 o
   7  19   1      23790.46      23184.59       564.98 o
   9  19   1       1285.31       1418.37       179.37 o
  -8  20   1       4349.37       4322.64       271.97 o
  -6  20   1       2941.06       2921.94       177.43 o
  -4  20   1       9114.08       9674.75       281.85 o
  -2  20   1       5137.31       5435.56       213.76 o
   0  20   1        560.74        439.19        73.07 o
   2  20   1        205.48        263.51        71.68 o
   4  20   1       6719.35       6798.06       282.05 o
   6  20   1       3884.98       3377.42       156.38 o
   8  20   1        802.05        894.26       148.00 o
  -7  21   1       8119.70       7790.66       375.64 o
  -5  21   1       5780.59       5304.14       297.94 o
  -3  21   1        285.54        -37.44        89.83 o
  -1  21   1       7216.26       7074.35       243.87 o
   1  21   1        359.12        431.10        78.11 o
   3  21   1      11098.75      11256.02       295.70 o
   5  21   1      22331.26      22853.54       521.64 o
   7  21   1       1603.89       1326.02       196.12 o
  -4  22   1         17.76        -76.19        93.53 o
  -2  22   1      16466.98      16275.87       427.99 o
   0  22   1       3137.27       3255.81       186.62 o
   2  22   1      24067.37      24579.80       589.74 o
   4  22   1       4364.29       3943.50       231.20 o
 -18   0   2       9951.10      10167.17       453.90 o
 -16   0   2      36208.20      36583.61       842.77 o
 -14   0   2      66313.36      64865.10       973.76 o
 -12   0   2       1214.64       1334.37       118.83 o
 -10   0   2       9751.43      10714.00       271.31 o
  -8   0   2      35048.09      35658.52       542.46 o
  -6   0   2      55262.43      53196.44       789.60 o
  -4   0   2     102882.63      98561.95      1110.44 o
  -2   0   2       7543.86       6596.67       163.26 o
   2   0   2      83679.82      81192.71      1759.86 o
   4   0   2       1294.57       1604.87       100.05 o
   6   0   2       5774.02       5963.95       142.77 o
   8   0   2     285154.91     271247.69      2976.08 o
  10   0   2        121.42        208.27        34.28 o
  12   0   2      10868.45      11162.72       246.89 o
  14   0   2       5847.86       5575.68       174.98 o
  16   0   2       8749.94       8650.88       485.72 o
  18   0   2       9481.89       2289.14      2286.57 o
 -17   1   2       4226.94       3984.37       182.68 o
 -15   1   2       1033.62        985.63        90.60 o
 -13   1   2       4826.89       4730.06       153.11 o
 -11   1   2        217.14        285.31        38.02 o
  -9   1   2      40176.96      39895.75       419.99 o
  -7   1   2       9770.78       9670.10       160.83 o
  -5   1   2     245867.56     245870.98      2433.30 o
  -3   1   2       2096.43       1108.31        34.01 o
  -1   1   2      27360.54      24005.48       304.49 o
   1   1   2       2117.57       2271.82        40.59 o
   3   1   2        459.85        731.04        30.30 o
   5   1   2      13551.96      12874.17       170.90 o
   7   1   2     113065.37     111444.12       993.45 o
   9   1   2      84074.15      82982.70       731.11 o
  11   1   2      32234.37      33103.33       364.55 o
  13   1   2      32332.28      31767.20       349.54 o
  15   1   2       9787.01       9486.37       210.96 o
  17   1   2       5146.94       4674.80       253.17 o
 -18   2   2      15340.06      15086.21       349.24 o
 -16   2   2      15934.98      15788.30       334.49 o
 -14   2   2       5399.59       5713.32       175.45 o
 -12   2   2      24000.56      25104.13       344.72 o
 -10   2   2       3983.45       3911.93       122.98 o
  -8   2   2      21421.25      21222.42       273.12 o
  -6   2   2      89496.35      87513.04       795.16 o
  -4   2   2        197.80       1060.66        46.01 o
  -2   2   2      53488.43      53650.94       706.74 o
   0   2   2      28115.90      33131.86       680.43 o
   2   2   2      40324.45      40701.86       749.95 o
   4   2   2      71926.30      64405.62       604.85 o
   6   2   2       1104.90       1927.26        90.69 o
   8   2   2      75493.94      76060.65       629.84 o
  10   2   2         27.92        144.50        32.59 o
  12   2   2      17164.51      18240.11       273.60 o
  14   2   2       9634.51       9704.57       200.18 o
  16   2   2       2570.78       2253.93       160.45 o
  18   2   2       4006.27       2594.98       420.17 o
 -17   3   2      26590.61      26870.40       514.84 o
 -15   3   2        390.12        348.95        64.08 o
 -13   3   2       5318.09       6032.38       176.28 o
 -11   3   2      17345.49      17925.84       271.78 o
  -9   3   2      23150.31      23614.45       296.74 o
  -7   3   2        103.29        202.87        25.08 o
  -5   3   2     142226.34     137480.78      1354.24 o
  -3   3   2       5228.15       5462.82        90.99 o
  -1   3   2        107.62        485.24        32.33 o
   1   3   2      20815.68      17216.33       176.82 o
   3   3   2     106027.25     109822.85      1299.58 o
   5   3   2       6595.23       7348.70       136.30 o
   7   3   2      68969.94      67848.90       573.35 o
   9   3   2        175.06        209.31        24.87 o
  11   3   2       8162.68       8232.04       163.32 o
  13   3   2       5788.19       5860.42       194.23 o
  15   3   2       4237.14       3894.52       162.28 o
  17   3   2        450.87        473.31       100.89 o
 -16   4   2       2994.28       3104.77       170.66 o
 -14   4   2      39839.79      40747.01       510.08 o
 -12   4   2      62019.26      62936.74       613.33 o
 -10   4   2       5435.57       5968.26       138.74 o
  -8   4   2      30609.52      30973.71       399.66 o
  -6   4   2      12161.70      11909.98       180.63 o
  -4   4   2      59854.88      59146.19       499.75 o
  -2   4   2     270312.06     266153.09      2676.96 o
   0   4   2     154112.67     147056.38      1438.76 o
   2   4   2      27765.50      27503.95       327.98 o
   4   4   2      51006.08      45409.18       515.50 o
   6   4   2      29710.44      30482.72       310.31 o
   8   4   2        488.75        432.71        44.23 o
  10   4   2      32407.65      32955.04       364.08 o
  12   4   2      39793.24      40034.00       457.16 o
  14   4   2       8331.52       8563.87       204.98 o
  16   4   2       9994.96       9542.84       282.13 o
 -17   5   2       3312.29       3315.77       212.80 o
 -15   5   2        721.57        871.14        85.93 o
 -13   5   2      55536.73      56020.81       588.70 o
 -11   5   2        573.28        656.79        55.57 o
  -9   5   2      43040.90      44187.50       458.41 o
  -7   5   2       4028.73       4633.83       113.55 o
  -5   5   2      41878.64      41011.12       403.78 o
  -3   5   2       1368.05       1079.09        44.34 o
  -1   5   2     319514.84     293620.66      2642.24 o
   1   5   2       1492.60       1404.92        41.36 o
   3   5   2      25368.21      22857.25       340.19 o
   5   5   2      64522.77      63373.77       636.41 o
   7   5   2       3731.51       3602.72        93.61 o
   9   5   2      69921.14      69702.40       614.46 o
  11   5   2     108231.62     108208.52      1098.85 o
  13   5   2       5033.57       5053.41       170.51 o
  15   5   2      31325.67      31171.14       542.85 o
  17   5   2      10036.56       9372.64       417.62 o
 -16   6   2      23529.96      22746.82       472.52 o
 -14   6   2        327.13        609.03        76.00 o
 -12   6   2         14.48        103.75        41.21 o
 -10   6   2       7452.06       7082.62       153.74 o
  -8   6   2      44381.01      45139.56       518.28 o
  -6   6   2      39637.57      38946.48       412.30 o
  -4   6   2      35803.78      37542.20       376.47 o
  -2   6   2      38975.62      39591.47       363.26 o
   0   6   2      11480.96      11664.36       148.64 o
   2   6   2       3906.79       3948.16        78.47 o
   4   6   2      36498.75      37668.55       440.03 o
   6   6   2      13567.84      13476.47       185.36 o
   8   6   2      40377.82      40706.44       414.73 o
  10   6   2      30721.96      31100.30       357.63 o
  12   6   2         50.39         64.93        39.60 o
  14   6   2        235.51        436.85        63.06 o
  16   6   2        113.94        299.86        78.70 o
 -17   7   2      13985.69      13523.59       345.89 o
 -15   7   2       4124.90       4350.09       195.54 o
 -13   7   2       8536.60       9170.06       208.93 o
 -11   7   2        288.09        364.51        53.69 o
  -9   7   2          3.00         19.62        36.45 o
  -7   7   2        969.74       1081.10        65.72 o
  -5   7   2       6637.19       7084.69       133.21 o
  -3   7   2       5925.72       6284.35       117.81 o
  -1   7   2     243636.56     233022.02      2325.33 o
   1   7   2      39283.36      36861.23       377.94 o
   3   7   2      68985.92      67149.52       603.09 o
   5   7   2         64.26        352.90        42.35 o
   7   7   2      14221.71      14831.42       216.73 o
   9   7   2     127582.19     121808.79      1056.10 o
  11   7   2       6975.17       7175.33       177.67 o
  13   7   2        225.46        224.90        48.38 o
  15   7   2       4554.37       4377.64       171.95 o
  17   7   2        137.24        113.42       152.02 o
 -16   8   2       2310.87       2064.04       173.83 o
 -14   8   2      29946.30      30841.98       510.09 o
 -12   8   2          9.95         64.78        39.70 o
 -10   8   2       8718.67       9013.36       200.08 o
  -8   8   2       4224.20       4596.85       137.53 o
  -6   8   2         33.44         86.13        23.89 o
  -4   8   2     127521.16     124598.96       920.23 o
  -2   8   2      30428.38      31035.15       321.83 o
   0   8   2      68460.59      68084.58       561.11 o
   2   8   2       5367.53       5659.37       105.15 o
   4   8   2      47504.51      47947.59       418.11 o
   6   8   2      57045.44      58610.24       539.61 o
   8   8   2       8690.76       9057.86       172.81 o
  10   8   2       1668.97       1909.27       103.67 o
  12   8   2        789.59        886.87        80.62 o
  14   8   2       9282.86       9247.75       315.93 o
  16   8   2       5379.90       5598.03       207.67 o
 -15   9   2          8.23        -45.75        74.10 o
 -13   9   2       2170.35       2265.28       133.92 o
 -11   9   2          7.53        -23.96        59.60 o
  -9   9   2      37007.11      38209.14       456.69 o
  -7   9   2       5750.62       5887.04       145.07 o
  -5   9   2     396041.16     385027.69      2862.77 o
  -3   9   2       2040.99       2064.13        89.16 o
  -1   9   2      45389.12      46875.86       430.14 o
   1   9   2      16688.67      16486.37       214.39 o
   3   9   2      60844.19      60947.14       562.83 o
   5   9   2      12999.63      12657.56       204.86 o
   7   9   2     192214.67     191292.05      1457.64 o
   9   9   2       9549.32       9779.75       208.67 o
  11   9   2      27001.66      27085.90       422.06 o
  13   9   2      57989.48      57678.61       830.55 o
  15   9   2       5035.50       4975.84       236.50 o
 -16  10   2       5000.10       4822.22       246.39 o
 -14  10   2      19430.41      19441.39       411.75 o
 -12  10   2       6094.04       6246.13       194.48 o
 -10  10   2       2200.54       2252.26       119.60 o
  -8  10   2         29.19        114.88        35.03 o
  -6  10   2      14020.91      14659.38       225.88 o
  -4  10   2      11208.17      11680.14       213.45 o
  -2  10   2       2081.29       1787.45        90.40 o
   0  10   2      90047.69      90163.07       765.84 o
   2  10   2     100762.62     100147.36       799.17 o
   4  10   2       2889.06       2949.36        85.60 o
   6  10   2      27032.38      27416.78       362.56 o
   8  10   2      29603.08      31577.72       398.83 o
  10  10   2       4013.86       4039.20       205.56 o
  12  10   2         88.06        256.66        56.92 o
  14  10   2       4769.79       4916.90       216.84 o
  16  10   2       2535.54       2444.48       212.05 o
 -15  11   2      11942.83      11596.75       360.11 o
 -13  11   2         89.65        116.18        71.00 o
 -11  11   2       4267.45       4289.39       176.01 o
  -9  11   2       4976.59       5280.26       160.96 o
  -7  11   2       8935.86       9019.60       181.54 o
  -5  11   2      20574.12      21235.74       296.50 o
  -3  11   2      12943.30      13114.43       221.72 o
  -1  11   2      58070.41      58154.02       539.11 o
   1  11   2      46281.79      46999.10       462.37 o
   3  11   2      66132.55      66481.42       599.46 o
   5  11   2       5896.83       6145.00       134.85 o
   7  11   2      20389.05      21691.57       307.08 o
   9  11   2        275.65        470.02        53.28 o
  11  11   2       1449.43       1656.04       106.33 o
  13  11   2       3312.51       3252.60       169.47 o
  15  11   2         51.16        -89.29        89.29 o
 -14  12   2      32846.59      32379.75       574.04 o
 -12  12   2        102.98        170.27        56.14 o
 -10  12   2        141.07        140.71        48.09 o
  -8  12   2      10705.81      11499.09       236.68 o
  -6  12   2          3.75         80.99        35.96 o
  -4  12   2       4171.82       4200.68       130.45 o
  -2  12   2      21019.30      21383.98       324.69 o
   0  12   2      98118.74      99117.08       793.84 o
   2  12   2      30920.20      31969.90       371.54 o
   4  12   2      11827.92      12138.31       205.06 o
   6  12   2       1591.36       1788.88        96.38 o
   8  12   2      27967.17      28463.48       385.89 o
  10  12   2      58723.07      59393.56       657.99 o
  12  12   2        205.18        172.13        78.91 o
  14  12   2       1972.19       1752.84       151.87 o
 -13  13   2      16616.97      17723.11       424.90 o
 -11  13   2       1360.70       1634.90       128.80 o
  -9  13   2      27103.80      27133.86       423.29 o
  -7  13   2       2099.82       1828.70        94.73 o
  -5  13   2      23810.32      24283.10       351.79 o
  -3  13   2      19251.65      19707.60       300.86 o
  -1  13   2      87800.39      90859.56       781.83 o
   1  13   2       5329.97       5197.80       146.16 o
   3  13   2       2489.06       3246.12       112.75 o
   5  13   2       5861.93       6101.81       137.94 o
   7  13   2       6697.85       7003.94       178.00 o
   9  13   2      21730.76      21772.67       343.18 o
  11  13   2      33678.05      34960.39       577.86 o
  13  13   2       5208.83       4897.31       223.33 o
 -14  14   2       2659.72       2613.16       232.55 o
 -12  14   2      13294.88      13973.32       353.64 o
 -10  14   2       1099.57       1004.25       119.29 o
  -8  14   2        843.03       1020.39        86.19 o
  -6  14   2       1986.40       2046.54       106.17 o
  -4  14   2      29510.86      30522.90       414.87 o
  -2  14   2      79465.72      80409.43       799.75 o
   0  14   2       1997.65       2265.73        90.73 o
   2  14   2        435.06        620.06        53.64 o
   4  14   2      89940.27      90866.55       837.79 o
   6  14   2      21898.70      21831.75       345.40 o
   8  14   2        138.51        107.77        43.55 o
  10  14   2      14783.93      14552.24       326.34 o
  12  14   2      14883.94      14945.93       362.81 o
  14  14   2       2409.88       1975.19       219.14 o
 -13  15   2        305.18        607.53       142.73 o
 -11  15   2       6945.59       7334.14       275.89 o
  -9  15   2       5913.27       5739.56       194.21 o
  -7  15   2        126.96        338.78        62.59 o
  -5  15   2      10306.06      11199.04       243.66 o
  -3  15   2      40476.21      40654.39       506.83 o
  -1  15   2       9504.34      10244.92       195.49 o
   1  15   2        480.22        453.22        46.38 o
   3  15   2        866.24        727.32        68.86 o
   5  15   2      31664.29      32260.37       391.11 o
   7  15   2       3817.18       4305.16       159.65 o
   9  15   2         72.10        113.09        55.04 o
  11  15   2      15991.57      16432.45       381.89 o
  13  15   2       3293.47       3265.11       279.97 o
 -12  16   2         14.62        174.50        93.93 o
 -10  16   2        215.01        140.58        71.84 o
  -8  16   2      14793.97      14616.40       346.31 o
  -6  16   2      13856.51      14820.30       287.38 o
  -4  16   2      41308.16      41638.99       541.79 o
  -2  16   2      27468.84      28153.98       405.88 o
   0  16   2         57.88         82.18        59.99 o
   2  16   2       8979.17       9212.06       193.79 o
   4  16   2      14717.20      15164.66       275.57 o
   6  16   2      32453.90      32741.22       484.07 o
   8  16   2      26710.54      27235.81       461.95 o
  10  16   2      14494.25      14204.16       362.05 o
  12  16   2       4604.18       4301.68       277.57 o
 -11  17   2         48.85         10.83        95.29 o
  -9  17   2       4713.09       5510.57       233.97 o
  -7  17   2       4467.50       4764.73       200.33 o
  -5  17   2      37524.86      37697.02       677.84 o
  -3  17   2       8461.76       8676.46       220.24 o
  -1  17   2      10631.70      10862.49       218.20 o
   1  17   2      28191.98      29138.29       372.69 o
   3  17   2         92.49        255.07        48.86 o
   5  17   2       9027.88       9348.43       213.22 o
   7  17   2       2191.77       2274.45       140.10 o
   9  17   2      31781.94      31687.15       579.70 o
  11  17   2      16939.44      17767.43       514.11 o
 -10  18   2       2475.41       2525.27       173.02 o
  -8  18   2       3407.88       3067.49       195.68 o
  -6  18   2      21234.63      21259.91       441.18 o
  -4  18   2        728.29        786.16       102.36 o
  -2  18   2         12.47         64.59        59.79 o
   0  18   2      34526.91      34893.18       469.55 o
   2  18   2      21461.47      22758.16       373.50 o
   4  18   2        102.76         35.57        69.28 o
   6  18   2          5.08        145.44        85.15 o
   8  18   2      33917.27      33234.11       621.22 o
  10  18   2         57.60        175.42       113.93 o
  -9  19   2      11869.82      10800.24       422.68 o
  -7  19   2       1827.57       1638.21       140.27 o
  -5  19   2       5994.13       6280.59       241.97 o
  -3  19   2        999.03        743.51        95.22 o
  -1  19   2          0.27        150.12        63.74 o
   1  19   2      76513.39      78161.79       859.56 o
   3  19   2        742.42        789.72        98.27 o
   5  19   2       2524.95       2756.48       143.96 o
   7  19   2      12528.08      12921.65       370.87 o
   9  19   2       6742.29       6441.56       324.80 o
  -8  20   2       6250.83       6606.18       301.47 o
  -6  20   2       3032.72       3127.75       219.79 o
  -4  20   2      13913.85      13641.01       336.46 o
  -2  20   2      24101.31      24886.67       445.28 o
   0  20   2       3093.45       2690.87       144.94 o
   2  20   2       1406.55       1465.90       144.57 o
   4  20   2       9853.16      10032.10       278.49 o
   6  20   2      10103.32      10336.77       394.04 o
   8  20   2       1187.18        926.20       185.89 o
  -5  21   2       6174.81       5874.88       224.74 o
  -3  21   2      34559.45      34303.20       562.54 o
  -1  21   2       2384.06       2501.49       152.67 o
   1  21   2       1226.23       1530.31       140.71 o
   3  21   2       4475.69       4855.23       212.02 o
   5  21   2      34752.88      29373.95      1592.35 o
  -4  22   2       1955.49       1230.07       150.28 o
  -2  22   2       1465.54       1362.88       179.44 o
   0  22   2       9775.28       9922.71       369.34 o
   2  22   2       3198.72       2785.51       205.70 o
   4  22   2       3861.49       3697.54       207.38 o
 -17   1   3      11842.36      12303.21       333.77 o
 -15   1   3      30308.29      31912.54       526.64 o
 -13   1   3       3778.54       4455.72       156.29 o
 -11   1   3         90.84        285.72        42.36 o
  -9   1   3     171578.61     177037.06      1379.19 o
  -7   1   3       3365.22       3428.54        95.38 o
  -5   1   3     384819.09     367844.00      3806.37 o
  -3   1   3      23295.75      21293.46       225.43 o
  -1   1   3      12202.73      11222.71       136.91 o
   1   1   3       4153.84       4470.75        92.22 o
   3   1   3     268316.88     231838.94      3508.41 o
   5   1   3        104.08        809.89        41.94 o
   7   1   3      70621.45      68554.79      1002.99 o
   9   1   3      54665.41      55450.26       627.31 o
  11   1   3      18999.49      19963.18       325.06 o
  13   1   3        283.66        797.22        77.02 o
  15   1   3      26801.64      26994.86       501.01 o
  17   1   3        701.42        607.50       127.86 o
 -16   2   3       1493.03       1738.72       165.71 o
 -14   2   3      11785.64      11685.23       245.35 o
 -12   2   3      15212.05      15928.95       271.49 o
 -10   2   3      76530.87      77849.09       704.03 o
  -8   2   3      48877.84      49214.34       491.53 o
  -6   2   3      90797.38      89551.55       704.56 o
  -4   2   3      78005.55      73669.51       831.61 o
  -2   2   3     129708.20     128042.23      1198.41 o
   0   2   3        793.93        810.00        26.97 o
   2   2   3      10543.37       9796.11       127.12 o
   4   2   3         60.40        176.72        18.86 o
   6   2   3       8071.16       7771.09       168.93 o
   8   2   3      50263.28      49546.16       508.68 o
  10   2   3      11739.33      12259.75       213.32 o
  12   2   3      84973.96      85464.23       888.03 o
  14   2   3      81832.20      80676.02       936.49 o
  16   2   3      31004.77      31594.44       624.18 o
 -17   3   3       7988.50       8107.10       345.46 o
 -15   3   3       1628.90       1544.05       115.36 o
 -13   3   3      51777.30      52340.99       581.24 o
 -11   3   3      24376.59      24665.66       321.75 o
  -9   3   3      28493.73      28554.83       339.06 o
  -7   3   3       6010.21       6002.63       123.98 o
  -5   3   3     172703.11     175486.77      1511.69 o
  -3   3   3       2160.30       1893.82        58.74 o
   1   3   3       8509.15       8886.81       138.68 o
   3   3   3      79832.21      73036.42       604.56 o
   5   3   3      25445.88      25513.19       245.12 o
   7   3   3      67178.70      66808.15       626.21 o
   9   3   3         53.86        352.95        47.08 o
  11   3   3      54347.12      54262.26       594.50 o
  13   3   3        521.56        641.86        63.22 o
  15   3   3      24533.58      24880.11       474.57 o
  17   3   3       4114.91       3602.80       532.83 o
 -16   4   3        935.55       1005.40       134.62 o
 -14   4   3      11135.23      11350.72       253.35 o
 -12   4   3       1162.00       1158.53        86.12 o
 -10   4   3       3092.68       3072.03       108.48 o
  -8   4   3      41373.32      41188.49       425.12 o
  -6   4   3      68007.35      67089.50       582.23 o
  -4   4   3        255.54        397.54        30.55 o
  -2   4   3       9805.34      10781.85       150.86 o
   0   4   3      66657.75      61868.10       736.68 o
   2   4   3       2698.37       3078.95        79.07 o
   4   4   3       8662.78       9748.61       145.97 o
   6   4   3        443.83        595.95        34.71 o
   8   4   3        366.25        428.88        42.93 o
  10   4   3      44830.79      45121.96       491.02 o
  12   4   3        147.11        230.54        41.05 o
  14   4   3      11724.88      12186.73       261.94 o
  16   4   3      19605.95      19773.73       474.50 o
 -17   5   3       1024.97       1105.82       133.60 o
 -15   5   3       1234.50       1140.61       101.04 o
 -13   5   3      11172.22      11539.29       220.65 o
 -11   5   3      14256.79      14553.19       246.62 o
  -9   5   3       5590.99       6176.98       138.09 o
  -7   5   3       6887.78       6944.10       136.75 o
  -5   5   3      85634.41      82408.64       691.76 o
  -3   5   3       4756.22       4864.94        92.56 o
  -1   5   3      76991.67      73891.11       858.49 o
   1   5   3        794.92       1536.52        43.25 o
   3   5   3        162.99        579.00        32.29 o
   5   5   3        287.39        353.69        29.83 o
   7   5   3       4476.83       5086.12       106.51 o
   9   5   3       3540.27       3767.59       109.44 o
  11   5   3       8929.13       9392.92       186.46 o
  13   5   3       3966.68       3672.46       134.74 o
  15   5   3       8899.36       8680.66       265.63 o
  17   5   3       8650.74       5172.35      1425.72 o
 -16   6   3       1908.47       1752.58       140.27 o
 -14   6   3      69720.64      70707.27       888.10 o
 -12   6   3       1497.14       1699.28        97.60 o
 -10   6   3       1935.46       2135.42        92.75 o
  -8   6   3     107167.93     106153.49       875.01 o
  -6   6   3     245895.78     242535.25      1774.76 o
  -4   6   3      12989.51      13025.24       187.84 o
  -2   6   3      22177.79      23593.29       298.50 o
   0   6   3       2631.28       2318.47        80.72 o
   2   6   3      16992.02      16880.48       193.84 o
   4   6   3      10197.47       9006.93       150.33 o
   6   6   3      29940.07      30343.56       336.89 o
   8   6   3      12895.36      12949.05       201.75 o
  10   6   3      64307.81      66251.86       651.95 o
  12   6   3       8906.57       9259.34       207.12 o
  14   6   3          4.55        269.73        63.53 o
  16   6   3      77493.42      75343.92      1001.83 o
 -17   7   3      13677.26      13127.26       388.27 o
 -15   7   3       9229.05      10260.13       264.21 o
 -13   7   3      10827.92      11425.83       242.22 o
 -11   7   3       8284.06       8411.71       180.83 o
  -9   7   3      30343.30      31197.70       390.10 o
  -7   7   3      28134.90      28278.48       345.87 o
  -5   7   3      13928.05      14555.62       206.46 o
  -3   7   3      19444.68      18298.73       223.83 o
  -1   7   3      77199.30      76961.91       607.56 o
   1   7   3      43014.62      44301.39       391.57 o
   3   7   3     167358.88     159943.67      1353.76 o
   5   7   3       2308.37       2652.97        83.14 o
   7   7   3      41519.55      41406.44       449.08 o
   9   7   3      23666.24      23945.95       373.19 o
  11   7   3        323.72        264.31        45.01 o
  13   7   3       5376.50       5571.83       179.15 o
  15   7   3        181.85        242.51        75.25 o
  17   7   3        394.48         70.85       147.68 o
 -16   8   3       2172.17       1830.76       156.16 o
 -14   8   3       1384.69       1606.89       117.56 o
 -12   8   3         14.76         43.35        64.18 o
 -10   8   3     114270.12     116958.16      1117.18 o
  -8   8   3       1200.39       1231.66        76.61 o
  -6   8   3         19.52        268.41        33.68 o
  -4   8   3     105418.84     102890.98       795.55 o
  -2   8   3      43628.30      43245.77       398.77 o
   0   8   3      31934.61      32292.88       325.28 o
   2   8   3       2723.49       3145.87        82.18 o
   4   8   3      48366.84      48365.00       542.62 o
   6   8   3      27312.71      28047.91       324.95 o
   8   8   3      21671.95      21870.90       303.23 o
  10   8   3        683.92        802.71        71.71 o
  12   8   3      35683.56      35836.19       489.96 o
  14   8   3      31864.13      32334.98       513.04 o
  16   8   3          1.14         94.99        82.57 o
 -15   9   3         33.40        213.54        91.57 o
 -13   9   3       1080.25       1108.18        96.98 o
 -11   9   3      22828.54      23245.06       383.66 o
  -9   9   3       1325.16       1418.18        86.56 o
  -7   9   3        381.19        294.68        44.06 o
  -5   9   3      14660.50      14803.96       212.20 o
  -3   9   3      45895.06      45641.93       434.03 o
  -1   9   3      18961.00      19515.87       233.31 o
   1   9   3        645.40        450.53        34.09 o
   3   9   3      18832.60      19457.82       248.83 o
   5   9   3       1258.15       1273.62        63.88 o
   7   9   3       7033.18       7560.80       153.24 o
   9   9   3       1508.24       1405.29        84.02 o
  11   9   3       2709.48       2640.36       123.88 o
  13   9   3      48222.61      47272.49       698.88 o
  15   9   3         68.75        227.79        83.57 o
 -16  10   3       4930.41       4769.45       279.26 o
 -14  10   3       2593.01       2774.64       194.74 o
 -12  10   3      17880.73      18020.10       351.30 o
 -10  10   3      58809.12      60299.24       716.04 o
  -8  10   3      18695.31      19181.90       285.71 o
  -6  10   3        158.66        381.16        68.77 o
  -4  10   3      95443.01      94963.26       847.15 o
  -2  10   3      58190.50      59506.22       712.63 o
   0  10   3      37861.86      38331.07       390.06 o
   2  10   3      32357.67      33207.34       372.82 o
   4  10   3      15032.89      15345.79       246.12 o
   6  10   3       3367.16       4009.91       139.75 o
   8  10   3      52317.76      52247.08       550.23 o
  10  10   3       1947.34       2083.42       110.86 o
  12  10   3      33746.83      33564.39       505.49 o
  14  10   3      50248.96      49657.43       728.94 o
  16  10   3       6312.66       4404.05       430.04 o
 -15  11   3      13843.99      14212.31       397.88 o
 -13  11   3       2426.16       2405.58       154.26 o
 -11  11   3        928.62       1034.94        88.57 o
  -9  11   3      12880.93      13898.98       259.15 o
  -7  11   3      19025.97      18941.73       284.57 o
  -5  11   3      10796.29      11785.73       206.42 o
  -3  11   3      27787.47      28682.10       383.55 o
  -1  11   3      64648.41      65690.74       589.10 o
   1  11   3       2451.69       2562.89        83.63 o
   3  11   3      95329.26      95917.16       853.15 o
   5  11   3      19377.43      19395.54       288.86 o
   7  11   3      66376.45      66967.59       640.89 o
   9  11   3        956.33       1041.61        83.33 o
  11  11   3         65.32        253.96        79.44 o
  13  11   3       9950.89      10344.74       281.69 o
  15  11   3       9683.66       9050.53       515.74 o
 -14  12   3      18291.32      17967.86       430.56 o
 -12  12   3       1002.90        899.47       100.71 o
 -10  12   3       1970.81       1964.43       111.34 o
  -8  12   3      12535.37      13130.20       252.68 o
  -6  12   3      58409.48      60487.73       599.10 o
  -4  12   3       8550.08       8699.28       181.01 o
  -2  12   3       7489.95       7915.00       160.89 o
   0  12   3      25792.75      26462.13       305.46 o
   2  12   3      19041.59      19924.85       266.67 o
   4  12   3         30.78         97.52        30.45 o
   6  12   3        385.74        341.04        57.44 o
   8  12   3        229.68        282.40        44.70 o
  10  12   3      61149.64      59353.56       733.66 o
  12  12   3      24923.09      24006.28       532.92 o
  14  12   3        240.66        344.04        94.43 o
 -13  13   3      13461.17      13924.64       365.12 o
 -11  13   3       1235.18       1693.41       125.38 o
  -9  13   3       5961.59       6134.52       189.97 o
  -7  13   3      43011.88      43772.74       513.26 o
  -5  13   3       6169.30       6989.45       169.76 o
  -3  13   3         39.03         35.02        35.71 o
  -1  13   3      20488.29      21476.52       283.72 o
   1  13   3        479.95        529.53        45.96 o
   3  13   3      16458.10      16661.73       264.45 o
   5  13   3        602.75        612.81        58.92 o
   7  13   3          0.38        -39.27        39.27 o
   9  13   3      30559.87      29655.22       443.76 o
  11  13   3      23469.29      23072.29       456.03 o
  13  13   3        703.37        646.13       102.61 o
 -14  14   3       7220.23       6413.38       257.62 o
 -12  14   3      23718.30      24915.25       505.15 o
 -10  14   3       1990.52       1949.77       136.45 o
  -8  14   3        310.16        329.39        51.53 o
  -6  14   3       4732.00       5280.36       176.54 o
  -4  14   3       1603.05       2134.94       106.83 o
  -2  14   3      32644.54      33612.76       422.69 o
   0  14   3      31059.78      29405.13       350.40 o
   2  14   3       6551.08       6643.22       165.15 o
   4  14   3      27287.66      28622.98       376.07 o
   6  14   3      44623.02      44456.43       564.56 o
   8  14   3         73.84        162.14        53.28 o
  10  14   3       6379.54       6726.04       294.99 o
  12  14   3       8379.83       8907.30       364.53 o
  14  14   3       2020.36       1708.13       186.52 o
 -13  15   3      11069.79      10703.88       599.52 o
 -11  15   3      17033.41      17169.43       399.53 o
  -9  15   3       2097.57       2274.18       163.32 o
  -7  15   3         63.57        265.22        77.07 o
  -5  15   3      19044.82      19806.83       345.63 o
  -3  15   3         24.94        138.79        45.07 o
  -1  15   3      78422.59      79158.70       733.99 o
   1  15   3        387.37        326.24        47.83 o
   3  15   3      41019.34      40976.54       482.29 o
   5  15   3       2012.18       2271.66       116.90 o
   7  15   3       2686.51       2461.38       128.37 o
   9  15   3       1698.26       1917.40       145.25 o
  11  15   3      24771.58      24226.54       454.01 o
  13  15   3      16593.89      15795.91       512.93 o
 -12  16   3      12495.83      13493.71       399.27 o
 -10  16   3      11240.65      11087.11       339.66 o
  -8  16   3      32263.61      33609.79       554.44 o
  -6  16   3      44446.25      43967.51       545.95 o
  -4  16   3        947.86        971.07        91.10 o
  -2  16   3       2490.96       3000.11       129.44 o
   0  16   3       2281.42       2539.42       110.36 o
   2  16   3      15806.54      16544.99       274.47 o
   4  16   3      12038.69      12161.20       236.43 o
   6  16   3      19137.73      19754.24       355.99 o
   8  16   3      15771.52      15992.79       347.47 o
  10  16   3       3407.77       3659.42       182.29 o
  12  16   3       3835.86       3941.28       228.85 o
 -11  17   3       7614.02       7172.97       349.13 o
  -9  17   3      16820.37      16960.98       413.66 o
  -7  17   3      18789.41      18960.02       408.72 o
  -5  17   3      14419.19      13938.34       310.52 o
  -3  17   3      15237.02      15770.91       291.84 o
  -1  17   3       3748.80       3571.20       131.12 o
   1  17   3      10137.20      10092.37       204.84 o
   3  17   3       6131.76       6236.13       185.07 o
   5  17   3         73.85        103.90        69.57 o
   7  17   3       6169.74       6035.88       216.28 o
   9  17   3       5352.24       5313.88       236.83 o
  11  17   3       7953.08       7612.12       342.37 o
 -10  18   3       1145.68       1057.82       127.02 o
  -8  18   3      34145.39      34168.82       607.09 o
  -6  18   3       9118.90       9277.25       274.25 o
  -4  18   3      12253.57      11741.60       299.19 o
  -2  18   3       6830.05       6683.57       226.05 o
   0  18   3      11408.39      11720.02       245.53 o
   2  18   3      63028.50      64832.89       775.37 o
   4  18   3       2161.57       2554.87       180.84 o
   6  18   3        330.55        298.32        96.27 o
   8  18   3      17169.31      17392.40       413.86 o
  10  18   3        780.80        957.34       162.45 o
  -9  19   3       4365.90       4303.23       225.65 o
  -7  19   3       3931.68       4160.93       228.50 o
  -5  19   3      10450.91       9841.05       304.94 o
  -3  19   3       4936.26       4934.77       204.09 o
  -1  19   3       4229.86       4099.51       163.11 o
   1  19   3        832.62        915.81       104.95 o
   3  19   3      16289.83      16172.70       399.69 o
   5  19   3        792.44        825.56       110.21 o
   7  19   3       9529.00      10255.14       334.71 o
   9  19   3        728.97        435.66       131.27 o
  -8  20   3        845.43        949.58       144.06 o
  -6  20   3       2722.46       2459.38       239.09 o
  -4  20   3      21643.35      20661.94       419.77 o
  -2  20   3      35860.72      36209.30       633.28 o
   0  20   3         68.22        309.37        68.93 o
   2  20   3       1300.12       1185.93       111.31 o
   4  20   3        580.96        647.34        82.60 o
   6  20   3       1195.05       1022.28       143.87 o
   8  20   3        378.41        666.18       173.17 o
  -5  21   3       1095.50        733.18       122.50 o
  -3  21   3      22926.84      22441.04       441.74 o
  -1  21   3       6022.83       6338.48       221.45 o
   1  21   3        621.17        472.69       139.15 o
   3  21   3       5557.26       6239.89       251.92 o
   5  21   3        503.05        540.78       141.58 o
  -4  22   3        189.08        525.21       239.65 o
  -2  22   3      10924.46       9889.36       427.92 o
   0  22   3      28958.54      28533.66       634.52 o
   2  22   3      10001.13       9014.30       393.66 o
 -16   0   4       1211.43       1326.53       190.14 o
 -14   0   4     124270.92     121850.52      2119.12 o
 -12   0   4       1780.22       2015.28       149.91 o
 -10   0   4       1630.58       2048.62       141.64 o
  -8   0   4      31935.40      32917.72       581.31 o
  -6   0   4      79293.80      78332.98       960.84 o
  -4   0   4       2744.26       3190.59       121.48 o
  -2   0   4      45963.61      51702.32      1165.88 o
   0   0   4        213.26       1099.10        68.26 o
   4   0   4       9427.71      11526.15       204.82 o
   6   0   4       2898.45       4131.93       138.03 o
   8   0   4     185793.84     182567.02      2205.86 o
  10   0   4     124677.07     125141.03      1662.46 o
  12   0   4       3729.98       3315.05       207.82 o
  14   0   4       1660.80       1619.05       184.04 o
  16   0   4       2088.40       2358.44       255.12 o
 -17   1   4       1262.76       1078.25       118.33 o
 -15   1   4       1065.56       1166.65       117.49 o
 -13   1   4        135.61        177.62        49.44 o
 -11   1   4       3885.63       4175.54       136.22 o
  -9   1   4      57183.55      58084.89       572.55 o
  -7   1   4     108858.18     107758.70       840.19 o
  -5   1   4     314380.44     304128.94      2324.21 o
  -3   1   4      72582.98      73428.37       679.51 o
  -1   1   4     161073.39     153620.00      1367.02 o
   1   1   4       1564.64       1618.03        52.37 o
   3   1   4      69633.24      70003.56       619.19 o
   5   1   4       1922.42       1987.10        55.06 o
   7   1   4      22875.64      22257.44       289.66 o
   9   1   4       2039.02       2213.93        92.18 o
  11   1   4      15311.55      15407.04       290.68 o
  13   1   4         88.37        184.29        61.61 o
  15   1   4      26381.37      27345.15       535.73 o
  17   1   4        188.25        264.48        89.10 o
 -16   2   4        141.12        248.18       113.65 o
 -14   2   4       3348.08       3740.55       154.98 o
 -12   2   4       9342.08       9694.22       201.17 o
 -10   2   4      20316.44      20326.88       284.07 o
  -8   2   4          8.67        309.04        33.00 o
  -6   2   4      40438.88      42685.11       385.50 o
  -4   2   4      24666.41      24282.12       257.63 o
  -2   2   4     135360.94     126812.77      1703.42 o
   0   2   4       1241.86       2642.95        51.01 o
   2   2   4      65447.90      65445.48       589.17 o
   4   2   4      34495.34      36106.98       364.94 o
   6   2   4     142617.42     139616.25      1132.49 o
   8   2   4      19598.78      19241.43       244.90 o
  10   2   4      14888.21      15882.53       274.05 o
  12   2   4      24633.81      24920.88       396.53 o
  14   2   4       6204.71       6403.97       229.35 o
  16   2   4      11521.93      11962.83       351.91 o
 -17   3   4       7136.65       6959.57       263.50 o
 -15   3   4       1573.44       1579.72       115.23 o
 -13   3   4       3860.31       4313.17       152.15 o
 -11   3   4       1309.50       1185.63        70.91 o
  -9   3   4      46118.44      45881.73       458.60 o
  -7   3   4      23438.58      23520.55       267.67 o
  -5   3   4      48830.96      48590.43       420.26 o
  -3   3   4       8137.96       7795.50       114.48 o
  -1   3   4       4422.22       5621.06        85.19 o
   1   3   4       2722.65       2764.79        68.10 o
   3   3   4        176.87         88.51        14.81 o
   5   3   4      39304.93      39000.33       354.66 o
   7   3   4      92028.97      90275.75       784.75 o
   9   3   4        200.53        248.55        34.58 o
  11   3   4         10.34         32.76        42.93 o
  13   3   4         11.86        270.42        64.41 o
  15   3   4      32026.86      30671.55       661.69 o
  17   3   4         48.88        110.15        92.81 o
 -16   4   4        197.58        269.30       109.39 o
 -14   4   4      15631.21      15554.84       344.05 o
 -12   4   4       2089.35       2184.97        98.02 o
 -10   4   4      15719.29      17031.85       252.58 o
  -8   4   4      35273.79      35617.98       372.05 o
  -6   4   4      22908.24      23971.82       266.45 o
  -4   4   4      23951.31      24423.13       271.95 o
  -2   4   4      20392.92      17113.23       307.07 o
   0   4   4        607.37        273.05        21.24 o
   2   4   4       3261.03       3980.83        73.94 o
   4   4   4      50344.61      46917.14       417.69 o
   6   4   4     340440.12     326543.16      2475.85 o
   8   4   4       9967.12       9864.96       178.61 o
  10   4   4       1081.54       1519.18       116.86 o
  12   4   4      47670.16      48354.75       588.27 o
  14   4   4         66.09        130.07        96.44 o
  16   4   4      17779.62      18575.02       480.08 o
 -17   5   4      16859.84      17216.34       492.06 o
 -15   5   4        430.86        400.37        75.55 o
 -13   5   4      24666.04      24535.11       352.01 o
 -11   5   4      26248.73      26458.01       334.25 o
  -9   5   4        252.57        374.01        40.93 o
  -7   5   4      89069.55      86026.98       758.00 o
  -5   5   4     142820.67     138417.73      1112.71 o
  -3   5   4        897.01       1111.11        45.34 o
  -1   5   4       2327.17        941.54        49.50 o
   1   5   4       3482.20       3782.86        69.17 o
   3   5   4      85936.58      85327.98       872.81 o
   5   5   4      22382.58      22590.36       274.57 o
   7   5   4       3593.61       3578.68        95.39 o
   9   5   4       3275.28       3542.62       111.92 o
  11   5   4     162178.17     162360.25      1419.60 o
  13   5   4       8628.57       8531.24       226.75 o
  15   5   4       9703.63       9707.53       308.74 o
  17   5   4         81.27        537.95       179.13 o
 -16   6   4       1682.08       1153.55       122.77 o
 -14   6   4      10144.83      10321.11       249.18 o
 -12   6   4        385.80        439.25        60.96 o
 -10   6   4       2029.60       1798.23        87.92 o
  -8   6   4       1907.56       2056.51        88.48 o
  -6   6   4      21018.50      21761.84       325.96 o
  -4   6   4        439.21        680.45        42.48 o
  -2   6   4       8710.69       9111.35       167.93 o
   0   6   4       3168.31       3419.44        69.43 o
   2   6   4      81309.90      78478.45       606.92 o
   4   6   4       8158.23       8210.25       132.34 o
   6   6   4         94.45        394.60        33.99 o
   8   6   4      33574.56      33715.16       379.32 o
  10   6   4       6784.89       6978.73       150.67 o
  12   6   4       5467.64       5356.76       158.83 o
  14   6   4       4792.80       4785.53       175.28 o
  16   6   4       6544.50       5376.76       466.63 o
 -17   7   4       2991.81       2638.16       327.04 o
 -15   7   4      11152.68      11158.74       290.61 o
 -13   7   4      42619.55      43543.04       582.04 o
 -11   7   4        111.07        100.59        46.49 o
  -9   7   4      27209.22      27844.09       366.14 o
  -7   7   4      60641.14      60738.30       615.54 o
  -5   7   4      65146.39      66631.55       612.07 o
  -3   7   4       6869.28       7609.24       122.80 o
  -1   7   4      21462.09      21075.66       240.61 o
   1   7   4      35360.23      35075.67       323.77 o
   3   7   4      58860.56      59135.83       634.63 o
   5   7   4        361.98       1392.43        60.42 o
   7   7   4      57482.79      57419.68       527.03 o
   9   7   4      13880.82      14067.10       253.03 o
  11   7   4      50826.70      52926.59       549.46 o
  13   7   4        124.42        250.14        71.31 o
  15   7   4       3655.40       3650.10       212.42 o
 -16   8   4       3373.38       2854.27       195.96 o
 -14   8   4      19729.34      20065.39       376.98 o
 -12   8   4       8431.05       8382.05       210.86 o
 -10   8   4      21387.18      21568.95       330.96 o
  -8   8   4       4284.53       4754.45       143.19 o
  -6   8   4       4105.35       4204.37       130.33 o
  -4   8   4      23544.04      23048.88       280.70 o
  -2   8   4       1323.80       2142.74        72.27 o
   0   8   4        744.30        967.67        47.12 o
   2   8   4     110566.55     108671.73       884.64 o
   4   8   4      99011.85      99450.20       881.36 o
   6   8   4      62275.22      62035.35       560.82 o
   8   8   4      26329.78      26590.14       319.43 o
  10   8   4      24387.97      24046.62       365.08 o
  12   8   4       4091.57       4733.43       165.14 o
  14   8   4       3385.08       3480.44       214.64 o
  16   8   4        610.97        479.50       129.45 o
 -15   9   4       2514.57       2463.58       170.26 o
 -13   9   4      15443.16      15619.27       349.12 o
 -11   9   4       9567.49       9796.17       255.29 o
  -9   9   4     138217.88     139329.56      1232.86 o
  -7   9   4      29394.61      29300.94       372.45 o
  -5   9   4      87066.40      86653.73       733.27 o
  -3   9   4      82148.97      82971.29       705.72 o
  -1   9   4      55440.51      55787.65       540.79 o
   1   9   4       7959.91       8877.43       142.55 o
   3   9   4      70407.49      71140.70       711.30 o
   5   9   4        834.75        911.77        56.92 o
   7   9   4     173407.86     173426.30      1343.64 o
   9   9   4       1352.02       1661.75        86.14 o
  11   9   4         54.17        175.33        49.13 o
  13   9   4       2540.97       2467.58       151.15 o
  15   9   4      56779.64      56946.72      1006.90 o
 -16  10   4       8201.54       7627.27       322.10 o
 -14  10   4      30782.07      30064.43       585.64 o
 -12  10   4       4996.27       4962.17       243.73 o
 -10  10   4        518.83        676.22        69.97 o
  -8  10   4      25444.84      25866.70       366.55 o
  -6  10   4       2428.90       2572.31        93.18 o
  -4  10   4      32773.29      32359.11       357.53 o
  -2  10   4      44867.49      45908.01       583.57 o
   0  10   4       7868.45       7611.05       143.39 o
   2  10   4      45943.39      46374.80       441.27 o
   4  10   4       1501.94       1768.37        81.03 o
   6  10   4      11042.61      11526.50       214.86 o
   8  10   4      37410.07      38218.48       427.40 o
  10  10   4      11775.59      11884.02       236.75 o
  12  10   4       3767.96       4053.28       168.04 o
  14  10   4       5888.77       5675.80       287.61 o
 -15  11   4       4194.39       4974.58       245.77 o
 -13  11   4       3610.19       3799.19       188.84 o
 -11  11   4       3200.19       2926.64       154.03 o
  -9  11   4      21136.12      21271.37       330.26 o
  -7  11   4       7905.34       8341.62       176.45 o
  -5  11   4       4601.42       5245.13       134.36 o
  -3  11   4       7761.78       8661.83       169.52 o
  -1  11   4      11590.34      11389.79       182.22 o
   1  11   4       6975.90       6887.76       139.93 o
   3  11   4        296.98       1288.36        79.24 o
   5  11   4      22319.39      23266.48       314.75 o
   7  11   4      46959.19      48221.62       527.45 o
   9  11   4      21692.03      21839.88       367.63 o
  11  11   4      27884.33      28094.56       453.40 o
  13  11   4       1355.85       1164.50       100.15 o
  15  11   4       3627.59       3544.72       210.21 o
 -14  12   4      28104.40      27637.12       525.60 o
 -12  12   4      17619.42      17777.79       394.94 o
 -10  12   4       3487.94       3457.29       142.01 o
  -8  12   4       3052.89       3241.89       156.84 o
  -6  12   4       4425.46       4479.23       141.36 o
  -4  12   4      23501.84      24071.05       318.46 o
  -2  12   4       3237.97       3256.32       107.37 o
   0  12   4       9206.93       9739.47       171.94 o
   2  12   4      17866.84      18922.46       255.00 o
   4  12   4      10092.05       9973.80       208.28 o
   6  12   4       5204.72       5419.58       186.80 o
   8  12   4      14259.07      14069.82       261.31 o
  10  12   4      48689.88      48741.11       654.53 o
  12  12   4       2703.50       2601.77       149.24 o
  14  12   4        295.09        435.11       104.39 o
 -13  13   4      16138.80      15383.08       391.10 o
 -11  13   4         39.94         85.75        76.78 o
  -9  13   4       4231.47       4186.54       165.63 o
  -7  13   4      56665.25      56729.51       612.42 o
  -5  13   4     107366.42     108976.17       975.81 o
  -3  13   4       3107.97       3088.26       117.95 o
  -1  13   4      11925.85      12620.54       223.04 o
   1  13   4       5283.88       5399.75       144.65 o
   3  13   4         14.62        315.32        48.18 o
   5  13   4      17999.75      18422.32       301.30 o
   7  13   4        161.66        175.24        38.08 o
   9  13   4         80.95        267.10        63.07 o
  11  13   4      44182.78      43142.64       652.94 o
  13  13   4       3884.35       3780.72       203.58 o
 -12  14   4      21968.26      21810.64       472.44 o
 -10  14   4      20235.97      20722.10       411.66 o
  -8  14   4          6.53         58.05        66.29 o
  -6  14   4        971.33       1118.65        76.60 o
  -4  14   4       7410.91       7479.26       180.46 o
  -2  14   4      22952.42      22992.22       331.93 o
   0  14   4        189.41        310.15        37.74 o
   2  14   4       3964.78       4433.72       148.45 o
   4  14   4      25194.10      26695.96       376.19 o
   6  14   4      72795.59      72682.85       952.10 o
   8  14   4       1093.63       1042.52        81.92 o
  10  14   4        305.14        475.35        82.93 o
  12  14   4      25429.59      24549.79       502.76 o
 -13  15   4       4428.90       4334.75       244.09 o
 -11  15   4      27997.09      27481.02       567.68 o
  -9  15   4      17548.75      17866.55       377.10 o
  -7  15   4       3413.36       3634.23       135.43 o
  -5  15   4       1144.53       1376.67       102.87 o
  -3  15   4        771.10        892.25        86.84 o
  -1  15   4      17153.63      17669.92       276.36 o
   1  15   4        995.71        974.08        66.84 o
   3  15   4       2734.28       3003.91       126.63 o
   5  15   4      64350.79      62243.27       707.03 o
   7  15   4        416.66        826.91        76.90 o
   9  15   4         10.73        106.64        72.98 o
  11  15   4        905.45       1002.45       117.59 o
  13  15   4      13906.16      13527.95       440.86 o
 -12  16   4        724.88        543.10       171.57 o
 -10  16   4       5713.83       5749.55       267.31 o
  -8  16   4      42595.23      43075.15       652.22 o
  -6  16   4       1422.22       2344.89       125.19 o
  -4  16   4      15371.47      15665.75       294.74 o
  -2  16   4        711.20        847.74        75.70 o
   0  16   4       6726.01       7330.23       183.89 o
   2  16   4       2622.50       2633.80       111.66 o
   4  16   4       7629.97       8265.08       211.80 o
   6  16   4      32725.78      31639.60       481.23 o
   8  16   4       2912.50       2980.32       143.32 o
  10  16   4       1238.79       1235.11       133.59 o
  12  16   4        154.86        135.47       101.49 o
 -11  17   4      14699.76      15134.35       405.32 o
  -9  17   4      19752.96      19724.65       452.84 o
  -7  17   4       1970.22       2067.38       174.15 o
  -5  17   4       7406.42       7446.10       248.10 o
  -3  17   4       9437.06      10054.84       249.25 o
  -1  17   4      11613.83      11920.63       239.58 o
   1  17   4      12629.78      12908.14       244.12 o
   3  17   4       6358.72       6487.04       185.01 o
   5  17   4      11186.66      11070.54       276.84 o
   7  17   4      12708.29      12695.00       292.62 o
   9  17   4      42948.76      43000.06       686.02 o
  11  17   4       8777.55       7901.16       412.04 o
 -10  18   4       1390.87       1292.19       141.55 o
  -8  18   4       3215.85       2765.87       207.60 o
  -6  18   4        235.76        351.95        92.14 o
  -4  18   4        182.30        343.14        84.03 o
  -2  18   4        129.62        300.25       101.14 o
   0  18   4        106.38        200.35        56.20 o
   2  18   4      33880.30      34135.80       509.35 o
   4  18   4       7793.36       7897.39       335.25 o
   6  18   4       3673.56       3462.58       169.99 o
   8  18   4      16133.99      15534.37       380.09 o
  10  18   4       5144.43       4942.46       330.39 o
  -9  19   4          0.05        -66.12       109.00 o
  -7  19   4      12355.32      11815.67       395.05 o
  -5  19   4       8964.14       9300.18       287.43 o
  -3  19   4        486.55        610.06        94.02 o
  -1  19   4        154.94        433.89        77.10 o
   1  19   4      32609.88      32811.86       612.77 o
   3  19   4      10100.58      10756.53       279.50 o
   5  19   4        102.59        188.12        71.69 o
   7  19   4       3774.46       3787.61       203.22 o
   9  19   4      46392.38      44050.53       940.03 o
  -8  20   4       9450.91       8125.18       652.33 o
  -6  20   4        349.41        213.30       125.02 o
  -4  20   4      41147.20      39480.15       637.47 o
  -2  20   4      16213.87      16267.34       505.08 o
   0  20   4         14.96        -57.41        58.23 o
   2  20   4        439.42        584.71        85.15 o
   4  20   4       1080.11       1190.29       126.00 o
   6  20   4        668.64        688.51       129.30 o
  -5  21   4      12563.27      11364.00       569.72 o
  -3  21   4       8987.93       9800.80       548.91 o
  -1  21   4       1122.34       1147.22       185.75 o
   1  21   4       1149.80        744.82       142.68 o
   3  21   4       3258.48       3387.10       235.06 o
   5  21   4      49946.41      48875.20      1107.50 o
  -2  22   4       2831.42       2328.22       229.16 o
   0  22   4      14341.76      14300.98       701.32 o
   2  22   4       3616.48       2657.26       208.81 o
 -17   1   5       2398.15       2035.77       151.91 o
 -15   1   5      46703.79      47657.59       750.65 o
 -13   1   5      26274.50      26623.55       410.35 o
 -11   1   5        282.47        185.08        48.96 o
  -9   1   5      14702.12      15041.36       242.44 o
  -7   1   5      88023.34      88768.08       744.98 o
  -5   1   5      60345.96      60251.59       495.84 o
  -3   1   5      67703.36      69457.21       709.00 o
  -1   1   5         11.31        243.11        23.24 o
   1   1   5         22.55        758.34        55.67 o
   5   1   5        485.44        983.11        56.29 o
   7   1   5        315.01        309.49        36.35 o
   9   1   5      80248.41      80405.35       928.05 o
  11   1   5      17156.86      18150.21       304.99 o
  13   1   5       7715.35       8108.21       210.53 o
  15   1   5      15586.14      15737.65       363.83 o
  17   1   5       2711.41       2161.33       259.92 o
 -16   2   5         42.82         29.90       104.06 o
 -14   2   5       1868.13       1872.37       126.66 o
 -12   2   5         54.80         52.63        43.77 o
 -10   2   5      39324.07      40094.95       458.37 o
  -8   2   5       3965.61       4190.98       110.97 o
  -6   2   5      65100.06      66344.72       542.49 o
  -4   2   5       9477.15       9932.48       131.95 o
  -2   2   5     161695.67     147249.16      1175.61 o
   0   2   5       4257.57       4519.33        77.24 o
   2   2   5      60290.71      60052.30       614.63 o
   4   2   5      57924.79      58822.32       525.89 o
   6   2   5       3635.66       3694.49        85.18 o
   8   2   5       4302.87       4293.43       112.39 o
  10   2   5      33120.13      33208.91       425.19 o
  12   2   5      21342.02      21106.63       350.44 o
  14   2   5      60564.54      59119.98       804.58 o
  16   2   5      13834.25      14739.31       396.06 o
 -17   3   5      11709.58      11652.83       344.01 o
 -15   3   5      15764.09      15531.49       354.16 o
 -13   3   5       2713.16       2328.61       114.53 o
 -11   3   5      98718.45     101077.65       891.88 o
  -9   3   5      32079.13      32291.93       364.30 o
  -7   3   5      10400.30      11181.51       174.42 o
  -5   3   5      36449.91      35505.51       355.50 o
  -3   3   5        138.25       1158.50        88.85 o
  -1   3   5      44908.71      40109.65       367.81 o
   1   3   5       3074.25       4809.00        90.25 o
   3   3   5       4671.44       5050.80       103.58 o
   5   3   5      42161.35      40797.08       456.52 o
   7   3   5     127979.62     129217.05      1078.34 o
   9   3   5       1341.81       1617.06        64.98 o
  11   3   5      25841.89      26080.01       374.21 o
  13   3   5      19900.43      19640.46       397.08 o
  15   3   5        100.50        318.96        76.18 o
  17   3   5       3168.63       2254.60       433.17 o
 -16   4   5       1649.16       1582.48       129.53 o
 -14   4   5        834.80        967.49       107.20 o
 -12   4   5       1701.21       1778.95        99.29 o
 -10   4   5       2708.91       2974.19       118.47 o
  -8   4   5        133.17        251.98        34.45 o
  -6   4   5     121890.91     120026.71      1007.79 o
  -4   4   5      20790.31      20530.76       240.12 o
  -2   4   5        263.68        262.03        26.07 o
   0   4   5       1208.97       1114.83        38.32 o
   2   4   5      41713.75      41027.22       513.34 o
   4   4   5       5015.42       5293.56        96.40 o
   6   4   5       1590.17       1760.09        57.01 o
   8   4   5         59.73        240.03        28.97 o
  10   4   5      20468.74      20598.54       291.22 o
  12   4   5         75.86        179.65        61.18 o
  14   4   5       1336.90       1504.85       126.58 o
  16   4   5       5790.02       6148.70       383.85 o
 -17   5   5       6331.96       6030.42       275.10 o
 -15   5   5       2488.76       2606.79       149.05 o
 -13   5   5       3061.08       3371.27       140.31 o
 -11   5   5      20398.07      20976.05       300.01 o
  -9   5   5       2201.53       2429.44        91.36 o
  -7   5   5        907.56       1277.29        62.19 o
  -5   5   5       3124.71       3600.24        93.03 o
  -3   5   5       1112.63       1601.54        52.62 o
  -1   5   5      32408.59      30174.34       324.62 o
   1   5   5       9063.96       9268.23       149.59 o
   3   5   5        283.28        444.04        31.34 o
   5   5   5      44398.60      44342.91       445.35 o
   7   5   5      22252.14      22409.71       263.67 o
   9   5   5          4.17        200.20        65.85 o
  11   5   5       4585.03       4573.09       141.34 o
  13   5   5      35885.48      35570.39       527.43 o
  15   5   5        223.18        133.16       104.37 o
  17   5   5         22.44        204.27       194.90 o
 -16   6   5       1359.99       1335.65       155.60 o
 -14   6   5      13749.67      13514.93       308.35 o
 -12   6   5       2880.33       3093.34       148.17 o
 -10   6   5        133.27        418.48        45.09 o
  -8   6   5       2424.35       2505.33        93.23 o
  -6   6   5     448595.38     437658.25      5151.09 o
  -4   6   5      50192.64      49254.17       465.09 o
  -2   6   5       2297.74       2279.27        79.42 o
   0   6   5       4712.76       3613.28        74.21 o
   2   6   5     227446.27     212799.06      1788.31 o
   4   6   5       1138.71       1222.46        53.19 o
   6   6   5      13958.35      13993.82       225.98 o
   8   6   5        262.50        396.55        51.95 o
  10   6   5      76959.78      76705.59       799.01 o
  12   6   5       7110.39       7080.10       249.85 o
  14   6   5       1428.97       1518.57       114.75 o
  16   6   5      14622.27      14138.13       463.32 o
 -15   7   5      26021.11      25927.95       450.57 o
 -13   7   5      41309.54      42711.98       577.00 o
 -11   7   5      17489.10      17375.85       308.36 o
  -9   7   5       2660.20       3043.38       112.10 o
  -7   7   5       7790.23       8191.24       167.16 o
  -5   7   5       3939.03       4602.80       111.62 o
  -3   7   5       9104.26       9824.83       156.08 o
  -1   7   5      51059.61      50604.39       456.25 o
   1   7   5      83354.62      84277.23       668.51 o
   3   7   5     121607.60     118634.33      1136.22 o
   5   7   5       2098.83       2177.67        94.15 o
   7   7   5      41183.27      41790.42       453.81 o
   9   7   5      71690.98      70339.20       804.14 o
  11   7   5      30658.07      30156.71       443.01 o
  13   7   5       1806.66       2022.60       112.15 o
  15   7   5       4528.83       4843.26       218.42 o
 -16   8   5       4224.10       4091.57       221.07 o
 -14   8   5        259.16        313.83        87.75 o
 -12   8   5       2159.33       2386.67       118.33 o
 -10   8   5      73399.73      72698.52       714.23 o
  -8   8   5       6347.96       6331.33       152.67 o
  -6   8   5      13230.45      13752.60       223.13 o
  -4   8   5       5857.71       5351.07       115.16 o
  -2   8   5     215510.70     208255.52      1658.55 o
   0   8   5       5941.76       6115.23       110.57 o
   2   8   5      20543.50      21626.21       247.10 o
   4   8   5     133122.59     130283.26      1060.79 o
   6   8   5         17.77       1200.91        59.25 o
   8   8   5         37.12        409.43        38.91 o
  10   8   5       1788.64       1811.27        97.25 o
  12   8   5        288.03        272.07        60.89 o
  14   8   5      46676.13      44897.84       762.98 o
  16   8   5       2062.44       1297.99       253.41 o
 -15   9   5        665.13        619.76       112.06 o
 -13   9   5       8588.60       8403.33       278.93 o
 -11   9   5       6479.63       6571.59       204.91 o
  -9   9   5       9050.53       9952.57       207.16 o
  -7   9   5          8.07         84.58        55.64 o
  -5   9   5       7167.49       7188.02       144.35 o
  -3   9   5      59010.94      60874.21       574.16 o
  -1   9   5      33931.61      34875.92       385.08 o
   1   9   5        758.15        805.74        46.33 o
   3   9   5        128.60        246.54        46.51 o
   5   9   5      57533.98      58309.04       571.51 o
   7   9   5        137.55        187.75        32.18 o
   9   9   5      11601.15      11327.58       198.83 o
  11   9   5          9.18         22.19        40.89 o
  13   9   5       4549.71       4602.06       182.22 o
  15   9   5        400.59        887.42       134.00 o
 -14  10   5        254.95        572.73       100.60 o
 -12  10   5       5893.00       6090.24       263.22 o
 -10  10   5      56502.93      57407.66       640.23 o
  -8  10   5          3.56         -1.11        35.49 o
  -6  10   5       9116.93       9908.18       186.56 o
  -4  10   5       9760.27      10728.17       193.03 o
  -2  10   5     158871.59     157337.14      1317.96 o
   0  10   5      21434.06      21415.33       275.65 o
   2  10   5       4123.99       5085.72       117.92 o
   4  10   5       9125.54       9631.77       178.40 o
   6  10   5       1481.29       1792.41        81.28 o
   8  10   5      47788.66      47049.74       493.61 o
  10  10   5        197.77        330.98        58.99 o
  12  10   5       9492.26       9340.89       278.32 o
  14  10   5      32532.32      31938.20       596.93 o
 -15  11   5      29719.02      29095.77       740.68 o
 -13  11   5       1761.22       1864.93       166.41 o
 -11  11   5      35090.74      35467.61       550.34 o
  -9  11   5      53379.12      54072.88       672.58 o
  -7  11   5      39017.60      40345.55       489.07 o
  -5  11   5      13175.98      13875.60       213.94 o
  -3  11   5      27681.74      27966.40       362.85 o
  -1  11   5       1137.31       1222.92        73.41 o
   1  11   5      22515.79      23059.07       296.32 o
   3  11   5     108410.58     111759.89       971.71 o
   5  11   5      32346.96      31798.87       391.85 o
   7  11   5      22517.43      23263.89       319.77 o
   9  11   5      10391.27      10437.26       208.80 o
  11  11   5      12029.82      11583.01       283.28 o
  13  11   5         68.75        252.57        88.59 o
  15  11   5       5601.70       3143.27       714.98 o
 -14  12   5        215.88        431.60       104.39 o
 -12  12   5       1859.75       1894.01       130.83 o
 -10  12   5       3531.53       4179.11       155.17 o
  -8  12   5       9943.71      10071.98       228.24 o
  -6  12   5     121044.56     122056.29       990.05 o
  -4  12   5       1200.35       1238.99        75.71 o
  -2  12   5        182.10        318.25        50.34 o
   0  12   5        824.99        894.80        60.53 o
   2  12   5      36305.33      38054.51       417.57 o
   4  12   5       2274.18       2709.48       110.74 o
   6  12   5       1626.57       2443.25       119.54 o
   8  12   5       4503.72       4723.95       183.27 o
  10  12   5      35863.65      35583.67       541.70 o
  12  12   5       6761.56       6516.93       259.83 o
  14  12   5        888.28        873.49       123.11 o
 -13  13   5       6510.03       6092.30       243.14 o
 -11  13   5       3301.87       3490.34       176.95 o
  -9  13   5          0.88         85.46        49.60 o
  -7  13   5      31926.49      31635.75       423.72 o
  -5  13   5      74845.33      76896.55       713.40 o
  -3  13   5       7384.34       7385.01       206.80 o
  -1  13   5       1157.35       1354.31        83.27 o
   1  13   5      42438.25      42108.02       446.86 o
   3  13   5       5905.29       6571.94       161.26 o
   5  13   5       3219.64       3345.04       127.49 o
   7  13   5      18820.18      19295.25       316.98 o
   9  13   5      14787.20      14132.43       291.09 o
  11  13   5       5238.45       5359.72       197.10 o
  13  13   5       3552.63       3674.43       242.38 o
 -12  14   5      24944.54      24233.52       495.50 o
 -10  14   5         95.10        502.51       126.08 o
  -8  14   5       1727.44       2036.31       114.49 o
  -6  14   5      22916.58      23531.51       349.54 o
  -4  14   5       2090.53       2418.63       122.23 o
  -2  14   5       1185.33       1210.19        96.49 o
   0  14   5      29173.87      30131.91       400.16 o
   2  14   5      19252.98      19686.34       294.57 o
   4  14   5        232.89        228.26        38.48 o
   6  14   5         34.39       1041.95        77.96 o
   8  14   5       4466.25       4477.32       155.61 o
  10  14   5      10164.07      10359.85       252.65 o
  12  14   5      13406.90      12714.00       393.61 o
 -11  15   5      36840.05      36945.89       724.05 o
  -9  15   5        455.47        396.73        80.11 o
  -7  15   5      15434.69      15675.17       284.28 o
  -5  15   5       2198.70       2184.19        99.62 o
  -3  15   5       8434.67       8258.47       218.90 o
  -1  15   5      75341.22      76267.67       787.64 o
   1  15   5       8210.88       8779.92       180.04 o
   3  15   5       2708.01       2967.70       115.32 o
   5  15   5       1200.05       1486.47        94.24 o
   7  15   5      46343.28      46168.38       607.67 o
   9  15   5      10247.15       9507.49       263.32 o
  11  15   5      13268.77      12732.02       350.19 o
 -12  16   5       7554.47       7765.65       299.98 o
 -10  16   5      13756.04      13879.17       391.60 o
  -8  16   5       5067.16       4790.71       180.93 o
  -6  16   5      29480.50      30604.02       458.22 o
  -4  16   5      31234.99      30729.29       445.77 o
  -2  16   5      22712.05      23098.03       402.02 o
   0  16   5      34737.65      35353.14       473.60 o
   2  16   5       6003.39       5842.74       157.58 o
   4  16   5       2508.30       2586.74       125.57 o
   6  16   5       8272.71       8696.37       223.00 o
   8  16   5         16.08        198.69        57.42 o
  10  16   5       7834.85       8558.95       306.44 o
  12  16   5       1623.61       1495.95       262.15 o
 -11  17   5       6981.78       6742.92       300.96 o
  -9  17   5      12572.11      12871.53       359.77 o
  -7  17   5       2189.52       2343.21       139.93 o
  -5  17   5         28.57         68.65        75.70 o
  -3  17   5      34118.54      35022.75       547.08 o
  -1  17   5      31301.63      31522.04       469.33 o
   1  17   5       8220.43       8991.15       210.07 o
   3  17   5      26646.50      27554.48       402.73 o
   5  17   5      11221.24      11401.49       283.49 o
   7  17   5         53.32         44.58        58.04 o
   9  17   5          3.84        147.37        97.42 o
  11  17   5       5818.80       4992.44       265.25 o
 -10  18   5        143.81        -56.12       156.60 o
  -8  18   5      28329.59      27819.02       542.81 o
  -6  18   5         34.58         55.40        95.14 o
  -4  18   5      37312.87      36266.60       727.45 o
  -2  18   5        137.76         91.51        67.58 o
   0  18   5          0.18         60.44        50.55 o
   2  18   5      12597.83      12946.05       297.70 o
   4  18   5      22034.81      22411.61       431.38 o
   6  18   5        793.92        900.56        98.67 o
   8  18   5      23788.12      22897.44       595.29 o
  10  18   5       1233.43        835.03       168.97 o
  -9  19   5       1605.34       1629.00       330.99 o
  -7  19   5      18681.96      19032.23       523.09 o
  -5  19   5      12383.98      12023.40       400.64 o
  -3  19   5         32.98         96.00        81.79 o
  -1  19   5        728.72        639.40       105.28 o
   1  19   5       2345.06       2623.68       160.62 o
   3  19   5      40269.59      40736.73       598.09 o
   5  19   5         12.89         50.16        66.15 o
   7  19   5       1339.89       1374.78       130.52 o
  -6  20   5       7711.07       7097.65       490.01 o
  -4  20   5       6128.01       5860.16       266.52 o
  -2  20   5      21717.52      21481.45       511.13 o
   0  20   5       8503.55       8792.17       375.51 o
   2  20   5       2864.65       2937.94       198.94 o
   4  20   5       4644.28       5292.05       317.38 o
   6  20   5       1654.74       1536.97       169.55 o
  -5  21   5       4498.96       4133.54       309.38 o
  -3  21   5       8067.03       8387.15       374.02 o
  -1  21   5        185.15        181.91       129.88 o
   1  21   5       3102.66       2730.53       217.52 o
   3  21   5         39.97        -87.17       152.35 o
   5  21   5      10540.18       9232.91       441.96 o
   0  22   5      27636.69      26286.41       652.56 o
 -16   0   6       1637.72       2051.71       203.71 o
 -14   0   6     136350.81     138700.47      2494.49 o
 -12   0   6      52233.25      50072.66      1648.62 o
 -10   0   6      10154.29      11067.92       309.49 o
  -8   0   6      23134.88      24330.33       446.11 o
  -6   0   6     202663.09     197433.28      2842.61 o
  -4   0   6       2024.19       2110.55       167.99 o
  -2   0   6      22912.74      23013.86       387.72 o
   0   0   6      43661.54      46108.01       825.24 o
   4   0   6      78764.73      83482.52      1030.98 o
   6   0   6      64304.95      61920.32      1052.42 o
   8   0   6      11191.23      11808.31       288.06 o
  10   0   6     185067.75     185047.53      2915.22 o
  12   0   6       5288.92       5672.22       246.69 o
  14   0   6       3184.23       3268.28       201.25 o
  16   0   6         65.87        231.57       111.96 o
 -17   1   6          0.06         17.55        75.51 o
 -15   1   6        100.06        342.88        86.63 o
 -13   1   6       1378.19       1570.41       111.22 o
 -11   1   6       1358.18       1818.50       103.43 o
  -9   1   6      10505.71      10595.07       197.92 o
  -7   1   6      40899.93      42276.50       467.71 o
  -5   1   6      35672.10      34610.57       392.13 o
  -3   1   6      10779.71      11099.92       165.79 o
  -1   1   6      21824.05      21157.60       250.67 o
   1   1   6         33.68        268.98        26.61 o
   3   1   6      19832.71      19779.04       237.29 o
   5   1   6      15791.73      15012.19       188.62 o
   7   1   6        200.93        320.73        32.27 o
   9   1   6      12860.24      13204.98       228.96 o
  11   1   6       3686.54       3890.86       143.56 o
  13   1   6       4911.58       4963.63       182.54 o
  15   1   6      35411.36      34739.20       606.93 o
  17   1   6       2622.35       2163.50       289.06 o
 -16   2   6       7977.35       8401.29       362.55 o
 -14   2   6      49128.75      50645.89       676.49 o
 -12   2   6        170.38        386.91        64.84 o
 -10   2   6      86396.80      87143.10       836.59 o
  -8   2   6       2290.63       2163.68        85.08 o
  -6   2   6      38734.51      38787.96       372.94 o
  -4   2   6          5.96         79.78        16.26 o
  -2   2   6      10873.28      12637.64       152.04 o
   0   2   6       1166.79       1693.07        66.61 o
   2   2   6          0.46        568.16        40.03 o
   4   2   6         56.14       1015.37        40.67 o
   6   2   6     132119.92     130495.06      1127.19 o
   8   2   6       7684.52       8247.94       169.25 o
  10   2   6      26501.12      26504.99       374.41 o
  12   2   6       1409.09       1457.99        93.11 o
  14   2   6      18294.91      18227.71       387.82 o
  16   2   6         54.50        207.90        93.17 o
 -17   3   6        507.13        581.61       107.74 o
 -15   3   6      12135.46      12630.68       323.66 o
 -13   3   6       4857.64       4745.25       210.40 o
 -11   3   6       3724.54       3872.79       133.16 o
  -9   3   6      15603.43      16677.13       254.37 o
  -7   3   6      76494.84      77189.99       641.64 o
  -5   3   6       1456.83       1530.15        61.75 o
  -3   3   6      57935.02      56717.87       478.16 o
  -1   3   6       2075.98       2238.00        75.85 o
   1   3   6      12972.64      12834.64       165.88 o
   3   3   6       3630.28       3672.37        71.12 o
   5   3   6     128621.43     126780.01      1102.15 o
   7   3   6       3375.92       3462.97        95.39 o
   9   3   6      23105.03      24315.94       347.46 o
  11   3   6       1241.68       1274.29        79.04 o
  13   3   6          1.56         53.10        58.14 o
  15   3   6      36964.23      36058.56       591.91 o
  17   3   6       3017.18       1958.87       302.09 o
 -16   4   6       9071.90       9011.26       306.90 o
 -14   4   6        409.97        650.53        80.60 o
 -12   4   6      18536.05      19969.56       318.07 o
 -10   4   6     182614.25     185411.34      1467.56 o
  -8   4   6       8649.29       9126.37       158.28 o
  -6   4   6       2601.68       3295.86       105.88 o
  -4   4   6       1215.52       1710.23        60.51 o
  -2   4   6      20792.53      21896.58       278.49 o
   0   4   6      10690.11       9999.53       138.72 o
   2   4   6      75848.30      74026.20       870.10 o
   4   4   6       2678.67       3359.02        88.58 o
   6   4   6     283902.91     274177.69      2016.56 o
   8   4   6       2400.99       2753.87        99.02 o
  10   4   6        629.89        781.41        63.82 o
  12   4   6       2727.57       2755.06       119.96 o
  14   4   6      30322.10      31687.11       566.45 o
  16   4   6        908.82       1230.09       178.50 o
 -15   5   6      11684.55      12320.83       300.13 o
 -13   5   6       2569.36       2647.51       135.22 o
 -11   5   6      71186.84      71524.34       693.22 o
  -9   5   6       3725.49       3769.85       114.96 o
  -7   5   6      59051.75      58855.45       548.61 o
  -5   5   6      52444.47      51231.98       509.63 o
  -3   5   6      63465.05      62974.73       751.77 o
  -1   5   6       1135.67       1288.47        50.10 o
   1   5   6     147413.28     144575.97      1195.70 o
   3   5   6      13543.64      14386.05       207.54 o
   5   5   6       6818.01       7435.09       125.34 o
   7   5   6      34505.16      35005.93       375.36 o
   9   5   6      10600.13      11083.86       208.04 o
  11   5   6      34582.92      34493.17       519.53 o
  13   5   6      60880.87      61175.11       890.97 o
  15   5   6       2663.33       2566.28       171.25 o
 -16   6   6       3321.62       3871.11       218.69 o
 -14   6   6      35681.25      35779.59       511.92 o
 -12   6   6        123.88        195.16        59.63 o
 -10   6   6        351.13        286.98        47.34 o
  -8   6   6          2.48          3.57        27.37 o
  -6   6   6      17993.27      18906.71       254.87 o
  -4   6   6      16412.33      16496.34       210.14 o
  -2   6   6      15645.19      16696.64       214.58 o
   0   6   6      11178.57      10194.11       135.44 o
   2   6   6      19319.61      19744.86       257.42 o
   4   6   6         67.53        322.63        34.01 o
   6   6   6       6671.62       7122.48       139.11 o
   8   6   6       9263.34       9553.18       176.00 o
  10   6   6      35863.90      35399.66       462.17 o
  12   6   6      13673.48      13734.54       261.47 o
  14   6   6        504.41        401.14       174.30 o
  16   6   6         51.40        179.93       124.63 o
 -15   7   6      32580.79      32878.30       532.12 o
 -13   7   6      24169.43      24304.45       417.52 o
 -11   7   6      13049.57      13739.60       241.46 o
  -9   7   6       1640.81       1716.60        99.78 o
  -7   7   6        770.73        671.49        65.65 o
  -5   7   6      55755.48      56961.59       544.28 o
  -3   7   6       4531.69       5108.90       111.02 o
  -1   7   6      11390.34      11853.12       179.42 o
   1   7   6      38625.67      38932.25       438.20 o
   3   7   6       4701.70       4586.51       100.23 o
   5   7   6       8942.20       9701.50       181.42 o
   7   7   6       1722.47       1681.92        80.67 o
   9   7   6      46096.22      45652.38       545.64 o
  11   7   6      36839.20      36361.72       592.63 o
  13   7   6       5069.93       5186.07       254.86 o
  15   7   6       3195.18       2858.88       218.98 o
 -16   8   6       3119.19       2922.18       212.70 o
 -14   8   6       9587.63       9233.05       296.35 o
 -12   8   6       7035.82       7461.77       207.50 o
 -10   8   6       6042.69       6163.66       168.41 o
  -8   8   6      54321.61      54675.50       595.10 o
  -6   8   6      10209.65      10514.01       186.14 o
  -4   8   6        515.56        531.49        42.87 o
  -2   8   6       4942.22       5585.49       138.04 o
   0   8   6       3905.43       4797.32       105.44 o
   2   8   6     138187.67     136178.34      1114.91 o
   4   8   6      56086.07      56308.01       656.74 o
   6   8   6     108652.56     107208.97      1070.29 o
   8   8   6       1719.68       1837.61        91.10 o
  10   8   6      16927.27      16521.06       331.18 o
  12   8   6      12241.66      12034.31       303.46 o
  14   8   6       3685.92       3315.00       170.50 o
  16   8   6      13070.56      13228.66       785.74 o
 -15   9   6      12599.20      12812.02       426.32 o
 -13   9   6       7434.59       8053.06       281.07 o
 -11   9   6        200.40        205.85        74.05 o
  -9   9   6      26264.99      27172.48       353.53 o
  -7   9   6      54305.83      56354.10       581.54 o
  -5   9   6       1876.20       1997.53        92.30 o
  -3   9   6      68000.12      68350.35       638.41 o
  -1   9   6      45776.66      46126.68       479.62 o
   1   9   6       4393.16       4714.51        97.80 o
   3   9   6       7803.85       7803.09       151.89 o
   5   9   6      59134.52      59915.07       629.44 o
   7   9   6       3793.11       3997.81       148.91 o
   9   9   6      34499.80      35028.03       434.37 o
  11   9   6         90.97        124.70        56.04 o
  13   9   6       4544.46       4576.78       196.90 o
  15   9   6      71760.70      69853.08      1187.38 o
 -14  10   6      17033.06      17526.45       408.57 o
 -12  10   6      27886.88      27096.35       467.41 o
 -10  10   6      18469.13      18629.63       306.06 o
  -8  10   6       3527.18       3762.26       147.33 o
  -6  10   6      17010.21      17212.42       249.72 o
  -4  10   6       7224.07       7141.37       160.60 o
  -2  10   6       3498.08       4005.39       149.87 o
   0  10   6        626.33        727.70        50.49 o
   2  10   6      52904.49      52945.07       504.09 o
   4  10   6      23017.03      22685.43       288.01 o
   6  10   6      20034.34      20441.82       299.17 o
   8  10   6      29777.79      29791.49       389.94 o
  10  10   6      30693.04      31105.03       439.91 o
  12  10   6       1884.54       1813.41       130.06 o
  14  10   6       2080.68       2004.52       199.92 o
 -15  11   6       5588.23       5539.59       231.04 o
 -13  11   6       1963.00       1915.66       130.84 o
 -11  11   6       7540.78       7545.16       222.83 o
  -9  11   6      23532.97      24009.29       329.48 o
  -7  11   6       1911.97       2448.17        94.33 o
  -5  11   6       1288.73       1444.97        86.38 o
  -3  11   6        197.85        288.48        38.15 o
  -1  11   6       1359.53       1343.31        87.14 o
   1  11   6       9442.50       9406.56       164.92 o
   3  11   6      26300.32      27298.24       370.32 o
   5  11   6      74843.79      75781.67       789.31 o
   7  11   6       2418.61       2814.65       120.26 o
   9  11   6       1653.13       2250.79       107.55 o
  11  11   6       3631.10       3699.71       180.03 o
  13  11   6       1415.39       1632.73       165.55 o
 -14  12   6      17177.47      17074.84       386.50 o
 -12  12   6      30176.47      30131.71       482.43 o
 -10  12   6        283.18        336.22        58.02 o
  -8  12   6       7296.15       7386.72       176.86 o
  -6  12   6       2682.48       3133.50       121.05 o
  -4  12   6      21530.68      21823.70       322.76 o
  -2  12   6        799.03        868.40        71.94 o
   0  12   6      12068.97      12181.81       220.94 o
   2  12   6      74605.45      75066.11       684.46 o
   4  12   6       4798.41       4968.89       130.94 o
   6  12   6       2469.50       2419.41        99.18 o
   8  12   6      12347.44      12273.50       239.57 o
  10  12   6      55324.14      54124.92       796.32 o
  12  12   6      36567.52      35475.78       623.78 o
  14  12   6       1304.05        954.18       185.89 o
 -13  13   6         24.67        197.60        77.20 o
 -11  13   6      12406.79      12390.28       292.25 o
  -9  13   6       2926.21       3599.73       185.86 o
  -7  13   6      40975.14      41076.89       534.55 o
  -5  13   6      21331.77      21678.51       318.75 o
  -3  13   6       5093.68       5443.10       161.69 o
  -1  13   6       1684.37       1900.23       100.42 o
   1  13   6      60838.66      62021.48       606.04 o
   3  13   6      18877.86      18800.98       309.38 o
   5  13   6        107.58        239.41        45.90 o
   7  13   6         65.74        371.76        57.37 o
   9  13   6       2937.51       2817.77       138.74 o
  11  13   6       3252.90       3063.27       173.18 o
  13  13   6       6906.60       5955.68       422.53 o
 -12  14   6          4.32        120.32        81.16 o
 -10  14   6      42022.88      41929.20       589.25 o
  -8  14   6        419.51        379.98        59.00 o
  -6  14   6          3.21        160.68        42.29 o
  -4  14   6       6382.54       6474.33       211.82 o
  -2  14   6       2387.98       2615.20       122.10 o
   0  14   6       9821.36      10145.09       208.42 o
   2  14   6       2462.30       2837.39       119.90 o
   4  14   6       3639.09       3727.91       138.07 o
   6  14   6     129547.49     126750.75      1122.18 o
   8  14   6      10070.41       9992.21       245.30 o
  10  14   6        143.04        215.92        84.46 o
  12  14   6      31972.29      30443.70       752.64 o
 -11  15   6       3794.42       3895.36       227.23 o
  -9  15   6       6215.86       5988.85       178.94 o
  -7  15   6       1252.90       1581.37       114.55 o
  -5  15   6        115.32        261.36        49.57 o
  -3  15   6      26119.56      28066.06       435.20 o
  -1  15   6      25141.93      25756.00       414.63 o
   1  15   6      14723.47      14883.53       275.88 o
   3  15   6       5581.93       5714.73       212.77 o
   5  15   6       3111.77       3211.85       124.95 o
   7  15   6      21312.18      21766.09       371.55 o
   9  15   6      13389.03      13377.07       312.70 o
  11  15   6         63.90         79.60        94.23 o
 -10  16   6      13614.13      12817.34       296.77 o
  -8  16   6      10842.18      11145.44       334.72 o
  -6  16   6       2272.78       2101.15       138.33 o
  -4  16   6      20165.46      20364.50       387.55 o
  -2  16   6        223.73        266.31        92.26 o
   0  16   6        475.11        481.75        75.94 o
   2  16   6         22.87         67.55        50.22 o
   4  16   6      14876.98      16220.16       329.25 o
   6  16   6      36689.95      37671.45       503.38 o
   8  16   6       2967.15       2811.88       145.22 o
  10  16   6      14716.56      14840.56       419.23 o
  -9  17   6        686.38        749.10       125.95 o
  -7  17   6        687.53        692.81       104.74 o
  -5  17   6       5402.63       5333.70       266.13 o
  -3  17   6      40536.88      39362.22       632.20 o
  -1  17   6       6151.24       6459.10       206.11 o
   1  17   6       3460.44       3821.01       140.67 o
   3  17   6      11701.52      11613.76       320.68 o
   5  17   6      12747.22      12771.56       278.22 o
   7  17   6          2.65        144.94        79.98 o
   9  17   6       5227.40       4864.86       210.95 o
  -8  18   6       6137.73       5664.98       316.64 o
  -6  18   6      14840.52      14323.39       421.78 o
  -4  18   6       6062.79       5888.19       244.37 o
  -2  18   6        346.86        763.47        96.74 o
   0  18   6       1076.60        939.33       114.72 o
   2  18   6      33788.08      34861.63       524.92 o
   4  18   6        398.15        714.35        91.32 o
   6  18   6       2465.40       2852.55       176.62 o
   8  18   6         41.58        165.36        83.15 o
  -7  19   6      29402.17      28433.92       739.31 o
  -5  19   6        925.68        770.15       130.18 o
  -3  19   6        865.03        932.36       140.21 o
  -1  19   6          7.64        -71.59        71.59 o
   1  19   6       1595.66       1598.98       133.18 o
   3  19   6      42021.30      41806.52       714.43 o
   5  19   6       3545.71       3501.15       221.60 o
   7  19   6        269.73        455.12       123.38 o
  -6  20   6         45.85        -50.01       136.97 o
  -4  20   6      10581.78       9363.16       445.23 o
  -2  20   6        297.67        655.15       145.26 o
   0  20   6      10597.98      10582.75       413.54 o
   2  20   6       3840.89       3709.40       202.02 o
   4  20   6       8095.99       7491.44       285.20 o
   6  20   6       2061.09       1835.97       158.86 o
  -3  21   6       2196.19       1740.69       267.70 o
  -1  21   6       3548.39       3736.51       316.85 o
   1  21   6       6659.13       5877.52       332.70 o
   3  21   6        852.50        541.62       172.48 o
 -17   1   7        214.39        151.04        93.24 o
 -15   1   7      12019.98      11488.26       321.16 o
 -13   1   7       3122.98       3933.59       176.81 o
 -11   1   7        435.68       1173.03        82.70 o
  -9   1   7          5.63        207.47        34.38 o
  -7   1   7     114183.91     115452.13       975.70 o
  -5   1   7       4851.10       5163.01       128.82 o
  -3   1   7      86385.48      86352.32       799.18 o
  -1   1   7       4681.50       4443.42        83.63 o
   1   1   7      53034.90      53529.65       661.38 o
   3   1   7     161109.58     161238.06      1606.67 o
   5   1   7     203059.53     203091.72      1746.41 o
   7   1   7       7402.83       7509.18       191.28 o
   9   1   7      49028.11      49015.65       574.26 o
  11   1   7      72593.73      74732.94       888.65 o
  13   1   7          2.99        122.12        55.27 o
  15   1   7        325.64        442.83        80.54 o
 -16   2   7      13153.99      13015.30       355.97 o
 -14   2   7         39.25         77.90        80.41 o
 -12   2   7         24.13         86.76        45.82 o
 -10   2   7        610.31        839.94        80.39 o
  -8   2   7      49160.11      49286.35       516.77 o
  -6   2   7      55535.39      56009.67       492.13 o
  -4   2   7      15304.29      15264.51       237.86 o
  -2   2   7     222812.62     206563.44      1692.48 o
   0   2   7      26185.15      24969.17       299.92 o
   2   2   7      58816.21      58301.38       639.04 o
   4   2   7       6280.29       6642.70       122.03 o
   6   2   7      18447.56      19271.26       222.19 o
   8   2   7        765.67        752.46        52.16 o
  10   2   7      11434.46      11470.83       234.69 o
  12   2   7       2593.16       2329.44       114.73 o
  14   2   7      17098.52      17691.75       355.12 o
  16   2   7        997.43       1123.20       198.00 o
 -15   3   7      35208.18      36054.95       639.80 o
 -13   3   7        253.83        300.65        86.73 o
 -11   3   7     115836.57     114698.30      1054.61 o
  -9   3   7        230.68        274.51        38.82 o
  -7   3   7      14158.97      14675.34       206.08 o
  -5   3   7       4715.60       5040.38       102.22 o
  -3   3   7     134527.45     131678.42      1171.29 o
  -1   3   7       1893.09       1689.57        54.48 o
   1   3   7     199778.41     195767.58      1861.38 o
   3   3   7      20519.40      19662.90       301.59 o
   5   3   7      21039.77      22670.06       272.19 o
   7   3   7      19812.15      22427.64       279.89 o
   9   3   7      76196.86      77869.17       766.48 o
  11   3   7       2458.45       2445.55       108.82 o
  13   3   7      12492.38      12439.42       296.57 o
  15   3   7      22075.97      20971.80       437.40 o
 -16   4   7        735.38        706.98       133.22 o
 -14   4   7      11182.11      10854.76       295.69 o
 -12   4   7       5608.31       5774.16       214.75 o
 -10   4   7         10.30        -20.40        30.18 o
  -8   4   7        139.19        149.15        34.49 o
  -6   4   7      23016.63      22551.46       283.74 o
  -4   4   7      36036.10      37104.25       388.85 o
  -2   4   7        876.84       1222.45        64.52 o
   0   4   7       7186.23       6933.39       109.41 o
   2   4   7     137801.52     132862.91      1432.84 o
   4   4   7       1483.70       2066.34        65.06 o
   6   4   7       5154.66       5494.50       141.35 o
   8   4   7         70.42         52.65        30.50 o
  10   4   7       3010.58       3069.90       138.91 o
  12   4   7       1685.79       1972.79       106.51 o
  14   4   7       1774.25       1731.18       123.41 o
  16   4   7       1249.87        926.02       153.15 o
 -15   5   7       9231.77       8818.25       275.17 o
 -13   5   7       1823.54       1994.36       121.20 o
 -11   5   7      34966.98      35754.54       456.91 o
  -9   5   7       4627.36       4839.51       128.95 o
  -7   5   7       4168.55       4253.95       109.75 o
  -5   5   7      22296.99      23753.49       298.43 o
  -3   5   7      44586.44      45769.59       506.58 o
  -1   5   7      15630.65      15302.75       190.83 o
   1   5   7      40488.53      40412.89       424.55 o
   3   5   7       1368.83       2018.72        83.64 o
   5   5   7         30.63        282.52        23.98 o
   7   5   7       2802.71       3093.39        89.90 o
   9   5   7      23227.86      24127.08       356.39 o
  11   5   7        327.09        264.00        43.16 o
  13   5   7       7218.32       7167.00       279.67 o
  15   5   7       4564.18       4777.90       197.38 o
 -16   6   7       6803.67       6772.16       269.73 o
 -14   6   7      16127.14      16399.85       360.04 o
 -12   6   7       2777.64       2894.34       128.84 o
 -10   6   7        879.43       1380.99        89.97 o
  -8   6   7        158.30        451.46        43.64 o
  -6   6   7      54067.48      55525.25       578.59 o
  -4   6   7      66725.97      67011.67       799.59 o
  -2   6   7       4736.03       4956.76       120.27 o
   0   6   7       5308.64       5415.96       104.48 o
   2   6   7     272403.75     259865.75      2589.27 o
   4   6   7       9311.80       9574.22       162.19 o
   6   6   7      45937.05      45739.52       500.35 o
   8   6   7      14501.66      14846.00       215.28 o
  10   6   7        665.23        631.31        59.99 o
  12   6   7       1660.70       1756.25       100.27 o
  14   6   7      13548.23      13300.16       312.44 o
  16   6   7        783.43        257.01       127.81 o
 -15   7   7      42025.08      41527.07       727.41 o
 -13   7   7         70.11        148.91        57.60 o
 -11   7   7      35798.77      37034.95       459.63 o
  -9   7   7       3185.45       3567.36       112.45 o
  -7   7   7      31702.32      33284.25       439.10 o
  -5   7   7        488.92        564.85        43.26 o
  -3   7   7         83.95        131.25        21.89 o
  -1   7   7      10413.57      11186.04       194.58 o
   1   7   7       4776.91       4542.16       102.68 o
   3   7   7      18914.29      19759.30       276.71 o
   5   7   7      95024.88      96077.52      1040.09 o
   7   7   7       7211.28       7858.90       178.03 o
   9   7   7      59437.22      60874.39       632.83 o
  11   7   7      48263.81      48799.44       580.06 o
  13   7   7          2.47        151.93        57.16 o
  15   7   7        234.55        445.76       130.70 o
 -14   8   7       2961.98       2767.90       159.57 o
 -12   8   7        673.17        713.29        77.42 o
 -10   8   7       3383.68       3468.43       127.32 o
  -8   8   7      69217.98      69299.42       705.10 o
  -6   8   7       1002.33       1285.08        72.57 o
  -4   8   7       1039.32       1468.47        71.45 o
  -2   8   7     104730.77     103942.23       883.19 o
   0   8   7       9749.00      10300.16       192.46 o
   2   8   7      68434.80      68749.76       635.53 o
   4   8   7       4847.46       5322.77       128.52 o
   6   8   7      56483.23      58212.54       591.07 o
   8   8   7      15286.43      15606.87       260.74 o
  10   8   7      19074.98      19205.23       322.93 o
  12   8   7       2423.56       2763.56       145.71 o
  14   8   7      17358.89      17741.03       442.71 o
 -15   9   7       2173.62       2100.28       175.56 o
 -13   9   7       1403.04       1426.85       126.27 o
 -11   9   7       2382.11       2789.83       133.74 o
  -9   9   7       2194.22       2472.18       108.73 o
  -7   9   7        656.67        650.37        65.40 o
  -5   9   7         13.14         45.81        33.62 o
  -3   9   7        385.57        349.33        36.28 o
  -1   9   7      27453.59      27602.85       350.67 o
   1   9   7        347.47        380.53        33.42 o
   3   9   7         41.88        130.25        36.78 o
   5   9   7       2147.76       2210.47        89.05 o
   7   9   7        715.34        830.44        59.47 o
   9   9   7      10563.04      11145.42       221.92 o
  11   9   7       3453.43       3309.67       180.20 o
  13   9   7         61.34        245.71        63.50 o
  15   9   7       8834.26       7906.62       435.56 o
 -14  10   7      15675.21      14771.32       361.87 o
 -12  10   7      13186.47      13207.02       295.31 o
 -10  10   7       1195.26       1217.92        88.57 o
  -8  10   7      45443.57      46364.39       501.81 o
  -6  10   7      17847.13      18588.73       289.29 o
  -4  10   7        234.22        511.67        48.09 o
  -2  10   7     174134.34     175007.98      1435.94 o
   0  10   7       7156.86       7883.60       157.15 o
   2  10   7       6366.53       6469.47       146.07 o
   4  10   7       4200.48       4643.68       180.77 o
   6  10   7      32370.58      34001.79       430.60 o
   8  10   7       2247.10       2403.99       141.38 o
  10  10   7      11603.55      11396.03       251.73 o
  12  10   7      12735.30      11519.15       315.58 o
  14  10   7       3979.28       3858.46       222.11 o
 -13  11   7       3560.90       3711.55       168.71 o
 -11  11   7      44006.13      43643.27       602.50 o
  -9  11   7       1968.56       2293.49       105.46 o
  -7  11   7       9957.22      10093.73       216.78 o
  -5  11   7       9213.01       9559.30       193.84 o
  -3  11   7       2380.23       2499.46        94.53 o
  -1  11   7      18257.69      18937.24       292.67 o
   1  11   7        202.71        264.25        44.45 o
   3  11   7      18563.78      19500.88       326.00 o
   5  11   7     116489.52     117499.22      1066.48 o
   7  11   7       2886.15       2835.30       109.42 o
   9  11   7      45265.38      43877.54       520.88 o
  11  11   7      10770.02      10409.59       342.60 o
  13  11   7       6072.14       5768.92       233.98 o
 -14  12   7      18293.20      17625.31       444.73 o
 -12  12   7      13757.09      13641.64       306.14 o
 -10  12   7        914.70        825.54        78.19 o
  -8  12   7       2425.22       2886.22       126.73 o
  -6  12   7      13652.75      14535.34       276.64 o
  -4  12   7      12613.28      13193.32       236.26 o
  -2  12   7      34228.25      34077.50       442.74 o
   0  12   7       1565.58       1988.24        89.79 o
   2  12   7     113923.54     114462.27       955.01 o
   4  12   7      17598.14      17451.24       267.47 o
   6  12   7         24.57         72.86        48.61 o
   8  12   7        635.76        619.11        63.70 o
  10  12   7       4019.67       4071.55       152.69 o
  12  12   7       8875.73       8365.62       279.40 o
 -13  13   7       1715.02       1651.50       147.92 o
 -11  13   7        866.28        868.28       106.02 o
  -9  13   7       2838.06       2779.31       132.71 o
  -7  13   7       1912.07       2075.39       112.70 o
  -5  13   7      49672.33      49843.53       575.57 o
  -3  13   7         34.41        267.27        55.20 o
  -1  13   7       4462.75       4568.25       141.10 o
   1  13   7      39030.12      41234.14       446.05 o
   3  13   7      28748.52      28972.82       381.17 o
   5  13   7        799.46        900.21        74.80 o
   7  13   7       4672.42       4350.02       144.26 o
   9  13   7        113.86         69.66        56.65 o
  11  13   7       2356.54       2394.05       204.53 o
  13  13   7         12.44       -109.27       139.76 o
 -12  14   7        917.28        847.22       118.03 o
 -10  14   7       8416.91       9045.62       229.57 o
  -8  14   7        588.62        690.43        78.60 o
  -6  14   7        449.88        481.92        67.43 o
  -4  14   7          0.12        -35.73        56.28 o
  -2  14   7       3995.76       4311.65       163.72 o
   0  14   7      25086.42      25396.73       362.40 o
   2  14   7       8196.05       8997.05       183.10 o
   4  14   7         25.98        142.59        36.82 o
   6  14   7      14805.83      15056.86       253.20 o
   8  14   7      60418.66      58779.73       716.21 o
  10  14   7         16.39        172.28        66.70 o
  12  14   7       1112.67        427.58       128.95 o
 -11  15   7      22998.17      22840.46       623.76 o
  -9  15   7       3282.60       3652.16       200.62 o
  -7  15   7       1618.40       1822.78       123.39 o
  -5  15   7       6843.72       7113.80       273.85 o
  -3  15   7      16008.76      16376.45       344.58 o
  -1  15   7      23028.99      23662.92       405.26 o
   1  15   7      28482.37      29473.31       386.03 o
   3  15   7         30.78        -17.67        69.06 o
   5  15   7      12135.43      12254.56       249.45 o
   7  15   7       8254.31       8420.80       227.12 o
   9  15   7      20164.86      19795.75       427.56 o
  11  15   7       3939.37       3680.76       321.01 o
 -10  16   7       4821.96       4751.44       405.43 o
  -8  16   7       8157.84       7914.72       291.35 o
  -6  16   7      19200.63      19332.30       567.44 o
  -4  16   7      29643.93      29820.13       491.31 o
  -2  16   7      11982.20      11771.68       269.34 o
   0  16   7       8403.33       8454.03       276.36 o
   2  16   7       7778.39       8065.38       277.35 o
   4  16   7      18904.60      18751.39       312.61 o
   6  16   7       3930.00       3774.94       147.70 o
   8  16   7      16605.17      16687.82       361.17 o
  10  16   7       3685.71       3610.24       195.29 o
  -9  17   7        806.17        958.53       164.76 o
  -7  17   7      15130.36      14773.54       450.87 o
  -5  17   7      17206.78      16865.08       381.04 o
  -3  17   7       9998.52      10235.99       294.46 o
  -1  17   7      18800.44      18662.59       430.57 o
   1  17   7        243.99        386.74        70.59 o
   3  17   7        103.52         82.25        56.01 o
   5  17   7      15494.08      15767.27       306.20 o
   7  17   7          0.18        135.10        60.95 o
   9  17   7        965.42       1054.27       123.77 o
  -8  18   7       3663.75       3293.15       288.00 o
  -6  18   7      19017.57      19599.22       573.00 o
  -4  18   7       4588.51       4660.35       335.37 o
  -2  18   7         45.31        454.61        80.64 o
   0  18   7      21992.21      23241.43       478.56 o
   2  18   7       1755.33       1789.81       110.41 o
   4  18   7      50684.08      50288.08       716.36 o
   6  18   7       3681.28       3364.79       169.35 o
   8  18   7       2339.06       2219.64       155.63 o
  -7  19   7       7815.50       6529.63       399.74 o
  -5  19   7       4360.66       4950.84       336.96 o
  -3  19   7       1010.74        630.30       156.51 o
  -1  19   7      10115.10      10400.57       389.03 o
   1  19   7       2184.94       2190.37       169.92 o
   3  19   7       3789.29       4470.44       203.06 o
   5  19   7      10981.82      10720.09       331.05 o
   7  19   7        944.21        936.58       135.41 o
  -4  20   7         17.50       -105.70       124.96 o
  -2  20   7      28681.25      27730.43       763.45 o
   0  20   7      22813.84      22060.80       579.06 o
   2  20   7        537.53        750.48       134.71 o
   4  20   7      10384.14       9870.21       446.18 o
  -3  21   7          1.53        259.12       397.40 o
  -1  21   7      19411.05      19896.43       534.49 o
   1  21   7       6731.86       6306.74       296.66 o
 -16   0   8        169.85        629.63       244.95 o
 -14   0   8      11672.43      12177.45       428.12 o
 -12   0   8     212510.19     210991.66      2487.22 o
 -10   0   8       7702.25       7918.41       248.48 o
  -8   0   8      13400.26      13191.40       298.96 o
  -6   0   8     136780.94     138737.41      1706.56 o
  -4   0   8        206.51       1822.40       150.38 o
  -2   0   8      13586.23      13581.47       308.59 o
   0   0   8      34077.26      36153.01       826.24 o
   2   0   8        671.39        875.07       104.95 o
   4   0   8      69517.58      66353.04       919.68 o
   6   0   8      19079.14      20698.61       356.11 o
   8   0   8       3894.33       4689.20       174.89 o
  10   0   8      88207.88      87492.50      1260.93 o
  12   0   8      11674.98      13088.50       373.33 o
  14   0   8         25.09        171.25       117.93 o
  16   0   8        347.09        592.86       138.21 o
 -15   1   8       1426.25       1406.58       120.52 o
 -13   1   8       1124.40       1250.49       105.26 o
 -11   1   8       1418.77       1273.70        88.17 o
  -9   1   8       2520.12       2549.90       100.62 o
  -7   1   8       8442.44       9058.27       187.46 o
  -5   1   8      21342.34      21520.82       283.95 o
  -3   1   8     100591.56     102792.49      1136.68 o
  -1   1   8       1999.79       1886.41        55.39 o
   1   1   8     144350.38     139917.53      1524.98 o
   3   1   8       4908.51       5435.93       120.99 o
   5   1   8      37310.44      39069.22       441.36 o
   7   1   8        894.74       1055.84        60.33 o
   9   1   8       4386.00       4532.93       125.48 o
  11   1   8       2476.80       2493.66       105.10 o
  13   1   8       2424.62       2643.84       137.12 o
  15   1   8      15305.33      15252.49       344.66 o
 -16   2   8      21948.45      22236.75       526.92 o
 -14   2   8        493.64        484.34        79.87 o
 -12   2   8       3592.82       3965.72       146.50 o
 -10   2   8      18011.23      18920.90       299.03 o
  -8   2   8      26166.17      26197.43       322.68 o
  -6   2   8       6830.26       6977.86       157.14 o
  -4   2   8       2712.54       3484.23        90.04 o
  -2   2   8     116538.89     117161.49       979.51 o
   0   2   8      17612.90      17932.99       232.05 o
   2   2   8       8226.50       9006.19       166.86 o
   4   2   8      33150.59      33249.56       427.34 o
   6   2   8        168.19        280.53        31.47 o
   8   2   8      42176.53      43682.62       520.36 o
  10   2   8      12521.26      12686.66       234.55 o
  12   2   8       3923.91       4234.90       147.18 o
  14   2   8      31346.66      31841.12       515.52 o
  16   2   8       2028.19       2465.79       159.10 o
 -15   3   8       5211.76       5341.82       229.18 o
 -13   3   8        360.94        360.86        72.87 o
 -11   3   8        565.16        571.70        75.70 o
  -9   3   8      21248.52      21329.48       313.54 o
  -7   3   8      28963.82      29142.66       334.45 o
  -5   3   8        132.42        137.37        26.18 o
  -3   3   8       7594.64       7770.94       140.49 o
  -1   3   8         99.47        102.99        27.89 o
   1   3   8      38907.35      39237.80       467.45 o
   3   3   8       1285.75       1211.71        58.72 o
   5   3   8      42538.04      43947.36       460.28 o
   7   3   8       4159.72       4481.41       156.22 o
   9   3   8      21715.22      21750.24       314.47 o
  11   3   8         42.73         20.55        54.08 o
  13   3   8         13.25        123.90        51.78 o
  15   3   8      15163.95      14706.60       372.72 o
 -16   4   8      32016.03      30955.86       645.73 o
 -14   4   8        996.04       1289.92       143.42 o
 -12   4   8      41229.04      40804.91       633.51 o
 -10   4   8      23384.54      23405.93       330.62 o
  -8   4   8      37925.04      39465.35       411.76 o
  -6   4   8       1606.16       1896.61        71.13 o
  -4   4   8       2453.58       2554.93        98.79 o
  -2   4   8       7136.29       7401.70       122.78 o
   0   4   8      36013.11      35816.13       375.24 o
   2   4   8     128239.00     127864.09      1409.53 o
   4   4   8       2698.49       3007.39        67.08 o
   6   4   8      50332.18      50567.79       583.57 o
   8   4   8     130131.83     130343.44      1157.90 o
  10   4   8      10417.19      10937.76       211.25 o
  12   4   8       1385.97       1832.57       105.83 o
  14   4   8      84505.41      81978.14      1029.64 o
  16   4   8       5352.50       4325.02       556.36 o
 -15   5   8      25599.61      25707.87       503.12 o
 -13   5   8       4071.56       4302.26       193.60 o
 -11   5   8      43338.54      43899.64       504.61 o
  -9   5   8        285.36        556.46        50.57 o
  -7   5   8       5156.09       5072.62       121.25 o
  -5   5   8       8790.20       8709.52       159.53 o
  -3   5   8     133231.19     132049.86      1173.78 o
  -1   5   8       1346.21       1426.86        51.83 o
   1   5   8     118971.23     116354.50      1072.71 o
   3   5   8       3603.99       4511.10       104.69 o
   5   5   8       5112.16       5349.76       123.93 o
   7   5   8      28508.36      29244.46       332.70 o
   9   5   8      20720.59      20891.74       341.86 o
  11   5   8       2578.13       2774.06       122.20 o
  13   5   8      72545.18      70931.34      1030.30 o
  15   5   8        627.56        673.39        94.00 o
 -16   6   8       1150.27       1228.59       157.26 o
 -14   6   8        206.85        223.93        86.88 o
 -12   6   8       7053.03       7047.71       235.12 o
 -10   6   8       2924.71       3026.63       120.41 o
  -8   6   8       4264.00       4428.98       136.21 o
  -6   6   8         85.44        110.46        33.11 o
  -4   6   8      30999.24      30701.24       382.14 o
  -2   6   8        815.91       1008.05        56.51 o
   0   6   8       1546.21       1633.89        59.50 o
   2   6   8       6344.49       6134.06       141.93 o
   4   6   8      87177.51      87954.00       866.71 o
   6   6   8      12072.41      12251.56       199.39 o
   8   6   8         90.95        195.11        43.69 o
  10   6   8      22476.28      22532.11       386.19 o
  12   6   8       1083.80       1342.60       103.18 o
  14   6   8         53.14        183.86        90.67 o
 -15   7   8      21052.69      20437.50       575.75 o
 -13   7   8       8451.84       9205.70       245.51 o
 -11   7   8      44406.51      45017.74       641.52 o
  -9   7   8        234.52        210.99        62.00 o
  -7   7   8      50285.68      51135.83       526.78 o
  -5   7   8       1072.43       1445.83        74.95 o
  -3   7   8      48918.39      51854.02       543.43 o
  -1   7   8       6947.45       7592.07       150.26 o
   1   7   8      25688.80      25810.80       322.29 o
   3   7   8       1733.11       2086.59        72.23 o
   5   7   8       2385.28       2547.03       137.41 o
   7   7   8        487.62        589.76        47.38 o
   9   7   8      33632.10      33411.33       449.95 o
  11   7   8      11633.57      11832.60       267.50 o
  13   7   8      12177.49      13075.22       352.29 o
  15   7   8        226.73         74.45       121.43 o
 -14   8   8       1229.14       1128.64       110.71 o
 -12   8   8      31528.64      32657.95       508.44 o
 -10   8   8      24833.44      25907.06       353.23 o
  -8   8   8      51147.69      50306.75       523.46 o
  -6   8   8         70.12        296.91        56.18 o
  -4   8   8       7843.95       7634.68       159.75 o
  -2   8   8       1617.29       1739.79        78.08 o
   0   8   8      13026.06      13761.33       236.56 o
   2   8   8      35909.65      36220.91       554.20 o
   4   8   8      20520.43      20050.58       330.73 o
   6   8   8      23084.80      24178.59       353.83 o
   8   8   8       6567.71       6530.79       152.66 o
  10   8   8      12356.36      12416.69       244.51 o
  12   8   8       4169.86       4070.97       215.36 o
  14   8   8       5773.11       5702.44       241.02 o
 -15   9   8       5686.21       5330.06       276.09 o
 -13   9   8        120.67         88.01       110.59 o
 -11   9   8      38030.72      39096.73       522.14 o
  -9   9   8         29.75        127.00        59.60 o
  -7   9   8      97160.51      99363.77       979.14 o
  -5   9   8      12078.60      12344.71       216.29 o
  -3   9   8      26159.74      26471.37       326.54 o
  -1   9   8       9833.97       9784.52       196.76 o
   1   9   8     138380.00     138613.75      1159.23 o
   3   9   8         61.99        254.52        43.00 o
   5   9   8      82471.95      85877.16       867.69 o
   7   9   8       8015.98       8511.93       171.38 o
   9   9   8      29455.71      29908.06       388.71 o
  11   9   8       3124.15       3170.76       158.53 o
  13   9   8        134.01        216.69        98.76 o
 -14  10   8      12445.00      12713.50       340.20 o
 -12  10   8      47306.57      47112.32       740.73 o
 -10  10   8        117.24        208.68        67.74 o
  -8  10   8         63.04         56.28        45.73 o
  -6  10   8      41845.40      41555.29       499.34 o
  -4  10   8      14082.98      14036.50       231.34 o
  -2  10   8      16197.73      16417.97       269.27 o
   0  10   8      34594.98      34046.68       440.25 o
   2  10   8        663.94        580.89        53.95 o
   4  10   8       9989.02      10437.43       209.36 o
   6  10   8       2036.05       2251.66       131.16 o
   8  10   8       2879.18       3099.21       136.71 o
  10  10   8      20702.91      21185.23       328.03 o
  12  10   8       4821.60       4602.28       193.41 o
  14  10   8       5186.08       4082.39       530.28 o
 -13  11   8       8873.30       8424.23       266.87 o
 -11  11   8       8793.08       8733.90       250.15 o
  -9  11   8      18921.42      18524.73       278.34 o
  -7  11   8      12503.55      12400.81       256.55 o
  -5  11   8       4995.49       5213.19       161.06 o
  -3  11   8      22695.04      23179.79       331.27 o
  -1  11   8       1799.95       1765.35        81.11 o
   1  11   8         89.35        493.21        48.43 o
   3  11   8      21082.72      20505.40       334.30 o
   5  11   8      13719.12      15702.15       301.81 o
   7  11   8       3928.74       4027.29       171.68 o
   9  11   8       9261.60       9274.67       297.18 o
  11  11   8      14369.11      13921.20       323.55 o
  13  11   8      12596.59      13032.63       532.32 o
 -12  12   8      52460.99      52388.61       672.05 o
 -10  12   8       1843.84       2099.75       107.01 o
  -8  12   8        697.75        606.04        71.66 o
  -6  12   8       7880.67       8379.33       194.57 o
  -4  12   8      32199.47      32088.14       406.76 o
  -2  12   8      13988.54      14339.29       252.85 o
   0  12   8        893.26        909.49        83.06 o
   2  12   8      15952.07      17149.50       301.90 o
   4  12   8        925.75        922.99        81.67 o
   6  12   8        230.01        251.51        42.85 o
   8  12   8        575.87        747.23        74.44 o
  10  12   8      15858.89      15339.81       304.30 o
  12  12   8      21228.94      22051.60       507.13 o
 -13  13   8        416.30        760.37       111.96 o
 -11  13   8      12948.69      12589.30       282.04 o
  -9  13   8       5122.14       5218.04       228.53 o
  -7  13   8          2.09        -13.83        45.05 o
  -5  13   8       5723.89       5389.76       183.29 o
  -3  13   8      43249.10      43128.99       573.20 o
  -1  13   8       3033.17       3392.42       126.30 o
   1  13   8      57566.39      60125.43       729.00 o
   3  13   8        306.56        396.87        81.63 o
   5  13   8       5016.52       5379.59       190.26 o
   7  13   8       2207.15       1776.58       113.09 o
   9  13   8       3933.86       3719.15       139.27 o
  11  13   8        142.62        209.82       101.54 o
 -12  14   8       1168.47        870.31       222.34 o
 -10  14   8      29099.98      28640.58       514.40 o
  -8  14   8      34950.07      34395.86       569.52 o
  -6  14   8       1048.46        928.75        85.83 o
  -4  14   8       4275.41       4516.63       152.73 o
  -2  14   8      20249.45      20820.12       385.24 o
   0  14   8        807.98       1019.85        80.04 o
   2  14   8      10592.19      10913.82       218.93 o
   4  14   8       1396.46       1429.05        97.50 o
   6  14   8      16806.45      16321.86       321.62 o
   8  14   8      24236.41      23769.78       345.46 o
  10  14   8       1947.20       2005.13       170.63 o
  12  14   8       3475.09       2492.19       516.01 o
 -11  15   8       4550.63       3792.32       327.04 o
  -9  15   8      47208.77      45865.18       765.61 o
  -7  15   8       3318.97       3596.58       164.82 o
  -5  15   8       1411.00       1248.20       106.38 o
  -3  15   8        916.72       1372.74       106.97 o
  -1  15   8         21.89        184.81        77.16 o
   1  15   8         17.15        641.63        81.25 o
   3  15   8       2726.94       2949.85       145.03 o
   5  15   8       2049.85       2125.45       122.09 o
   7  15   8      32601.74      31150.24       506.58 o
   9  15   8       3582.23       3490.33       157.96 o
  11  15   8         67.81        119.43        94.21 o
 -10  16   8       7946.34       8141.92       564.36 o
  -8  16   8      19616.25      19656.72       459.84 o
  -6  16   8      23476.35      22448.63       455.30 o
  -4  16   8        258.96        284.08        74.41 o
  -2  16   8          2.89         85.26        52.32 o
   0  16   8       3112.36       3307.65       163.82 o
   2  16   8      46897.43      47303.41       550.66 o
   4  16   8      12842.99      13103.85       306.86 o
   6  16   8       3866.82       3613.04       231.02 o
   8  16   8       4413.79       4354.58       215.59 o
  10  16   8       1312.48        469.87       157.15 o
  -9  17   8       3958.06       3421.14       270.42 o
  -7  17   8       1973.78       2246.26       195.27 o
  -5  17   8      16360.64      16264.14       376.86 o
  -3  17   8      18726.32      18436.81       447.79 o
  -1  17   8        647.96        772.62        90.13 o
   1  17   8      19939.53      20450.84       377.93 o
   3  17   8       1947.51       1871.54       139.97 o
   5  17   8      14863.26      15553.69       398.55 o
   7  17   8       7064.46       6794.95       271.93 o
   9  17   8        204.39        607.52       181.40 o
  -8  18   8        984.04        925.10       173.60 o
  -6  18   8      12381.96      12473.95       517.13 o
  -4  18   8         14.62         75.06        93.67 o
  -2  18   8       3629.38       3422.30       205.36 o
   0  18   8       2525.53       2308.75       213.47 o
   2  18   8          3.90         36.87        72.04 o
   4  18   8      20444.03      19421.36       477.48 o
   6  18   8      12621.44      11328.63       519.86 o
   8  18   8       4543.71       3060.96       430.18 o
  -5  19   8      19576.18      19177.16       653.84 o
  -3  19   8       9079.47       9482.78       498.62 o
  -1  19   8       1429.34       1229.28       159.31 o
   1  19   8      10048.85      10472.93       335.42 o
   3  19   8      15917.53      15778.99       505.34 o
   5  19   8        266.50        612.03       119.12 o
  -4  20   8       4234.58       4123.81       246.58 o
  -2  20   8      27296.44      26616.45       629.67 o
   0  20   8      18981.36      18573.88       532.38 o
   2  20   8        170.13        125.81       154.26 o
   4  20   8       4838.61       4713.12       291.17 o
 -15   1   9      16250.70      17048.85       398.14 o
 -13   1   9       9722.05       9668.56       319.04 o
 -11   1   9      42803.73      44391.95       530.91 o
  -9   1   9       2305.70       2454.28       107.18 o
  -7   1   9        812.72        754.32        67.34 o
  -5   1   9       2750.28       3341.74       108.69 o
  -3   1   9       3600.94       3912.35       107.28 o
  -1   1   9       7850.87       8485.71       135.28 o
   1   1   9      43605.94      45199.22       570.60 o
   3   1   9       1122.90       2421.77        77.34 o
   5   1   9     177109.94     181589.22      2033.37 o
   7   1   9        368.13        680.71        58.80 o
   9   1   9        858.16       1222.05        94.66 o
  11   1   9       4850.64       4987.18       149.88 o
  13   1   9      14390.65      14821.57       301.07 o
  15   1   9        304.22        459.35        99.41 o
 -16   2   9      39265.71      38023.10       747.02 o
 -14   2   9        152.04        181.68        65.48 o
 -12   2   9        484.23        415.36        75.05 o
 -10   2   9        225.82        254.67        39.68 o
  -8   2   9       9684.07      10001.88       212.94 o
  -6   2   9      20397.07      20070.03       309.24 o
  -4   2   9      22348.89      22797.56       311.59 o
  -2   2   9      83462.09      83920.30       772.68 o
   0   2   9     163923.34     162319.05      1432.76 o
   2   2   9       2721.81       3458.46       192.52 o
   4   2   9      24488.46      25408.19       373.93 o
   6   2   9      30625.52      32238.86       373.96 o
   8   2   9      20013.70      20635.33       303.54 o
  10   2   9        817.51        869.63        76.80 o
  12   2   9       1262.84       1185.98        83.55 o
  14   2   9       3895.20       3556.98       157.43 o
 -15   3   9      49029.48      48155.07       799.74 o
 -13   3   9      10813.25      11479.94       295.62 o
 -11   3   9       1100.54       1266.72        84.47 o
  -9   3   9      33374.75      34072.19       439.97 o
  -7   3   9      52891.73      53545.69       580.57 o
  -5   3   9      11810.54      12081.19       227.37 o
  -3   3   9      81847.12      84456.40       757.63 o
  -1   3   9       6753.60       8156.83       137.52 o
   1   3   9      77166.20      77845.75       856.72 o
   3   3   9         39.30        320.43        31.77 o
   5   3   9       1517.27       1532.76        77.57 o
   7   3   9       3413.77       3501.15        99.90 o
   9   3   9     117606.17     118354.18      1118.97 o
  11   3   9       5698.41       5500.35       157.83 o
  13   3   9      12553.99      12775.62       280.17 o
  15   3   9        272.66        240.63        97.54 o
 -14   4   9      10288.10      10621.27       315.78 o
 -12   4   9        489.88        508.35        71.70 o
 -10   4   9       1145.64       1090.55        75.20 o
  -8   4   9        390.81        415.70        43.31 o
  -6   4   9       3870.58       3543.26       152.27 o
  -4   4   9      24395.79      24528.90       302.31 o
  -2   4   9       2867.81       3047.48        83.37 o
   0   4   9      18876.51      20062.31       258.38 o
   2   4   9      19572.14      20340.90       344.03 o
   4   4   9      26820.70      26813.86       375.37 o
   6   4   9        952.46       1028.83        49.29 o
   8   4   9      17272.95      17730.09       249.32 o
  10   4   9      19852.10      19468.52       342.54 o
  12   4   9       1674.52       1896.33       108.58 o
  14   4   9       7680.25       7404.42       234.06 o
 -15   5   9      25510.70      25214.14       567.91 o
 -13   5   9        115.78        166.08        56.58 o
 -11   5   9         55.84        198.52        43.61 o
  -9   5   9      10013.07      10296.27       196.62 o
  -7   5   9      14215.05      14787.70       205.97 o
  -5   5   9      10574.04      10511.30       206.19 o
  -3   5   9      31071.51      32297.88       371.58 o
  -1   5   9        779.20       1946.88        83.00 o
   1   5   9      26093.18      27287.40       365.24 o
   3   5   9       2401.13       2298.51       101.05 o
   5   5   9        415.93        484.56        34.32 o
   7   5   9       9521.48       9353.64       151.19 o
   9   5   9      32618.08      33851.53       419.98 o
  11   5   9       2015.33       2024.11       132.82 o
  13   5   9       1254.03       1587.51       121.80 o
  15   5   9       4208.15       3970.76       220.51 o
 -14   6   9       7111.17       7572.39       254.44 o
 -12   6   9         67.05        395.82        63.31 o
 -10   6   9       1830.11       2074.07       104.66 o
  -8   6   9       3673.54       4039.27       111.59 o
  -6   6   9       7203.49       6847.50       145.86 o
  -4   6   9     150172.52     149387.77      1316.50 o
  -2   6   9       9065.18       9760.55       169.78 o
   0   6   9        371.29        425.48        49.45 o
   2   6   9      22802.82      23479.52       300.64 o
   4   6   9     186698.78     186968.11      1771.59 o
   6   6   9       6050.07       6330.26       168.04 o
   8   6   9       1038.90       1783.53        78.02 o
  10   6   9      17167.85      17583.72       301.34 o
  12   6   9         30.12        201.44       121.01 o
  14   6   9      28860.28      28590.57       577.29 o
 -15   7   9       2184.26       2246.19       177.99 o
 -13   7   9      18979.28      18332.61       361.41 o
 -11   7   9      47444.74      48371.78       639.85 o
  -9   7   9      12910.03      12672.92       241.07 o
  -7   7   9      19116.52      19621.29       293.03 o
  -5   7   9        791.37        890.83        61.81 o
  -3   7   9      39340.12      38951.64       543.56 o
  -1   7   9        142.06        280.67        35.27 o
   1   7   9        190.61        214.02        36.00 o
   3   7   9      23970.94      25122.14       339.07 o
   5   7   9      71182.14      70880.59       748.67 o
   7   7   9       5571.39       5757.20       148.41 o
   9   7   9      40430.19      41468.71       604.81 o
  11   7   9         39.15        127.09        59.40 o
  13   7   9      18888.53      19151.53       443.27 o
  15   7   9       2157.01       2215.34       344.24 o
 -14   8   9        241.47         77.31       102.57 o
 -12   8   9        441.42        435.54        94.47 o
 -10   8   9      10690.72      11098.47       242.58 o
  -8   8   9      32307.47      32913.43       401.73 o
  -6   8   9       6278.19       6713.38       155.96 o
  -4   8   9        483.62        475.54        64.41 o
  -2   8   9      14400.83      13922.45       219.94 o
   0   8   9     189564.64     189194.52      1700.38 o
   2   8   9        408.28        298.90        45.34 o
   4   8   9       1523.74       1917.80        86.75 o
   6   8   9      45073.24      45858.41       593.55 o
   8   8   9       5321.78       5565.65       194.89 o
  10   8   9       8797.05       8935.75       223.05 o
  12   8   9       2086.50       2221.42       156.39 o
  14   8   9       1526.70       1176.46       139.23 o
 -13   9   9        837.70        744.58        99.36 o
 -11   9   9        436.07        670.15        75.82 o
  -9   9   9        751.79        796.67        72.23 o
  -7   9   9       5961.56       6055.59       163.31 o
  -5   9   9       3636.97       3878.63       121.47 o
  -3   9   9       2523.97       2715.77       122.29 o
  -1   9   9      62395.17      63896.96       720.76 o
   1   9   9      13570.49      13758.62       213.85 o
   3   9   9         33.88         45.13        36.71 o
   5   9   9        187.80        347.99        42.44 o
   7   9   9      50090.36      49852.82       594.99 o
   9   9   9       3685.72       3626.36       117.32 o
  11   9   9        247.81        241.56        64.10 o
  13   9   9        875.16        681.70       161.70 o
 -14  10   9       3783.74       3507.00       246.35 o
 -12  10   9       3107.41       3227.40       154.15 o
 -10  10   9          2.52        240.19        58.20 o
  -8  10   9       6483.12       6285.46       201.82 o
  -6  10   9      34975.82      35185.62       483.80 o
  -4  10   9       8023.53       9286.45       187.40 o
  -2  10   9      13490.62      13421.78       255.80 o
   0  10   9      80520.16      81216.62       960.19 o
   2  10   9       1712.54       2054.11        87.88 o
   4  10   9        527.34        822.72        89.30 o
   6  10   9       7936.63       7811.96       183.97 o
   8  10   9      10830.08      11472.31       231.44 o
  10  10   9      19715.60      19737.85       307.48 o
  12  10   9       1921.61       1801.97       144.97 o
 -13  11   9       4380.84       4198.92       214.08 o
 -11  11   9       7351.33       7479.42       192.38 o
  -9  11   9      18107.86      18319.00       345.28 o
  -7  11   9      21376.15      21618.10       350.18 o
  -5  11   9      16269.83      16577.98       281.48 o
  -3  11   9       1481.36       1879.56        90.68 o
  -1  11   9      31118.87      30868.09       428.64 o
   1  11   9       2289.71       2522.94       147.44 o
   3  11   9      19490.70      19774.30       313.46 o
   5  11   9      79792.81      80628.87       868.04 o
   7  11   9      14515.58      14662.27       287.48 o
   9  11   9       7012.57       7349.06       178.64 o
  11  11   9      18084.37      18325.69       468.27 o
  13  11   9      26939.65      25955.86       682.86 o
 -12  12   9          9.93         62.01        88.22 o
 -10  12   9       1077.89        961.17        95.67 o
  -8  12   9       2528.86       2973.68       218.29 o
  -6  12   9       3757.32       3823.78       157.27 o
  -4  12   9      51418.33      52127.75       570.99 o
  -2  12   9      10932.78      10970.80       215.33 o
   0  12   9         18.50        137.39        46.13 o
   2  12   9      12079.70      12676.27       231.06 o
   4  12   9      22382.03      23389.05       413.99 o
   6  12   9      11055.90      10743.06       251.38 o
   8  12   9        324.05        534.59        69.08 o
  10  12   9      17996.91      18064.44       325.31 o
  12  12   9      12170.48      11528.49       386.79 o
 -11  13   9        183.09        237.14       149.27 o
  -9  13   9        230.89        172.56        88.95 o
  -7  13   9         37.64         85.00        50.60 o
  -5  13   9      23383.62      23558.86       376.44 o
  -3  13   9      11557.07      11681.19       237.56 o
  -1  13   9       1433.27       1378.92        84.72 o
   1  13   9      20044.15      20250.03       372.25 o
   3  13   9      37158.26      36683.44       512.02 o
   5  13   9       9941.19      10051.42       245.17 o
   7  13   9       6842.86       7189.28       222.60 o
   9  13   9      14696.61      13771.72       342.83 o
  11  13   9       2607.91       2975.46       193.99 o
 -10  14   9      13624.16      13760.12       415.81 o
  -8  14   9        467.26        582.03        82.15 o
  -6  14   9       4503.88       4188.69       171.11 o
  -4  14   9      15209.36      15457.05       302.73 o
  -2  14   9      31156.23      31767.30       436.97 o
   0  14   9        211.15        147.94        66.33 o
   2  14   9       5773.15       5461.29       332.76 o
   4  14   9      37752.85      37645.27       546.93 o
   6  14   9        791.22        970.99        90.00 o
   8  14   9      26926.99      26203.59       616.36 o
  10  14   9         32.55        459.24        96.21 o
 -11  15   9       3105.70       2277.42       316.00 o
  -9  15   9      16495.82      16170.19       438.46 o
  -7  15   9       3397.33       3363.03       163.06 o
  -5  15   9       1330.74       1204.50       100.92 o
  -3  15   9      35649.00      37053.62       576.43 o
  -1  15   9       6474.72       6488.63       251.97 o
   1  15   9      48910.40      47278.46       637.60 o
   3  15   9       7220.56       7391.15       265.68 o
   5  15   9        405.82        342.82        68.60 o
   7  15   9       5182.82       4810.86       197.51 o
   9  15   9      52019.55      49657.72       894.47 o
 -10  16   9       3027.57       2744.03       256.66 o
  -8  16   9      16833.00      16468.14       453.43 o
  -6  16   9       9402.18       9461.00       320.47 o
  -4  16   9       7333.18       7555.51       249.88 o
  -2  16   9        797.83        696.08        82.71 o
   0  16   9      26601.07      27064.55       526.88 o
   2  16   9      18258.48      17534.50       433.77 o
   4  16   9      13977.38      14617.42       354.30 o
   6  16   9       1434.09       1521.96       133.07 o
   8  16   9       2743.57       2524.53       177.69 o
  -7  17   9       9342.77       8621.61       404.08 o
  -5  17   9       1767.65       1343.20       156.95 o
  -3  17   9       1007.99       1359.02       137.08 o
  -1  17   9      21262.47      21060.71       450.44 o
   1  17   9      26788.85      27411.26       600.54 o
   3  17   9       6374.51       6273.55       349.48 o
   5  17   9      25483.23      25818.68       539.17 o
   7  17   9      10412.99       9891.19       408.89 o
  -6  18   9      29332.43      29657.42       833.20 o
  -4  18   9       5261.12       5535.89       276.21 o
  -2  18   9       1757.25       1695.23       168.37 o
   0  18   9       1044.39       1441.26       219.82 o
   2  18   9        597.83        565.13       179.49 o
   4  18   9      17521.68      16867.97       425.00 o
   6  18   9      14424.07      14481.71       435.32 o
  -5  19   9      12073.01      12567.40       518.99 o
  -3  19   9          0.82        201.79       109.12 o
  -1  19   9       2092.18       1624.80       178.49 o
   1  19   9       3393.20       3094.83       259.39 o
   3  19   9       2713.85       2883.20       214.11 o
   5  19   9      20902.66      15989.15      1619.54 o
  -2  20   9      16600.46      15443.37       504.43 o
   0  20   9      22489.65      21650.52       843.68 o
   2  20   9       2431.21       2328.04       292.20 o
 -14   0  10         40.61       -259.77       354.23 o
 -12   0  10     151000.67     145170.88      2719.07 o
 -10   0  10       1104.37       1186.56       138.44 o
  -8   0  10       9344.99       9189.09       360.58 o
  -6   0  10      25203.14      24990.87       479.21 o
  -4   0  10     168109.89     167345.41      2294.06 o
  -2   0  10      27472.83      26977.61       642.59 o
   0   0  10      22373.68      23371.24       426.98 o
   2   0  10      26341.63      27739.26       602.95 o
   4   0  10      31069.71      33627.45       688.73 o
   6   0  10      35580.09      36995.97       579.62 o
   8   0  10      22944.78      22825.49       524.05 o
  10   0  10      13131.45      13090.87       336.17 o
  12   0  10      83714.52      86071.27      1309.78 o
  14   0  10      21260.11      21535.39       615.63 o
 -15   1  10        288.41        401.57        95.09 o
 -13   1  10       2974.83       3102.26       147.26 o
 -11   1  10       1262.45       1317.87       111.28 o
  -9   1  10        884.53        781.08        77.28 o
  -7   1  10       1677.72       1976.54        91.53 o
  -5   1  10      18011.05      17972.73       302.05 o
  -3   1  10      52091.51      52972.41       591.58 o
  -1   1  10      16943.05      17435.27       248.34 o
   1   1  10      88424.89      92582.67       963.15 o
   3   1  10        739.25       1077.17        83.31 o
   5   1  10      24551.84      25744.46       350.37 o
   7   1  10          1.90        125.77        26.65 o
   9   1  10       2406.59       2567.68        95.95 o
  11   1  10         43.46        100.59        63.64 o
  13   1  10          1.40        155.25        75.03 o
  15   1  10          3.41        197.23        95.20 o
 -14   2  10        665.61       1030.76        99.76 o
 -12   2  10      33454.58      33360.77       498.20 o
 -10   2  10       2688.87       2370.91       131.64 o
  -8   2  10      58527.33      58317.78       665.78 o
  -6   2  10          6.91        194.60        41.74 o
  -4   2  10      53430.70      53129.38       638.41 o
  -2   2  10      79245.82      78349.50       697.90 o
   0   2  10       6364.84       7763.49       125.83 o
   2   2  10       1644.07       1912.15        72.15 o
   4   2  10       2549.65       2777.78        90.37 o
   6   2  10      10481.82      11396.35       199.27 o
   8   2  10      15804.28      16686.08       311.40 o
  10   2  10       8012.70       8178.01       187.94 o
  12   2  10      10012.53      10063.84       281.67 o
  14   2  10        567.35        393.20        97.44 o
 -15   3  10       1558.36       1321.53       217.70 o
 -13   3  10         24.98         47.53        87.41 o
 -11   3  10       5605.03       5704.64       233.23 o
  -9   3  10       4977.47       5301.82       196.20 o
  -7   3  10       3113.75       3439.41       126.27 o
  -5   3  10      16461.06      17119.07       275.40 o
  -3   3  10       2071.08       1890.12        71.95 o
  -1   3  10       9023.69       8949.77       143.31 o
   1   3  10      38914.54      38875.08       479.20 o
   3   3  10       1806.05       1982.90        85.43 o
   5   3  10        274.24        355.20        51.07 o
   7   3  10      16436.33      16113.43       212.63 o
   9   3  10        618.09        671.09        59.11 o
  11   3  10        363.70        608.22        78.81 o
  13   3  10       1349.88       1146.12        96.34 o
  15   3  10       3653.08       3776.54       253.04 o
 -14   4  10       1403.52       1269.30       130.48 o
 -12   4  10       9177.88       9143.44       270.29 o
 -10   4  10        129.45         84.67        49.41 o
  -8   4  10     130571.47     129992.38      1222.90 o
  -6   4  10       4175.84       4291.07       121.85 o
  -4   4  10       3391.08       3473.80        98.84 o
  -2   4  10         47.49        145.53        30.65 o
   0   4  10      81532.84      81896.77       731.76 o
   2   4  10       3141.39       3590.98       117.19 o
   4   4  10        553.95       1321.85        83.88 o
   6   4  10       3667.12       4254.64       118.66 o
   8   4  10      96603.72      97235.77       936.52 o
  10   4  10      41789.12      41440.02       509.67 o
  12   4  10       9392.04       9638.52       300.23 o
  14   4  10      14414.69      14000.85       399.87 o
 -15   5  10       3815.41       3423.21       231.35 o
 -13   5  10      24167.47      24256.70       507.62 o
 -11   5  10        169.92        222.90        59.85 o
  -9   5  10      15087.67      14931.30       274.68 o
  -7   5  10      14245.36      14982.61       263.12 o
  -5   5  10      10648.77      11567.53       202.51 o
  -3   5  10     209637.83     210314.09      1760.40 o
  -1   5  10      59811.95      59886.88       724.54 o
   1   5  10       8393.71       9359.05       233.27 o
   3   5  10      43602.20      44070.32       576.25 o
   5   5  10      31105.41      33815.50       459.16 o
   7   5  10        688.12        744.21        55.38 o
   9   5  10       9909.06      10051.82       183.78 o
  11   5  10       8161.90       7773.16       233.97 o
  13   5  10      24582.49      24058.13       511.17 o
 -14   6  10       2411.59       1651.20       173.39 o
 -12   6  10      23972.71      24260.50       461.65 o
 -10   6  10        100.20         -5.98        33.35 o
  -8   6  10          0.05         38.62        49.86 o
  -6   6  10         75.57         97.06        32.40 o
  -4   6  10      28211.72      29150.34       361.74 o
  -2   6  10        497.14        593.33        47.40 o
   0   6  10        296.37        617.44        50.70 o
   2   6  10       4944.37       5378.81       160.00 o
   4   6  10       4059.09       4643.71       152.22 o
   6   6  10        816.24       1087.16        64.55 o
   8   6  10       3336.89       3441.13       113.09 o
  10   6  10       1355.71       1289.87        87.95 o
  12   6  10      20293.53      20087.32       439.54 o
  14   6  10      13911.69      13725.13       458.60 o
 -13   7  10      29989.08      28856.43       538.97 o
 -11   7  10      16280.23      15497.21       299.55 o
  -9   7  10       1213.07       1248.98        93.41 o
  -7   7  10      18672.69      18600.37       252.82 o
  -5   7  10       2177.89       2956.59       125.79 o
  -3   7  10     139439.86     137619.36      1218.62 o
  -1   7  10       1197.76       1617.81        78.69 o
   1   7  10       8531.32       8139.96       153.85 o
   3   7  10       6184.78       6260.91       130.46 o
   5   7  10       3371.69       3670.32       110.54 o
   7   7  10        129.52        255.04        44.68 o
   9   7  10       1074.05       1372.15       124.99 o
  11   7  10      12748.93      13064.29       320.73 o
  13   7  10      15504.89      16205.84       517.95 o
 -14   8  10        534.55        380.63       139.86 o
 -12   8  10      19610.55      19938.22       384.09 o
 -10   8  10       8573.46       8775.54       208.20 o
  -8   8  10       6241.04       6807.25       158.45 o
  -6   8  10       3284.65       3527.37       150.99 o
  -4   8  10      11113.34      11714.77       224.01 o
  -2   8  10          3.47        165.91        35.96 o
   0   8  10       3388.60       4117.50       126.88 o
   2   8  10       1565.77       2172.70        76.67 o
   4   8  10       9878.89      10202.33       188.91 o
   6   8  10      19368.28      19807.47       324.26 o
   8   8  10      18644.09      18438.48       314.96 o
  10   8  10       3523.70       3745.05       182.97 o
  12   8  10      15452.19      15730.00       377.82 o
  14   8  10      26076.12      24819.78       600.39 o
 -13   9  10        449.81        246.67       110.86 o
 -11   9  10       9694.68       9669.85       226.01 o
  -9   9  10       5809.54       6196.97       190.16 o
  -7   9  10      23207.20      23953.07       358.69 o
  -5   9  10      17253.53      17012.24       275.15 o
  -3   9  10        610.80        535.18        70.66 o
  -1   9  10      28317.86      29008.65       420.87 o
   1   9  10     173521.08     173748.38      1801.55 o
   3   9  10         58.17         97.15        28.03 o
   5   9  10       8598.87       8770.80       187.91 o
   7   9  10        917.52       1073.25        75.53 o
   9   9  10        120.40        345.55        76.58 o
  11   9  10        190.38        495.55        79.76 o
  13   9  10       3705.29       3648.12       194.74 o
 -12  10  10      13583.79      13191.76       385.62 o
 -10  10  10      12254.54      12570.53       270.88 o
  -8  10  10      16357.52      16449.54       301.74 o
  -6  10  10      12254.16      12845.11       259.79 o
  -4  10  10      19469.87      19411.68       299.27 o
  -2  10  10       3544.63       3810.25       157.59 o
   0  10  10       3076.48       3538.59       129.31 o
   2  10  10       2628.31       2518.80        92.96 o
   4  10  10       7526.50       7906.16       182.75 o
   6  10  10       2617.76       2413.67       139.24 o
   8  10  10      14711.57      15045.04       294.23 o
  10  10  10      23695.64      23712.00       427.56 o
  12  10  10      18515.35      18615.31       462.73 o
 -13  11  10        921.04        414.60       139.31 o
 -11  11  10       2577.84       2268.11       181.06 o
  -9  11  10      15444.84      15903.22       319.54 o
  -7  11  10      22798.64      23197.00       383.15 o
  -5  11  10       2631.01       2843.72       114.95 o
  -3  11  10      10749.78      11388.87       239.16 o
  -1  11  10         10.01        240.51        61.67 o
   1  11  10      20633.70      20696.28       340.70 o
   3  11  10       4068.49       4246.05       163.57 o
   5  11  10       8664.62       9146.95       206.48 o
   7  11  10      24717.85      24684.71       381.35 o
   9  11  10       1190.85       1451.66       154.82 o
  11  11  10       9290.23       9496.56       376.06 o
 -12  12  10      16855.99      17048.43       455.62 o
 -10  12  10       1978.52       1940.22       144.35 o
  -8  12  10        121.68        163.51        59.42 o
  -6  12  10       1059.37       1103.49       106.47 o
  -4  12  10      20249.38      20860.62       311.85 o
  -2  12  10      27724.48      28206.38       469.98 o
   0  12  10       1757.98       1958.57       130.91 o
   2  12  10       3245.83       3205.38       250.13 o
   4  12  10          0.16        205.72        55.66 o
   6  12  10       2461.29       2840.89       124.58 o
   8  12  10       2695.13       2956.33       129.96 o
  10  12  10      17083.27      16889.31       357.34 o
  12  12  10      35666.61      36588.91      1127.40 o
 -11  13  10        951.95        958.08       139.59 o
  -9  13  10          5.33         54.51        86.04 o
  -7  13  10         18.30        641.68        79.16 o
  -5  13  10      16484.65      16260.65       331.91 o
  -3  13  10      74218.91      74789.93       894.18 o
  -1  13  10       1758.77       1788.20       102.98 o
   1  13  10       6960.47       7117.86       294.00 o
   3  13  10      45141.20      44230.58       607.71 o
   5  13  10      25404.96      24527.21       397.28 o
   7  13  10        320.69        217.12        61.53 o
   9  13  10       1266.11       1353.19       129.18 o
  11  13  10       3931.08       2901.68       404.84 o
 -10  14  10       1960.94       1304.34       175.87 o
  -8  14  10      30990.59      29705.45       535.54 o
  -6  14  10        967.84        857.27       106.75 o
  -4  14  10        104.03        142.81        48.69 o
  -2  14  10      21174.61      20759.68       406.84 o
   0  14  10       3603.15       3689.23       180.12 o
   2  14  10       1655.36       1717.88       175.62 o
   4  14  10       1366.64       1481.73       103.82 o
   6  14  10        366.42        367.97        84.36 o
   8  14  10      37909.91      36148.32       637.26 o
  10  14  10         99.89        129.59        99.26 o
  -9  15  10      21355.68      21386.72       564.54 o
  -7  15  10        840.01       1059.25       132.85 o
  -5  15  10       1780.95       2190.70       132.79 o
  -3  15  10         27.81         68.05        62.68 o
  -1  15  10      37913.23      38301.80       598.33 o
   1  15  10       6205.03       5827.19       235.82 o
   3  15  10       9868.86       9266.46       371.29 o
   5  15  10       2985.95       2699.99       182.61 o
   7  15  10        905.13        780.23       108.16 o
   9  15  10       7195.35       4972.52       465.97 o
  -8  16  10       9921.42       8541.19       405.45 o
  -6  16  10      10234.93       9699.84       413.90 o
  -4  16  10        138.25        179.11       115.29 o
  -2  16  10      10890.15      10260.70       569.67 o
   0  16  10       9385.65       9229.94       378.39 o
   2  16  10      27001.70      27020.68       630.97 o
   4  16  10       6130.12       6330.69       357.48 o
   6  16  10       8778.18       9053.68       307.91 o
   8  16  10       4711.82       3941.49       327.96 o
  -7  17  10         61.14         37.57       142.43 o
  -5  17  10       7021.55       6567.31       283.98 o
  -3  17  10      17680.40      18242.21       458.34 o
  -1  17  10      36977.40      35354.51       734.28 o
   1  17  10      11078.13      11592.05       552.47 o
   3  17  10       1162.05        984.50       134.99 o
   5  17  10         58.07        154.58        84.84 o
   7  17  10       4290.01       2354.15       415.16 o
  -6  18  10          6.16         11.51       167.20 o
  -4  18  10      22503.39      20612.12       603.73 o
  -2  18  10        109.53       -116.46       159.18 o
   0  18  10          9.82        -99.03       130.92 o
   2  18  10        423.98        453.00       140.07 o
   4  18  10       8176.24       6912.97      1183.90 o
   6  18  10        630.09        329.38       297.97 o
  -3  19  10         13.20        350.80       257.48 o
  -1  19  10        783.75        305.61       171.43 o
   1  19  10       4115.97       2490.03       364.66 o
   3  19  10       6889.83       4672.87       680.59 o
 -15   1  11       3024.33       2438.74       400.39 o
 -13   1  11       1205.32       1447.31       144.18 o
 -11   1  11      28304.67      28789.56       531.88 o
  -9   1  11      11666.59      12123.37       269.85 o
  -7   1  11       1532.82       1664.46        91.02 o
  -5   1  11      67517.35      68961.16       759.64 o
  -3   1  11      25921.38      25547.30       376.75 o
  -1   1  11      34534.58      35657.91       408.94 o
   1   1  11        436.98        718.62        38.61 o
   3   1  11      30033.33      32116.41       485.22 o
   5   1  11      56592.86      59720.91       749.88 o
   7   1  11      14395.93      15774.96       238.34 o
   9   1  11       9692.24       9774.97       289.30 o
  11   1  11       2249.82       3070.61       151.79 o
  13   1  11      76988.02      74777.40       952.78 o
 -14   2  11       5471.70       5077.03       405.95 o
 -12   2  11         30.03        -42.39        85.08 o
 -10   2  11         29.90         37.20        79.21 o
  -8   2  11       1498.59       1723.60       104.78 o
  -6   2  11        364.80        467.27        53.85 o
  -4   2  11      26646.71      27733.96       404.94 o
  -2   2  11        123.97        331.79        32.83 o
   0   2  11     123990.68     124340.11      1271.55 o
   2   2  11      30156.33      29655.21       409.93 o
   4   2  11      48853.79      50961.41       623.98 o
   6   2  11      21049.52      20941.02       296.45 o
   8   2  11      52169.18      52586.04       606.60 o
  10   2  11          1.79        182.75        40.33 o
  12   2  11       3886.96       4011.48       150.73 o
  14   2  11        575.72        714.29       124.46 o
 -15   3  11        276.19        565.61       340.79 o
 -13   3  11      25158.80      25523.08       560.35 o
 -11   3  11         41.20        168.54        62.72 o
  -9   3  11      59463.66      60846.17       855.49 o
  -7   3  11      58964.10      61126.19       710.73 o
  -5   3  11        869.86       1198.10        92.15 o
  -3   3  11      21789.49      21133.72       273.49 o
  -1   3  11      72955.48      74825.98       688.05 o
   1   3  11        636.57        876.38        60.87 o
   3   3  11      34506.01      36562.60       454.35 o
   5   3  11       2842.39       3054.78       123.33 o
   7   3  11        925.23       1764.46        81.98 o
   9   3  11      88014.52      89140.59      1047.83 o
  11   3  11      18028.35      18854.09       336.35 o
  13   3  11        119.16        162.13        74.13 o
 -14   4  11       1656.67        964.62       320.47 o
 -12   4  11      13736.28      14466.88       421.61 o
 -10   4  11        634.00        546.96        75.08 o
  -8   4  11        825.65        761.11        92.24 o
  -6   4  11       5850.30       6366.05       178.43 o
  -4   4  11       7033.60       7196.19       139.30 o
  -2   4  11      14887.35      15184.72       228.25 o
   0   4  11        897.72        885.80        58.00 o
   2   4  11        525.84        873.31        59.00 o
   4   4  11      41444.02      43529.96       526.99 o
   6   4  11       1272.05       1373.27        73.44 o
   8   4  11      13366.90      13939.43       262.15 o
  10   4  11       9677.28      10071.53       207.04 o
  12   4  11       6822.91       7225.21       257.10 o
  14   4  11        185.01        344.34       108.94 o
 -13   5  11       1623.21       1661.32       183.22 o
 -11   5  11          8.68        405.64       117.91 o
  -9   5  11      13307.56      14063.66       292.19 o
  -7   5  11      10407.86      11146.04       217.37 o
  -5   5  11        915.22       1127.31        64.69 o
  -3   5  11         92.71        155.86        30.22 o
  -1   5  11      41776.30      43354.55       448.18 o
   1   5  11       6174.76       6083.64       171.50 o
   3   5  11       9708.26      10313.02       222.76 o
   5   5  11        358.32        485.65        53.93 o
   7   5  11       6471.47       6721.02       209.38 o
   9   5  11      34734.70      35633.51       460.57 o
  11   5  11       5808.79       5764.86       167.61 o
  13   5  11       1621.46       1288.02        95.68 o
 -14   6  11       3011.08       2897.62       342.99 o
 -12   6  11      24101.35      23998.98       524.22 o
 -10   6  11      14030.91      14960.62       334.85 o
  -8   6  11       3877.97       3946.78       133.97 o
  -6   6  11        158.54        314.74        44.95 o
  -4   6  11      34538.45      34042.27       441.73 o
  -2   6  11         88.18        255.61        32.49 o
   0   6  11       9834.64      10813.01       200.67 o
   2   6  11       2414.74       2826.07       114.92 o
   4   6  11     188437.45     190054.89      1684.65 o
   6   6  11        536.45        954.06        71.19 o
   8   6  11       3543.30       3633.81       127.29 o
  10   6  11       6416.65       6409.46       175.35 o
  12   6  11       7213.11       7313.79       383.63 o
  14   6  11       8751.78       7797.26       386.65 o
 -13   7  11      24508.13      23568.95       742.23 o
 -11   7  11       1722.61       2153.85       154.85 o
  -9   7  11      12209.16      12340.49       259.59 o
  -7   7  11       6568.37       6653.94       212.32 o
  -5   7  11      54166.32      54202.88       591.92 o
  -3   7  11       9420.06       9906.10       184.19 o
  -1   7  11       3378.67       3607.17       118.27 o
   1   7  11       3338.73       3404.51        87.39 o
   3   7  11       3165.38       3349.33       153.24 o
   5   7  11      21950.31      22316.70       382.28 o
   7   7  11       4622.31       4943.08       135.95 o
   9   7  11      13870.22      14443.13       307.33 o
  11   7  11      16136.99      15994.77       369.63 o
  13   7  11      63325.16      61294.74      1028.05 o
 -12   8  11       7323.08       7523.89       213.77 o
 -10   8  11       1446.96       1409.49        98.71 o
  -8   8  11      11812.70      11911.12       208.07 o
  -6   8  11          1.59        137.60        42.93 o
  -4   8  11        897.37       1363.15        76.70 o
  -2   8  11       1602.13       1735.15        76.08 o
   0   8  11      98669.12      99165.46      1020.53 o
   2   8  11        178.18        931.94        62.82 o
   4   8  11       2975.01       3271.15       137.89 o
   6   8  11      14735.90      15144.54       341.90 o
   8   8  11      39607.93      40647.54       526.33 o
  10   8  11       1079.44       1339.84        91.90 o
  12   8  11      11039.72      10988.14       397.46 o
 -13   9  11       5167.02       4135.29       378.95 o
 -11   9  11         20.07        110.87        74.88 o
  -9   9  11       4628.92       4690.38       160.35 o
  -7   9  11        400.94        426.97        55.42 o
  -5   9  11      17983.31      17917.11       315.92 o
  -3   9  11        660.81        691.57        53.99 o
  -1   9  11        413.31        458.43        50.11 o
   1   9  11       8641.26       9645.19       218.80 o
   3   9  11       4859.50       5324.85       125.97 o
   5   9  11        750.24        833.78        97.98 o
   7   9  11      22696.47      22528.47       404.40 o
   9   9  11         29.63        491.40        63.70 o
  11   9  11        672.25        733.81       108.98 o
  13   9  11        340.19        308.38        98.68 o
 -12  10  11      11979.53      11095.76       586.41 o
 -10  10  11       2229.61       1900.11       129.65 o
  -8  10  11       5568.38       5166.52       175.76 o
  -6  10  11       2089.39       2030.00       111.62 o
  -4  10  11       1751.24       3110.17       124.18 o
  -2  10  11        509.12       1295.70        81.13 o
   0  10  11      59256.21      61437.39       844.92 o
   2  10  11       4454.60       4559.18       113.52 o
   4  10  11        879.20        945.97       126.66 o
   6  10  11          6.13         16.13        66.25 o
   8  10  11      39495.98      40013.83       547.78 o
  10  10  11       1323.91       1278.47       108.38 o
  12  10  11       3087.82       3211.77       245.23 o
 -11  11  11      12796.84      12943.56       390.54 o
  -9  11  11      68230.39      66921.48       839.15 o
  -7  11  11      16491.41      16397.24       314.96 o
  -5  11  11      13536.26      13238.09       256.78 o
  -3  11  11      11634.57      12202.37       261.88 o
  -1  11  11       1079.89       1205.33        89.75 o
   1  11  11       8636.44       9125.43       229.93 o
   3  11  11       3683.23       3680.15       110.23 o
   5  11  11      11385.17      12168.84       269.32 o
   7  11  11      19326.24      18798.83       348.58 o
   9  11  11       3067.19       2590.91       128.24 o
  11  11  11       1481.54       1249.21       176.44 o
 -10  12  11       6187.84       6128.60       250.24 o
  -8  12  11       1690.44       1881.93       138.89 o
  -6  12  11      12226.71      12540.18       270.99 o
  -4  12  11      11073.65      12132.27       305.14 o
  -2  12  11       6111.54       5718.66       198.83 o
   0  12  11      13611.43      13306.05       266.35 o
   2  12  11       8838.04       9063.81       210.24 o
   4  12  11      56007.95      54681.80       683.87 o
   6  12  11      12673.90      12702.23       262.47 o
   8  12  11         31.33        135.73        86.01 o
  10  12  11       1336.82       1433.19       114.19 o
 -11  13  11       6008.26       6081.71       332.02 o
  -9  13  11        514.64        587.23       113.65 o
  -7  13  11       6489.58       6246.18       223.12 o
  -5  13  11         45.13        124.53        65.55 o
  -3  13  11      11253.87      11321.70       265.75 o
  -1  13  11          5.20        176.46        57.07 o
   1  13  11       8044.46       7839.85       260.91 o
   3  13  11      29914.10      29468.07       464.69 o
   5  13  11      24950.28      25214.30       447.67 o
   7  13  11         83.38        209.12        97.76 o
   9  13  11       7731.32       7464.51       287.35 o
 -10  14  11       5790.47       5377.98       403.12 o
  -8  14  11       1496.52       1650.70       159.39 o
  -6  14  11      12472.08      12000.96       379.31 o
  -4  14  11       4503.77       4195.66       217.19 o
  -2  14  11       4835.59       4805.13       204.97 o
   0  14  11        952.19       1598.34       113.88 o
   2  14  11      11938.49      11760.41       342.37 o
   4  14  11      29024.20      28376.99       507.46 o
   6  14  11       6498.84       6227.52       273.78 o
   8  14  11         12.83        263.29        86.73 o
  -9  15  11       4363.35       3490.31       330.71 o
  -7  15  11      17322.53      16906.49       431.30 o
  -5  15  11       3158.12       2836.31       243.43 o
  -3  15  11          4.72         63.22        75.13 o
  -1  15  11      15919.30      16220.52       382.60 o
   1  15  11       9076.73       8538.04       313.18 o
   3  15  11        289.04        470.75        93.12 o
   5  15  11        277.24        135.25        73.49 o
   7  15  11       2911.03       3159.57       174.09 o
  -8  16  11        269.96        334.62       154.44 o
  -6  16  11       1508.48       1061.96       185.45 o
  -4  16  11       4251.23       4475.62       255.27 o
  -2  16  11       7153.84       6632.23       376.80 o
   0  16  11      33077.01      32748.96       698.01 o
   2  16  11       4923.99       4860.92       336.40 o
   4  16  11       7695.31       7243.25       443.62 o
   6  16  11       3668.24       2788.70       282.01 o
  -5  17  11       3114.52       3165.45       293.53 o
  -3  17  11       8661.03       7544.05       384.35 o
  -1  17  11       6361.58       5529.88       415.01 o
   1  17  11       6071.04       5125.63       476.01 o
   3  17  11        725.77        759.67       144.03 o
   5  17  11         87.00        -28.27       120.36 o
  -4  18  11        364.12        297.13       189.21 o
  -2  18  11         30.90        326.89       166.14 o
   0  18  11        137.55         36.09       321.73 o
   2  18  11       5280.28       3873.66       896.52 o
   4  18  11       4352.73       3752.66       637.48 o
 -14   0  12        289.49        307.06       934.69 o
 -12   0  12       1952.47       2054.90       260.48 o
 -10   0  12      32099.12      32459.23      1220.51 o
  -8   0  12       3184.96       3377.93       205.33 o
  -6   0  12      44875.59      44694.80       778.72 o
  -4   0  12     203998.88     204320.44      2514.21 o
  -2   0  12      14744.41      15129.96       365.83 o
   0   0  12       2880.30       3495.55       166.71 o
   2   0  12       2150.74       1966.91       165.12 o
   4   0  12       1878.76       2181.96       197.75 o
   6   0  12       1161.36       1597.33       157.71 o
   8   0  12      62262.21      62420.36      1422.48 o
  10   0  12       5319.66       5455.81       260.16 o
  12   0  12      90759.96      89515.29      1471.89 o
  14   0  12        453.26        895.08       162.93 o
 -13   1  12      11437.27      12148.83       774.11 o
 -11   1  12       3546.42       3612.38       194.66 o
  -9   1  12       5158.92       5333.05       189.65 o
  -7   1  12       1706.83       1927.06       104.73 o
  -5   1  12       8693.28       8810.46       190.43 o
  -3   1  12        401.05        535.74        47.42 o
  -1   1  12       5784.17       6065.20       170.21 o
   1   1  12       2701.58       3154.40        95.78 o
   3   1  12      16144.01      16605.87       316.36 o
   5   1  12       3436.10       3622.99       156.18 o
   7   1  12       4796.56       5060.48       181.45 o
   9   1  12       8461.76       9092.94       266.96 o
  11   1  12        784.71        702.00        64.36 o
  13   1  12        626.46        612.43       163.26 o
 -14   2  12       7783.94       6068.35       586.71 o
 -12   2  12        292.27        313.72        89.32 o
 -10   2  12        816.56       1053.71       130.32 o
  -8   2  12      15048.47      15472.83       327.87 o
  -6   2  12       7227.21       7732.83       181.89 o
  -4   2  12      28743.12      29963.93       412.30 o
  -2   2  12          2.72        890.94        62.25 o
   0   2  12      60132.35      60542.07       715.98 o
   2   2  12      10881.61      11195.16       191.39 o
   4   2  12       9220.62      10062.64       265.35 o
   6   2  12        453.03        516.56        65.61 o
   8   2  12          0.35        486.18        56.77 o
  10   2  12       1896.91       2604.20        82.80 o
  12   2  12       6456.67       6039.12       218.84 o
  14   2  12       2095.18       2435.09       194.83 o
 -13   3  12        160.60         87.46       182.78 o
 -11   3  12          2.00         24.66        76.28 o
  -9   3  12       4060.85       4288.55       161.18 o
  -7   3  12       9550.85       9792.46       247.15 o
  -5   3  12      28713.54      28248.83       472.84 o
  -3   3  12        690.44       1033.55        65.90 o
  -1   3  12        322.72        405.70        29.70 o
   1   3  12       8004.54       8242.31       155.70 o
   3   3  12      31830.70      32503.24       422.40 o
   5   3  12         81.56        181.37        36.14 o
   7   3  12      13905.38      13947.62       222.70 o
   9   3  12      11589.41      11756.98       360.89 o
  11   3  12         35.08        213.99        59.00 o
  13   3  12        523.37        721.08        85.24 o
 -14   4  12       1860.57        896.34       283.41 o
 -12   4  12      12942.78      12954.00       443.64 o
 -10   4  12       4197.34       4632.10       201.87 o
  -8   4  12      72716.91      73382.04       808.57 o
  -6   4  12      16416.85      16672.07       287.26 o
  -4   4  12       5195.08       5618.51       247.21 o
  -2   4  12       8649.53       8971.90       156.22 o
   0   4  12      70237.74      71960.52       693.76 o
   2   4  12       9925.67      10687.15       225.35 o
   4   4  12      17098.80      18058.28       321.58 o
   6   4  12       1233.25       1342.80        77.81 o
   8   4  12      34786.39      35262.09       506.61 o
  10   4  12       1588.23       1646.02       126.04 o
  12   4  12      19211.32      19153.55       407.07 o
 -13   5  12      18747.76      18230.97      1008.84 o
 -11   5  12        295.15        556.29        98.42 o
  -9   5  12      11646.00      11913.37       311.56 o
  -7   5  12       1347.57       1323.09        92.36 o
  -5   5  12       2955.59       3283.54       109.77 o
  -3   5  12      37240.26      36870.84       427.52 o
  -1   5  12     117762.97     119092.24      1155.24 o
   1   5  12        314.13        295.84        62.09 o
   3   5  12      36873.17      38761.09       497.12 o
   5   5  12      49411.59      51166.94       610.32 o
   7   5  12      27575.74      27272.26       449.31 o
   9   5  12       4992.03       5345.81       180.30 o
  11   5  12      26839.95      27307.83       427.43 o
  13   5  12       1392.51       1383.28       155.58 o
 -12   6  12        148.36        256.82       166.97 o
 -10   6  12         21.61        292.41        70.06 o
  -8   6  12       7168.40       7056.52       171.39 o
  -6   6  12       3879.39       3852.78       136.16 o
  -4   6  12      15256.79      15701.45       269.14 o
  -2   6  12      11846.11      12369.99       190.86 o
   0   6  12         17.61        122.96        69.97 o
   2   6  12       2375.29       2669.63       126.85 o
   4   6  12        642.69        851.20        94.83 o
   6   6  12      10172.05      10193.01       229.81 o
   8   6  12       7339.44       7253.12       185.86 o
  10   6  12         12.35         77.98        59.56 o
  12   6  12      19323.40      18909.70       736.06 o
 -13   7  12      15202.77      15020.36       736.04 o
 -11   7  12         62.38        521.57       137.15 o
  -9   7  12      11244.11      11274.49       264.66 o
  -7   7  12         17.34        100.07        44.44 o
  -5   7  12      30835.88      30302.13       456.37 o
  -3   7  12      29264.17      29160.92       371.21 o
  -1   7  12      22590.94      23071.48       364.60 o
   1   7  12       5337.63       5444.02       158.93 o
   3   7  12        128.60        339.64        54.93 o
   5   7  12      14049.33      14279.14       273.55 o
   7   7  12       2070.58       2147.98       110.28 o
   9   7  12      12016.15      12197.89       347.04 o
  11   7  12      29076.36      28609.87       595.84 o
  13   7  12        648.37        313.51       253.62 o
 -12   8  12          6.23        180.84       137.20 o
 -10   8  12        952.11        751.87        91.00 o
  -8   8  12      21689.62      21973.06       409.28 o
  -6   8  12      46256.85      46425.29       652.57 o
  -4   8  12      21905.50      23071.64       420.21 o
  -2   8  12        357.60        307.32        45.28 o
   0   8  12      14518.63      15451.25       260.68 o
   2   8  12      13068.40      13453.02       267.99 o
   4   8  12       2560.57       2637.27       123.48 o
   6   8  12        424.07        339.72        72.37 o
   8   8  12      14265.58      14759.26       325.67 o
  10   8  12       5018.80       5051.62       249.07 o
  12   8  12      19906.58      18534.54      1346.05 o
 -11   9  12        422.05        257.05       215.12 o
  -9   9  12      28622.12      28898.93       507.27 o
  -7   9  12          8.03         84.05        58.65 o
  -5   9  12      78377.15      77075.90       775.06 o
  -3   9  12       1031.33       1066.73        68.93 o
  -1   9  12        770.12        804.15        80.78 o
   1   9  12      17473.49      18148.44       331.88 o
   3   9  12      34953.60      36266.47       504.10 o
   5   9  12        749.51        961.97        96.32 o
   7   9  12      20351.03      20786.62       414.96 o
   9   9  12      27531.33      27436.71       500.68 o
  11   9  12        743.67        698.75       130.79 o
 -12  10  12       5330.80       4063.29       508.09 o
 -10  10  12      23426.84      22144.39       517.49 o
  -8  10  12       4607.95       4511.84       159.51 o
  -6  10  12         46.56        120.24        60.75 o
  -4  10  12      50072.26      49113.99       560.89 o
  -2  10  12      15444.72      16043.29       280.07 o
   0  10  12       3584.96       3916.82       168.61 o
   2  10  12      33101.36      32626.16       407.34 o
   4  10  12       1305.80       1404.89        92.86 o
   6  10  12          0.48         51.94        59.22 o
   8  10  12      18947.79      17693.67       411.31 o
  10  10  12       1262.18       1107.15       148.14 o
 -11  11  12       9110.91       4029.92      1140.45 o
  -9  11  12      10701.06       9791.06       260.66 o
  -7  11  12      11043.00      10848.99       257.46 o
  -5  11  12      11137.94      11236.41       252.72 o
  -3  11  12       4691.93       4739.22       190.11 o
  -1  11  12      25205.90      25193.61       386.59 o
   1  11  12       2469.88       2654.87       199.44 o
   3  11  12        444.46        907.35        69.91 o
   5  11  12      16243.46      16594.63       294.96 o
   7  11  12       6712.05       7200.03       200.52 o
   9  11  12        665.86        596.20       144.31 o
  11  11  12        698.64        723.42       133.75 o
 -10  12  12       5786.74       6228.13       289.67 o
  -8  12  12         14.38        227.85       121.89 o
  -6  12  12        121.91        291.31        63.16 o
  -4  12  12      34369.71      33609.83       519.02 o
  -2  12  12      56848.92      55749.48       769.73 o
   0  12  12       3366.76       3779.09       232.79 o
   2  12  12        241.76        267.97        58.66 o
   4  12  12        277.09        254.89        70.92 o
   6  12  12      17344.64      17385.60       323.06 o
   8  12  12      19996.94      19207.00       395.55 o
  10  12  12       1883.95       1714.93       149.06 o
  -9  13  12        928.51        656.59       140.63 o
  -7  13  12       3733.03       3044.88       211.10 o
  -5  13  12       1251.26       1360.80       122.98 o
  -3  13  12       1959.76       2148.00       123.66 o
  -1  13  12      12897.90      13348.08       290.70 o
   1  13  12       1414.48       2056.68       122.58 o
   3  13  12      18751.41      18628.17       451.24 o
   5  13  12      14608.11      14232.45       301.85 o
   7  13  12       2388.88       2337.29       173.49 o
   9  13  12          3.72        133.93        99.66 o
  -8  14  12      28523.06      27447.90       616.46 o
  -6  14  12      25177.09      25641.73       656.27 o
  -4  14  12       2998.91       2943.22       183.71 o
  -2  14  12       5334.18       5170.74       221.29 o
   0  14  12      27788.85      26183.25       491.65 o
   2  14  12        750.24        898.75       135.64 o
   4  14  12       9571.27       9085.27       242.71 o
   6  14  12       7631.26       7379.92       357.48 o
   8  14  12       6543.01       5136.27       390.81 o
  -7  15  12      21844.69      19094.42       525.70 o
  -5  15  12       2785.90       2921.06       216.13 o
  -3  15  12         70.95        156.60        97.62 o
  -1  15  12       5121.71       5731.81       297.17 o
   1  15  12       1045.47       1092.50       212.36 o
   3  15  12         22.69        223.70        98.45 o
   5  15  12        487.71        477.90        86.04 o
   7  15  12       1618.92       1325.40       128.22 o
  -6  16  12      13021.61      13006.74       603.86 o
  -4  16  12       9215.25       8606.87       627.08 o
  -2  16  12       1702.92       1449.32       201.01 o
   0  16  12      14579.82      13827.15       556.54 o
   2  16  12      11702.38      11388.86       605.19 o
   4  16  12      11582.49       7979.46       963.40 o
   6  16  12       3476.03       2460.11       365.21 o
  -3  17  12      28751.59      26824.67       962.57 o
  -1  17  12      12351.99       7720.47      2098.16 o
   1  17  12         63.93        216.41       138.46 o
   3  17  12       1065.17       1226.28       257.62 o
   0  18  12          7.81       -301.01       301.01 o
 -13   1  13      16506.47      16738.42      1067.25 o
 -11   1  13       7498.40       7353.19       305.06 o
  -9   1  13      77818.04      79146.50      1060.71 o
  -7   1  13       3674.60       3733.31       140.53 o
  -5   1  13       2953.42       3309.65       154.47 o
  -3   1  13       2257.21       2374.88       131.30 o
  -1   1  13       6345.57       6648.87       134.12 o
   1   1  13       3424.11       3853.25       150.68 o
   3   1  13      30593.63      32125.26       485.32 o
   5   1  13        565.17       1213.47        92.41 o
   7   1  13      33433.47      34753.30       495.65 o
   9   1  13        860.36        851.60       120.48 o
  11   1  13         84.64        422.67        79.11 o
  13   1  13      10369.06       9470.96       312.43 o
 -12   2  13         44.04          0.25       190.23 o
 -10   2  13       5399.49       5576.16       213.49 o
  -8   2  13      14265.18      13969.50       300.42 o
  -6   2  13       1800.21       2043.66       118.47 o
  -4   2  13      10159.22      10105.78       212.06 o
  -2   2  13       7974.61       8820.02       196.28 o
   0   2  13      32919.00      33837.45       517.38 o
   2   2  13      35253.68      36027.54       514.97 o
   4   2  13      41391.18      42347.54       611.22 o
   6   2  13        151.07        191.34        55.74 o
   8   2  13      48936.53      48491.76       767.08 o
  10   2  13      10395.72      10331.59       339.23 o
  12   2  13         32.93         84.40       100.75 o
 -13   3  13      41267.70      39397.22      1293.19 o
 -11   3  13       3411.43       3080.69       271.89 o
  -9   3  13       1087.03       1133.66       102.22 o
  -7   3  13       2885.06       3356.62       153.19 o
  -5   3  13      59482.94      61196.22       692.56 o
  -3   3  13       8707.65       8558.94       183.36 o
  -1   3  13      22003.98      23103.30       298.14 o
   1   3  13      14827.73      15254.05       230.50 o
   3   3  13       4615.87       5355.94       143.23 o
   5   3  13        548.68        579.31        60.82 o
   7   3  13        962.55       1127.34       113.46 o
   9   3  13          8.07        354.17        55.68 o
  11   3  13      98053.77      98389.54      1147.35 o
  13   3  13       3591.35       2839.56       213.29 o
 -12   4  13      12363.86      11834.10       703.34 o
 -10   4  13       2926.42       3081.57       156.22 o
  -8   4  13       2457.69       2435.26       170.45 o
  -6   4  13        174.39        212.99        63.57 o
  -4   4  13       4707.63       4571.95       144.81 o
  -2   4  13      10152.33      10174.85       169.54 o
   0   4  13       4074.54       4097.29       117.76 o
   2   4  13       3634.94       3749.66       138.05 o
   4   4  13      21278.13      22183.11       372.73 o
   6   4  13       4731.18       5345.65       195.29 o
   8   4  13       1665.71       1727.56        93.16 o
  10   4  13       8615.52       9173.52       315.67 o
  12   4  13      25581.26      24725.73       492.37 o
 -13   5  13      19183.58      17785.27       941.76 o
 -11   5  13        258.59         29.33       159.82 o
  -9   5  13       1065.07       1262.17       111.44 o
  -7   5  13        431.21        394.63        77.30 o
  -5   5  13      20891.80      20776.27       385.05 o
  -3   5  13       4729.59       5191.94       122.11 o
  -1   5  13      18959.77      20264.89       367.70 o
   1   5  13        180.54        313.76        48.42 o
   3   5  13        173.09        234.61        38.74 o
   5   5  13      11438.49      11730.33       253.76 o
   7   5  13       9923.50      10495.90       284.52 o
   9   5  13         22.80        219.14        54.38 o
  11   5  13      26016.52      26478.92       500.91 o
 -12   6  13      29018.10      27959.84       972.44 o
 -10   6  13      19394.57      19578.07       465.19 o
  -8   6  13       1271.63       1375.10       126.83 o
  -6   6  13        753.10        720.40       101.62 o
  -4   6  13       3072.74       3238.07       145.64 o
  -2   6  13      20857.71      21338.26       297.10 o
   0   6  13      20436.07      21348.37       354.46 o
   2   6  13         90.00        205.35        43.62 o
   4   6  13      71883.20      72716.25       831.38 o
   6   6  13      13091.36      13812.45       269.77 o
   8   6  13          2.01         72.73        76.11 o
  10   6  13        392.88        970.83        88.10 o
  12   6  13      38357.51      36592.48      1139.74 o
 -11   7  13       2377.03       2293.37       202.70 o
  -9   7  13      50463.99      49684.34       742.99 o
  -7   7  13        215.05        330.29        59.64 o
  -5   7  13      42395.71      42520.29       549.99 o
  -3   7  13       2891.57       2837.85       116.32 o
  -1   7  13      20413.59      21409.69       327.21 o
   1   7  13       1341.57       1368.74        96.36 o
   3   7  13      11214.27      12075.75       245.72 o
   5   7  13       2495.96       2494.74       138.81 o
   7   7  13      14454.79      14759.63       302.30 o
   9   7  13      11825.57      11553.11       341.26 o
  11   7  13      25485.71      25449.48       642.65 o
 -12   8  13       2329.93        733.87       331.44 o
 -10   8  13        596.67        904.96       165.96 o
  -8   8  13      53671.57      52083.41       852.58 o
  -6   8  13       6520.09       6892.33       248.56 o
  -4   8  13       8698.31       8680.91       231.21 o
  -2   8  13        805.91        807.64        70.80 o
   0   8  13        113.36         86.11        69.48 o
   2   8  13      27660.68      28254.08       434.87 o
   4   8  13        296.65        386.37        62.34 o
   6   8  13         40.09        461.06        62.35 o
   8   8  13      49074.45      49344.20       804.22 o
  10   8  13       1465.43       1579.84       254.81 o
 -11   9  13         20.40        263.98       185.41 o
  -9   9  13        482.11        477.28       123.73 o
  -7   9  13       1601.41       1428.04       114.30 o
  -5   9  13       1611.61       1796.33       110.26 o
  -3   9  13       2856.77       2854.56       115.19 o
  -1   9  13        734.09        911.96        76.66 o
   1   9  13      26610.95      27696.33       484.27 o
   3   9  13        245.79        569.97        72.67 o
   5   9  13        180.61        291.92        54.15 o
   7   9  13       2063.17       1902.53       144.60 o
   9   9  13      12082.67      11640.73       297.81 o
  11   9  13       4487.14       4560.79       473.10 o
 -10  10  13       7255.64       7179.73       398.03 o
  -8  10  13      18976.36      18518.00       485.16 o
  -6  10  13        258.35        528.92        82.60 o
  -4  10  13      39830.33      38675.05       499.76 o
  -2  10  13       2977.53       2882.37       132.28 o
   0  10  13       7185.53       7215.14       226.80 o
   2  10  13       7285.56       7341.29       239.49 o
   4  10  13      11022.96      10728.17       250.08 o
   6  10  13       1036.98       1040.02        89.90 o
   8  10  13      30064.71      29195.09       522.50 o
  10  10  13       6004.76       5787.38       263.31 o
  -9  11  13      25085.99      25266.47       642.96 o
  -7  11  13        366.02        260.83        81.85 o
  -5  11  13      13281.97      12908.05       291.45 o
  -3  11  13       1917.59       2091.30       133.05 o
  -1  11  13       9817.82       9640.67       309.64 o
   1  11  13      13177.76      12282.82       251.08 o
   3  11  13       9817.68       9343.52       217.31 o
   5  11  13       7974.63       8555.75       248.69 o
   7  11  13      26230.88      25759.97       492.25 o
   9  11  13       4797.54       4987.66       217.17 o
  -8  12  13        196.02         34.97       139.76 o
  -6  12  13         69.34         57.78       105.62 o
  -4  12  13       3807.14       3728.88       176.71 o
  -2  12  13      43393.68      42380.02       645.20 o
   0  12  13      18914.36      17949.78       367.24 o
   2  12  13        492.63        516.31        53.26 o
   4  12  13      17615.31      18238.64       347.67 o
   6  12  13       1024.24       1475.08       125.76 o
   8  12  13       2059.08       2006.32       157.37 o
  -7  13  13         11.66        281.62       110.90 o
  -5  13  13        604.67        649.35       136.03 o
  -3  13  13       4421.70       4073.83       202.15 o
  -1  13  13         83.11        165.90        69.60 o
   1  13  13       1463.16       1101.48       151.21 o
   3  13  13      14751.00      14451.64       329.19 o
   5  13  13      30636.44      29378.89       500.14 o
   7  13  13        664.28        805.34       133.27 o
  -6  14  13      14601.01      13342.79       732.91 o
  -4  14  13        389.66        503.26       114.22 o
  -2  14  13       8140.52       7889.54       347.89 o
   0  14  13      11572.97      11211.47       423.91 o
   2  14  13        433.91        315.83       207.36 o
   4  14  13       4070.26       4316.59       242.20 o
   6  14  13       2667.00       2359.89       136.35 o
  -5  15  13      17195.81      16945.17       542.97 o
  -3  15  13       3835.43       3205.48       269.37 o
  -1  15  13      23941.68      22671.10       687.68 o
   1  15  13       3662.60       3771.39       224.51 o
   3  15  13        268.16        622.10       307.80 o
   5  15  13        284.31        144.14       243.65 o
  -4  16  13        669.08        611.43       190.11 o
  -2  16  13        119.02        160.61       188.61 o
   0  16  13        898.35        602.91       148.25 o
   2  16  13       8679.40       5626.98      1115.72 o
   4  16  13      13379.41       8952.38      1797.23 o
  -1  17  13          9.78        -75.04       547.72 o
 -12   0  14       4771.17       5175.08       755.01 o
 -10   0  14      81769.77      85694.06      2464.92 o
  -8   0  14      10399.90      11006.85       364.34 o
  -6   0  14         52.48        -34.86        71.64 o
  -4   0  14      31918.30      32443.94       651.96 o
  -2   0  14      71253.62      75631.46      1514.56 o
   0   0  14        943.23        985.55       132.45 o
   2   0  14       4708.05       5654.83       319.70 o
   4   0  14      45444.25      47074.47       867.51 o
   6   0  14       1613.41       2017.24       174.59 o
   8   0  14      46428.32      45364.02       748.01 o
  10   0  14       1823.94       1450.01       217.27 o
  12   0  14        454.06        826.69       184.50 o
 -11   1  14        658.07        617.77       249.70 o
  -9   1  14       5480.46       5733.07       214.25 o
  -7   1  14         89.68        188.29        64.78 o
  -5   1  14        132.28        283.38        57.97 o
  -3   1  14       6873.91       6447.89       183.07 o
  -1   1  14       6374.41       6689.44       167.62 o
   1   1  14       2554.12       2615.33       153.71 o
   3   1  14      68179.77      70152.62       843.63 o
   5   1  14         55.66         51.63        48.93 o
   7   1  14      23316.35      24717.05       498.28 o
   9   1  14       1862.53       1709.80       170.89 o
  11   1  14       7813.50       7706.58       310.44 o
 -12   2  14       5666.81       5195.25       491.69 o
 -10   2  14       4225.99       3749.95       333.59 o
  -8   2  14        800.03        883.01       106.58 o
  -6   2  14      52198.89      52646.54       641.90 o
  -4   2  14        273.45        682.60        74.19 o
  -2   2  14      16460.31      16769.62       296.66 o
   0   2  14      30467.73      31363.91       421.29 o
   2   2  14       4424.58       5684.56       189.02 o
   4   2  14      22260.52      22800.76       404.00 o
   6   2  14       2791.00       3380.64       151.99 o
   8   2  14      25551.01      25282.53       441.95 o
  10   2  14       6842.48       7439.29       268.41 o
  12   2  14       6132.50       5723.77       290.10 o
 -11   3  14       3352.68       3498.55       389.69 o
  -9   3  14       5361.01       5254.31       205.87 o
  -7   3  14      17195.82      16709.50       319.20 o
  -5   3  14       2015.19       2198.28       103.81 o
  -3   3  14       1093.46       1169.66        85.40 o
  -1   3  14       4487.25       4588.89       165.46 o
   1   3  14       3900.25       4378.44       124.02 o
   3   3  14      49943.67      50197.89       650.42 o
   5   3  14        558.96        582.02        77.62 o
   7   3  14       3408.96       3662.89       145.16 o
   9   3  14        275.54        117.34        69.88 o
  11   3  14       8674.95       8167.03       304.05 o
 -12   4  14       1522.10       1343.22       317.79 o
 -10   4  14       3717.69       3191.36       262.47 o
  -8   4  14       4499.35       4925.38       180.09 o
  -6   4  14     128654.69     126784.33      1488.25 o
  -4   4  14       3018.27       3033.56       141.11 o
  -2   4  14       1220.41       1337.16        66.07 o
   0   4  14      20929.86      21295.40       304.38 o
   2   4  14      21045.80      21865.14       390.47 o
   4   4  14      18753.16      19032.12       342.33 o
   6   4  14        340.29       1012.86        82.20 o
   8   4  14       3009.70       3097.53       122.30 o
  10   4  14      21506.81      21463.67       449.50 o
  12   4  14      39879.05      37489.68       992.19 o
 -11   5  14       1939.45       1563.73       374.48 o
  -9   5  14       1568.15       1365.72       149.06 o
  -7   5  14        515.03        844.99        79.77 o
  -5   5  14      25740.34      25790.96       496.93 o
  -3   5  14       1660.21       2101.72        77.53 o
  -1   5  14      42463.88      43821.08       559.63 o
   1   5  14       9497.33       9633.83       278.58 o
   3   5  14       2700.33       2798.34       173.44 o
   5   5  14       3477.81       3793.85       141.46 o
   7   5  14      87767.38      89692.71      1103.51 o
   9   5  14        557.85        548.87        80.22 o
  11   5  14      12217.03      12561.76       365.94 o
 -10   6  14      18079.48      18177.97       536.38 o
  -8   6  14        388.04        297.05        81.30 o
  -6   6  14        137.13        159.29        85.56 o
  -4   6  14        393.73        461.24        56.55 o
  -2   6  14      21978.62      22372.66       304.18 o
   0   6  14        619.62        903.37        88.96 o
   2   6  14        116.10        330.56        49.89 o
   4   6  14      15077.24      16089.73       335.07 o
   6   6  14        536.86        884.39        98.38 o
   8   6  14      10257.30      10156.30       214.78 o
  10   6  14        268.76        301.07        68.27 o
 -11   7  14        669.90        593.50       155.11 o
  -9   7  14       3764.05       2717.63       786.19 o
  -7   7  14        147.05        422.43       117.96 o
  -5   7  14      19285.50      18320.05       310.40 o
  -3   7  14       2634.54       3198.39       156.70 o
  -1   7  14      35170.30      36041.61       847.63 o
   1   7  14        870.87       1016.61        72.75 o
   3   7  14       4918.69       5217.34       171.59 o
   5   7  14       6005.40       5977.11       188.98 o
   7   7  14      19049.16      19618.66       352.99 o
   9   7  14        740.78        637.34       126.45 o
  11   7  14       1362.62       1281.81       225.19 o
 -10   8  14      24084.18      15811.10      3178.68 o
  -8   8  14      14066.13      13676.14       529.56 o
  -6   8  14      11789.04      11655.77       362.42 o
  -4   8  14       2074.27       2511.20       115.88 o
  -2   8  14      10661.36      11081.92       234.46 o
   0   8  14       2636.64       2600.93       180.78 o
   2   8  14       4554.94       4257.85       209.70 o
   4   8  14         94.84        102.57        51.29 o
   6   8  14        597.40        308.25        82.36 o
   8   8  14      13139.62      12657.76       334.46 o
  10   8  14         56.32        -65.62        82.80 o
  -9   9  14      14564.94      13296.57       661.27 o
  -7   9  14        690.27        892.31       126.17 o
  -5   9  14       9765.95       9987.45       252.45 o
  -3   9  14        409.37        638.74        80.90 o
  -1   9  14        651.62        916.96        66.10 o
   1   9  14       1472.24       1744.92       140.11 o
   3   9  14     121808.54     121195.70      1324.64 o
   5   9  14         17.05         98.73        70.73 o
   7   9  14      14129.59      14804.76       358.96 o
   9   9  14       2371.02       1807.00       213.60 o
 -10  10  14       3806.10       3106.11       282.97 o
  -8  10  14        227.20        286.17       144.67 o
  -6  10  14      11780.62      10892.22       390.56 o
  -4  10  14      10239.61      10137.69       237.77 o
  -2  10  14       8463.27       8547.17       294.82 o
   0  10  14       3935.17       3809.41       172.48 o
   2  10  14       9668.57      10010.20       282.18 o
   4  10  14       6337.81       6721.52       209.80 o
   6  10  14        162.83         69.79        77.53 o
   8  10  14        227.61        208.84       109.45 o
  -9  11  14        203.66        322.39       158.51 o
  -7  11  14       9359.68       9172.97       422.81 o
  -5  11  14      10995.76       9972.63       278.55 o
  -3  11  14      11370.74      11273.91       295.09 o
  -1  11  14      17489.96      18040.42       337.32 o
   1  11  14         50.47        -53.03       100.11 o
   3  11  14       7262.71       7376.56       305.88 o
   5  11  14         15.54          0.37        74.37 o
   7  11  14       3195.39       3102.61       168.70 o
  -8  12  14       1668.58       1040.28       168.97 o
  -6  12  14       2009.47       1803.42       151.46 o
  -4  12  14       8663.18       8562.60       331.41 o
  -2  12  14      22012.37      21482.81       515.17 o
   0  12  14       2335.84       2515.89       168.21 o
   2  12  14          1.81        103.29        82.00 o
   4  12  14        356.46        565.33        91.17 o
   6  12  14      16853.02      16628.23       400.37 o
   8  12  14       4278.46       4451.76       254.62 o
  -7  13  14       1924.50        677.02       255.60 o
  -5  13  14       4450.48       4507.51       299.47 o
  -3  13  14       1516.01       1245.48       182.05 o
  -1  13  14      14324.59      14071.25       411.32 o
   1  13  14       1053.02       1120.32       115.01 o
   3  13  14       7623.36       7277.92       357.37 o
   5  13  14       3550.88       3027.65       187.06 o
   7  13  14      42653.67      41601.10       700.55 o
  -6  14  14      36591.29      34521.12       891.69 o
  -4  14  14        118.74        317.13       124.33 o
  -2  14  14        435.26        590.19       140.53 o
   0  14  14      18557.83      18264.79       519.72 o
   2  14  14       5961.34       5925.37       365.71 o
   4  14  14        724.74        947.73       233.85 o
  -3  15  14        447.03        159.99       157.69 o
  -1  15  14          0.57         61.87       118.54 o
   1  15  14      28653.61      27048.62       994.28 o
   3  15  14       3292.94       2144.22       397.54 o
 -11   1  15         12.99        958.08       331.56 o
  -9   1  15      47708.16      46785.62      1214.41 o
  -7   1  15       6273.73       6711.09       267.26 o
  -5   1  15       6795.42       6892.84       199.94 o
  -3   1  15      21059.06      21220.10       365.67 o
  -1   1  15      43772.88      44065.23       675.48 o
   1   1  15        250.94        168.70        53.00 o
   3   1  15       6970.22       7372.45       219.25 o
   5   1  15       3851.98       4580.69       204.97 o
   7   1  15      17953.06      18633.38       348.50 o
   9   1  15       2549.33       3072.37       256.54 o
  11   1  15       4389.61       3511.50       254.63 o
 -10   2  15       8461.94       6654.70       517.70 o
  -8   2  15       3108.72       3038.13       246.98 o
  -6   2  15       8582.11       8592.87       212.57 o
  -4   2  15        216.30         82.43        77.98 o
  -2   2  15       3282.20       3365.52       119.96 o
   0   2  15       3740.98       3903.99       154.66 o
   2   2  15      22797.83      23437.79       411.60 o
   4   2  15       5845.28       5702.17       194.79 o
   6   2  15      21564.90      21137.58       356.99 o
   8   2  15       8511.86       8230.91       313.26 o
  10   2  15      43090.34      41890.11       720.92 o
 -11   3  15       4987.04       5086.78       480.54 o
  -9   3  15        772.38        972.07       165.78 o
  -7   3  15      24346.14      24337.93       449.11 o
  -5   3  15      49515.42      49862.05       618.50 o
  -3   3  15       3846.89       3991.54       137.09 o
  -1   3  15      11918.97      11990.14       267.13 o
   1   3  15       3021.61       3379.14       126.62 o
   3   3  15       8732.21       8581.31       276.49 o
   5   3  15       4188.75       4110.63       200.27 o
   7   3  15       3463.31       3917.05       191.68 o
   9   3  15        208.84        538.41       165.61 o
  11   3  15      59810.95      58341.68      1100.16 o
 -10   4  15      17411.62      16561.81       765.30 o
  -8   4  15        145.98        153.01       131.14 o
  -6   4  15       2958.88       3192.21       136.33 o
  -4   4  15       6674.69       6308.00       269.18 o
  -2   4  15        158.21        228.85        29.70 o
   0   4  15        226.39        316.39        41.38 o
   2   4  15        443.55        407.61        54.09 o
   4   4  15        280.70        385.41        93.43 o
   6   4  15      19475.63      19909.94       421.00 o
   8   4  15        487.87        749.89        82.00 o
  10   4  15       6856.96       5906.13       303.82 o
 -11   5  15        948.90        496.60       226.21 o
  -9   5  15         34.53        209.44       130.55 o
  -7   5  15       2593.60       2538.84       199.03 o
  -5   5  15      14291.08      14156.06       303.13 o
  -3   5  15        457.54        421.96        88.52 o
  -1   5  15       3407.50       3500.36       173.12 o
   1   5  15       5848.19       5658.97       170.86 o
   3   5  15       2113.79       2244.55        97.52 o
   5   5  15        962.52       1216.90       103.08 o
   7   5  15       2716.49       2798.04       145.32 o
   9   5  15       2353.86       2472.61       180.83 o
 -10   6  15      51764.40      32942.38      5230.50 o
  -8   6  15       4853.51       4819.86       290.74 o
  -6   6  15       6978.73       6912.38       352.25 o
  -4   6  15        944.15        966.50        82.65 o
  -2   6  15        599.38        777.63        86.79 o
   0   6  15      31773.70      31796.05       512.65 o
   2   6  15       4625.62       4932.90       167.29 o
   4   6  15       2303.89       3300.82       133.31 o
   6   6  15      80229.07      80515.36       967.83 o
   8   6  15       4348.18       4048.94       149.80 o
  10   6  15        595.91        672.91       142.36 o
  -9   7  15       6689.51       6356.87       673.33 o
  -7   7  15        291.92        -10.06       154.32 o
  -5   7  15       8852.12       8250.57       305.82 o
  -3   7  15      31809.98      30647.11       412.43 o
  -1   7  15      31176.86      30477.48       516.87 o
   1   7  15       4538.51       4524.25       160.47 o
   3   7  15      13255.67      12944.33       287.26 o
   5   7  15        298.69        349.24        83.46 o
   7   7  15       4155.79       4096.90       189.69 o
   9   7  15        979.95        968.17       113.09 o
 -10   8  15       6183.75       6155.86      1476.45 o
  -8   8  15       8736.74       8563.04       404.13 o
  -6   8  15       9703.60      10444.26       389.24 o
  -4   8  15       1961.65       1892.63       102.50 o
  -2   8  15       4252.82       4349.39       268.27 o
   0   8  15       4589.55       4517.89       191.70 o
   2   8  15      27628.15      27421.23       409.29 o
   4   8  15      12394.17      12402.48       295.00 o
   6   8  15         27.27         81.29        73.23 o
   8   8  15       5728.92       6066.04       261.45 o
  -9   9  15        426.48        185.87       147.44 o
  -7   9  15       8683.75       7447.61       340.14 o
  -5   9  15         16.14        222.86        94.88 o
  -3   9  15      19441.39      18888.49       388.24 o
  -1   9  15        295.24        235.12        87.63 o
   1   9  15        226.50        207.19        62.51 o
   3   9  15        206.75        477.13        85.46 o
   5   9  15       7313.77       6605.04       257.38 o
   7   9  15       1291.19       1207.46       124.94 o
  -8  10  15         43.71        -21.32       205.99 o
  -6  10  15      15281.19      14733.12       521.83 o
  -4  10  15       9402.34       8836.70       428.48 o
  -2  10  15         83.04        737.55        69.30 o
   0  10  15          0.90        254.09        86.38 o
   2  10  15       7690.32       7962.10       312.90 o
   4  10  15      11827.65      11406.50       282.84 o
   6  10  15        128.11        -45.81        86.20 o
   8  10  15          0.07        305.42       107.64 o
  -7  11  15      45652.48      41584.13      1110.79 o
  -5  11  15       2251.44       2232.52       206.88 o
  -3  11  15       2620.70       2255.31       178.28 o
  -1  11  15      28249.82      27706.08       595.14 o
   1  11  15       1821.28       1290.61       153.04 o
   3  11  15       4819.41       4830.83       312.53 o
   5  11  15        360.97        249.47        99.54 o
   7  11  15       1775.54       2029.57       187.19 o
  -6  12  15        513.81        421.80       162.67 o
  -4  12  15       8431.88       7397.07       301.52 o
  -2  12  15       1304.01       1238.61       170.96 o
   0  12  15        152.99         34.14       106.63 o
   2  12  15       3734.17       3773.35       239.80 o
   4  12  15       3375.99       2637.37       260.45 o
   6  12  15      42293.84      40910.41       773.07 o
  -5  13  15      11159.20       5577.53      1287.24 o
  -3  13  15       3480.24       2753.60       309.57 o
  -1  13  15        360.40        404.42       126.06 o
   1  13  15       2484.29       2139.24       202.34 o
   3  13  15        992.02        924.26       200.84 o
   5  13  15       5421.87       5136.32       287.67 o
  -2  14  15        770.17        244.17       153.96 o
   0  14  15      20160.69      19747.50       496.73 o
   2  14  15       2307.96       2799.10       278.62 o
 -10   0  16        336.96        883.72       429.65 o
  -8   0  16         57.25       -190.44       195.27 o
  -6   0  16       5290.35       6094.60       317.01 o
  -4   0  16      10933.38      11119.38       637.38 o
  -2   0  16      62197.51      62252.12      1052.84 o
   0   0  16       1725.48       1555.27       146.33 o
   2   0  16        910.23        962.29       132.44 o
   4   0  16        623.50        525.06       162.29 o
   6   0  16      22437.90      23161.50       598.37 o
   8   0  16          0.93        103.48        82.93 o
  10   0  16      15695.57      15091.46       542.25 o
  -9   1  16        766.13        441.61       241.33 o
  -7   1  16       9256.29       8756.56       320.80 o
  -5   1  16       1348.30       1344.47        93.94 o
  -3   1  16        812.37        876.65        87.33 o
  -1   1  16       1118.36       1070.77       134.96 o
   1   1  16        497.22        563.39        78.39 o
   3   1  16      27516.46      27460.33       490.55 o
   5   1  16      10168.59      10090.12       288.18 o
   7   1  16       6931.20       6803.62       201.55 o
   9   1  16       1261.73        920.83       135.91 o
 -10   2  16        377.87        625.97       225.62 o
  -8   2  16       2394.31       2303.08       183.84 o
  -6   2  16       4976.84       4792.94       216.69 o
  -4   2  16       1007.37       1321.70       101.07 o
  -2   2  16       5967.16       6451.72       204.96 o
   0   2  16        120.33        292.32        60.00 o
   2   2  16      21675.49      22172.45       369.48 o
   4   2  16       1054.70       1038.54        94.83 o
   6   2  16      15084.53      14915.04       295.82 o
   8   2  16        120.87        255.65        63.50 o
  10   2  16          0.06        396.42       145.60 o
  -9   3  16        642.66        493.04       216.81 o
  -7   3  16      10591.81      11011.84       350.75 o
  -5   3  16        527.59        437.94       115.35 o
  -3   3  16       3819.86       3886.56       165.87 o
  -1   3  16        250.44        370.47        57.59 o
   1   3  16       2447.88       2657.89       117.94 o
   3   3  16      36048.51      35532.48       613.39 o
   5   3  16      10352.49      11024.15       289.87 o
   7   3  16        132.79        158.89        78.78 o
   9   3  16        625.48        719.37       167.24 o
 -10   4  16      14219.97      10445.11      1214.09 o
  -8   4  16        210.61        367.95       118.36 o
  -6   4  16      31122.48      31404.20       672.75 o
  -4   4  16        436.97        560.32        69.03 o
  -2   4  16       8309.00       8016.33       258.17 o
   0   4  16         71.03        234.64        53.33 o
   2   4  16      91194.09      91528.86      1145.51 o
   4   4  16       1501.96       1830.40       141.81 o
   6   4  16        292.71        475.80        98.39 o
   8   4  16        212.32        312.10        96.72 o
  -9   5  16      12325.08       8820.29       985.14 o
  -7   5  16        365.76        332.43       119.44 o
  -5   5  16       6803.93       6861.49       313.54 o
  -3   5  16       1346.80       1698.46       108.67 o
  -1   5  16       9866.58       9848.66       238.29 o
   1   5  16      32283.66      31759.93       469.48 o
   3   5  16         41.01        129.88        77.29 o
   5   5  16       4219.97       5180.84       239.65 o
   7   5  16      63773.59      62015.04       815.42 o
   9   5  16       6383.06       6482.99       302.54 o
  -8   6  16         88.74       -135.80       135.80 o
  -6   6  16       2742.75       2509.71       224.47 o
  -4   6  16       3947.90       3878.90       190.75 o
  -2   6  16      14884.01      15080.63       306.41 o
   0   6  16       4527.86       4789.45       193.96 o
   2   6  16        221.75        224.80        77.17 o
   4   6  16         11.51        -13.21        58.50 o
   6   6  16       7099.44       7396.76       228.53 o
   8   6  16       4947.85       4560.16       188.59 o
  -9   7  16       1892.15       2108.56       293.14 o
  -7   7  16        368.96        132.96       205.89 o
  -5   7  16        672.83        730.84       131.33 o
  -3   7  16       8505.10       8367.76       274.80 o
  -1   7  16      13632.27      14370.41       373.95 o
   1   7  16       3592.44       3726.19       147.64 o
   3   7  16       6881.13       6810.16       216.67 o
   5   7  16       1670.19       2143.82       177.14 o
   7   7  16      20855.05      20182.90       465.63 o
  -8   8  16        342.81        155.32       167.89 o
  -6   8  16       7172.19       7559.12       670.07 o
  -4   8  16       6580.77       6330.41       190.36 o
  -2   8  16      16649.19      15724.20       393.52 o
   0   8  16       4411.79       4141.75       249.42 o
   2   8  16      14028.94      14242.46       319.22 o
   4   8  16      11058.19      11117.35       291.08 o
   6   8  16       3371.87       2991.52       175.49 o
   8   8  16        344.75        286.54       152.06 o
  -7   9  16      24892.83      16178.16      2547.21 o
  -5   9  16       7225.75       6666.79       212.95 o
  -3   9  16       6179.27       6292.08       277.24 o
  -1   9  16        859.86       1147.75       119.95 o
   1   9  16         36.31        323.26       126.09 o
   3   9  16      57230.56      57609.36       828.39 o
   5   9  16      10880.27      11683.95       304.19 o
   7   9  16         55.56         38.08        92.45 o
  -6  10  16       7322.54       5487.34       585.41 o
  -4  10  16        895.95        630.63       146.66 o
  -2  10  16      19472.73      19127.93       532.07 o
   0  10  16       2394.74       2204.39       182.35 o
   2  10  16        188.65        206.83       107.48 o
   4  10  16      23512.29      22006.27       392.89 o
   6  10  16       3897.15       3369.05       186.52 o
  -5  11  16        560.53        250.98       151.75 o
  -3  11  16         16.43       -116.01       116.29 o
  -1  11  16        546.54        670.17       166.30 o
   1  11  16       9138.50       8272.35       424.56 o
   3  11  16      11812.08      11691.39       497.00 o
   5  11  16       1732.84       1976.29       150.55 o
  -4  12  16       4260.16       2999.28       540.54 o
  -2  12  16      13784.12      13168.32       493.06 o
   0  12  16      13914.08      13022.33       388.82 o
   2  12  16        540.47        819.16       137.16 o
  -1  13  16       3868.92       3182.73       288.27 o
  -9   1  17       3598.06       3666.68       510.79 o
  -7   1  17      37968.44      37002.48       658.94 o
  -5   1  17       2666.40       2604.98       143.39 o
  -3   1  17       2941.91       3596.38       122.16 o
  -1   1  17      46247.61      45936.25       679.97 o
   1   1  17      10579.47      11389.63       273.29 o
   3   1  17       7767.78       7377.23       259.37 o
   5   1  17      18591.83      18989.67       385.31 o
   7   1  17       3133.79       2803.36       167.24 o
  -8   2  17       1329.20       1006.04       192.72 o
  -6   2  17      18297.76      18078.84       449.16 o
  -4   2  17        430.42        353.50       119.61 o
  -2   2  17        871.87        964.93        95.45 o
   0   2  17        408.83        445.98        75.28 o
   2   2  17       3627.06       3883.03       160.52 o
   4   2  17       5304.65       5194.27       180.32 o
   6   2  17      34271.71      32677.30       537.86 o
   8   2  17        156.25        205.87        82.08 o
  -7   3  17         67.29        383.22       154.95 o
  -5   3  17      18693.69      18915.93       416.46 o
  -3   3  17      38227.95      36573.43       716.61 o
  -1   3  17         16.91        -50.45        65.71 o
   1   3  17       7527.46       7676.41       211.95 o
   3   3  17      44376.51      43239.62       749.95 o
   5   3  17        215.06        483.56        97.18 o
   7   3  17        517.14        602.52       101.90 o
  -8   4  17       1707.81       1064.96       188.80 o
  -6   4  17       5382.67       5248.29       410.87 o
  -4   4  17       3350.43       3462.56       154.53 o
  -2   4  17       5732.50       5938.65       253.05 o
   0   4  17        287.93        381.82        66.25 o
   2   4  17      13236.88      13030.38       363.64 o
   4   4  17        987.80        850.82       110.63 o
   6   4  17       6566.58       6039.51       237.66 o
   8   4  17       1006.63       1171.77       113.63 o
  -7   5  17       1116.00       1295.11       217.45 o
  -5   5  17       3898.70       3545.14       234.53 o
  -3   5  17       7263.48       6584.32       321.23 o
  -1   5  17       1049.04       1177.77        89.95 o
   1   5  17       2919.09       3360.94       175.43 o
   3   5  17       8676.13       8383.16       301.43 o
   5   5  17          9.31        204.27        97.76 o
   7   5  17       7985.83       7883.98       292.04 o
  -6   6  17        740.42        822.13       185.48 o
  -4   6  17        795.55        648.70       292.16 o
  -2   6  17      16286.92      15537.41       338.88 o
   0   6  17       3879.00       3971.57       176.12 o
   2   6  17      20390.41      19719.85       370.62 o
   4   6  17       1218.79       1539.73       140.06 o
   6   6  17      36074.21      34932.09       640.03 o
  -7   7  17      11896.98      12187.03       586.61 o
  -5   7  17        904.16       1021.54       159.43 o
  -3   7  17      16064.82      15603.13       667.46 o
  -1   7  17      13721.45      14175.33       348.31 o
   1   7  17       5644.13       6197.53       324.91 o
   3   7  17        101.78        413.51        81.27 o
   5   7  17      13022.47      12961.88       358.69 o
  -6   8  17      39725.35      37837.63       980.86 o
  -4   8  17         84.70        362.54       151.76 o
  -2   8  17       3385.35       3338.33       250.56 o
   0   8  17       4213.29       4128.00       272.81 o
   2   8  17        338.93        176.60        79.64 o
   4   8  17       1792.77       1418.16       146.22 o
   6   8  17       2288.35       1750.00       170.53 o
  -5   9  17       2420.74       1931.23       228.45 o
  -3   9  17        770.55        649.94       132.09 o
  -1   9  17       1030.88        887.38       210.88 o
   1   9  17        377.28        348.51       134.98 o
   3   9  17       2519.17       2122.73       135.42 o
   5   9  17       2375.80       2196.40       202.03 o
  -4  10  17        811.65       1130.01       201.41 o
  -2  10  17      12260.28      10951.73       523.06 o
   0  10  17       1469.30        745.84       183.19 o
   2  10  17        269.75        292.27       114.30 o
  -1  11  17      14173.72      11616.60       490.28 o
   1  11  17      16167.91      14625.53       470.49 o
  -6   0  18      13016.38      13101.06       958.16 o
  -4   0  18       5149.93       5251.30       260.09 o
  -2   0  18      40926.42      42068.14      1038.69 o
   0   0  18      30877.39      30698.16       758.06 o
   2   0  18       3478.06       3068.99       228.39 o
   4   0  18        196.52        675.84       134.20 o
   6   0  18      49909.61      48460.68       935.55 o
  -7   1  18       6809.83       6430.14       292.62 o
  -5   1  18       2703.43       2742.13       202.12 o
  -3   1  18        216.68        220.81       127.46 o
  -1   1  18        114.22        132.34        87.44 o
   1   1  18        100.71        170.46        64.35 o
   3   1  18        207.42        304.29        80.49 o
   5   1  18      17947.26      17181.52       350.75 o
  -6   2  18       1402.49       1011.56       125.44 o
  -4   2  18      10562.74       8794.18       347.31 o
  -2   2  18          0.22          6.82        59.43 o
   0   2  18        955.03        921.58       125.89 o
   2   2  18      16134.23      16292.97       288.23 o
   4   2  18       1784.13       2567.48       182.69 o
   6   2  18      14907.55      13665.83       340.57 o
  -5   3  18        103.27        282.13       128.15 o
  -3   3  18        102.92        305.77       121.45 o
  -1   3  18       1365.89       1524.34       132.83 o
   1   3  18       6486.68       6909.45       238.85 o
   3   3  18       1483.63       1482.62       175.61 o
   5   3  18      21438.25      20588.11       422.58 o
  -6   4  18        833.51        336.60       107.76 o
  -4   4  18      16258.43      15335.18       438.23 o
  -2   4  18      16858.80      16136.59       340.88 o
   0   4  18         85.43        177.89       109.57 o
   2   4  18      50348.84      48856.58       760.93 o
   4   4  18       4928.29       5269.60       238.86 o
   6   4  18        686.46        805.48       144.97 o
  -5   5  18         31.09         70.43       158.41 o
  -3   5  18      12592.27      12320.39       489.24 o
  -1   5  18         72.55        220.67       132.06 o
   1   5  18      13374.67      13135.42       388.21 o
   3   5  18        214.51        411.35       111.02 o
   5   5  18         74.85          5.00       109.69 o
  -4   6  18        148.14         21.63       138.87 o
  -2   6  18       3559.66       3340.91       270.89 o
   0   6  18       7080.87       7150.28       273.05 o
   2   6  18        129.80        232.44       104.38 o
   4   6  18        171.31        250.20       130.01 o
  -3   7  18       5083.70       4853.12       400.35 o
  -1   7  18       1031.42       1060.50       126.80 o
   1   7  18      10193.04      10119.70       395.39 o
   3   7  18       1070.81        930.35       133.45 o
  -2   8  18      14298.56      14099.20       368.68 o
   0   8  18       9413.85       9036.57       383.47 o
   2   8  18       7718.47       7300.51       326.85 o
  -3   1  19       2345.46       1640.33       206.99 o
  -1   1  19        485.71        640.25       115.27 o
   1   1  19      34916.14      33103.39       468.88 o
   3   1  19         99.54        232.52       101.35 o
  -4   2  19      11515.67      12145.65       455.79 o
  -2   2  19         56.20        267.07       141.49 o
   0   2  19        238.83        394.12       100.56 o
   2   2  19         93.58        269.85       138.27 o
  -3   3  19      45022.43      44084.12       853.05 o
  -1   3  19        184.62        329.86       115.15 o
   1   3  19       2825.34       2386.02       197.68 o
   3   3  19        170.14        220.36       109.99 o
  -2   4  19      11937.62      11019.79       499.84 o
   0   4  19        800.89        642.06       165.97 o
   2   4  19       6950.10       6418.49       308.61 o
  -1   5  19       1079.30        850.75       168.48 o
   1   5  19        314.80        550.87       194.17 o
                                                
